# Supplementary material for: Adaptations to nitrogen availability drive ecological divergence of chemosynthetic symbionts
Source: PLoS Genet. 2024 May 31;20(5):e1011295. doi: 10.1371/journal.pgen.1011295 (PMC11168628; doi:10.1371/journal.pgen.1011295)
Supplement: S1 Table — (XLSX) [file pgen.1011295.s001.xlsx]

## Sheet: ILLU_metagenome_metadata
S1 Table. Metadata of metagenomes obtained in this study.
Biosample	sample_name	sequencing_facility	museum_ID	sampling_campaign	geographic_origin	lat	lon	host_genus	host_species	isthmus_panama	n_scaffolds	n_contigs	scaf_bp	contig_bp	gap_pct	scaf_N50	scaf_L50	ctg_N50	ctg_L50	scaf_N90	scaf_L90	ctg_N90	ctg_L90	scaf_max	ctg_max	scaf_n_gt50K	scaf_pct_gt50K	gc_avg	gc_std
SAMN38052521	2PP1	Uni Vienna Joint Microbiome Facility (JMF) - HiSeq PE250	NA	Collected for the #istmobiome project	STRI station	9.35	-82.257	Phacoides	pectinatus	NA	1416683	1479956	948000000	947000000	0.078	309125	911	333068	848	1025067	309	1087245	303	40453	38561	0	0	0.36327	0.04484
SAMN39467938	3PP	Uni Vienna Joint Microbiome Facility (JMF) - HiSeq PE100	NA	Collected for the #istmobiome project	Cayo Hermanas, Bocas del Toro, Panama	9.26751	-82.3518	Anodontia	alba	NA	1640662	1667031	744000000	743000000	0.046	479045	490	493305	478	1323962	268	1351388	267	226593	175817	24	0.301	0.36951	0.04724
SAMN38052649	coddibajacam12rep	UC Davis Genome Center - HiSeq PE150	Cat. # 229137	California Academy of Sciences	Baja California Sur, Isla Cerralvo, Piedras Gordas, NW cove at Piedras, Mexico	27.1985	-112.176	Codakia	distinguenda	TEP	855951	856066	292000000	292000000	0.001	318370	330	318382	330	730102	253	730188	253	98749	98749	9	0.209	0.36486	0.04873
SAMN38052513	coddigalapam13run1	Uni Vienna Joint Microbiome Facility (JMF) - HiSeq PE250	Cat. # 229138	California Academy of Sciences	Galapagos islands, Isla Santa Cruz, Isla Plaza, Ecuador	-0.764182	-90.3295	Codakia	distinguenda	TEP	698219	698996	242000000	242000000	0.005	255431	334	255428	334	593310	253	593920	253	206567	125334	23	0.696	0.37534	0.0499
SAMN38052585	coddisantah006	UC Davis Genome Center - HiSeq PE150	NA	Collected for the #istmobiome project	Santa Elena Bay, Guanacaste, Costa Rica	10.921	-85.8095	Codakia	distinguenda	TEP	516465	517516	177000000	177000000	0.007	188217	327	190141	326	441066	252	441918	252	574284	362244	22	2.25	0.37288	0.04979
SAMN38052586	coddisantah006rep	UC Davis Genome Center - HiSeq PE150	NA	Collected for the #istmobiome project	Santa Elena Bay, Guanacaste, Costa Rica	10.921	-85.8095	Codakia	distinguenda	TEP	652472	653154	224000000	224000000	0.004	238364	331	240696	330	559565	252	560126	252	477050	303218	21	1.727	0.37872	0.04897
SAMN38052583	codorcahuit005	UC Davis Genome Center - NovaSeq S4 (PE150)	NA	Collected for the #istmobiome project	Cahuita East, Costa Rica	9.7471	-82.8108	Codakia	orbicularis	Caribbean	1979648	1979648	1599374649	1599374649	0	364561	1255	364561	1255	1261850	411	1261850	411	630965	630965	24	0.279	0.37035	0.06489
SAMN38052584	codorcahuit006	UC Davis Genome Center - NovaSeq S4 (PE150)	NA	Collected for the #istmobiome project	Cahuita East, Costa Rica	9.7471	-82.8108	Codakia	orbicularis	Caribbean	1674425	1675221	1040000000	1040000000	0.003	449715	722	451040	721	1259053	380	1259504	380	334022	206139	31	0.396	0.36987	0.05294
SAMN38052647	codorflorid129run1	UC Davis Genome Center - HiSeq PE150	NA	Collected in Jamaica for this study by Diana Chin	Florida, Key Biscayne, USA	25.7107	-80.174	Codakia	orbicularis	NA	485436	488607	177402702	177368553	0.019	158080	348	160795	346	406551	252	409257	252	201150	195765	26	1.431	0.4027	0.06419
SAMN38052648	codorfloridm01run1	UC Davis Genome Center - HiSeq PE150	not catalogued	Access granted for this study by the FLMNH	USA, Florida, Dade County, Hobie Beach, seagrass	25.7454	-80.1772	Codakia	orbicularis	NA	485436	488607	177000000	177000000	0.019	158080	348	160795	346	406551	252	409257	252	201150	195765	26	1.431	0.4027	0.06419
SAMN38052626	codorguadel001	Uni Vienna Joint Microbiome Facility (JMF) - HiSeq PE250	NA	Collected for the #istmobiome project	Guadeloupe, Ile de Cochons	16.2116	-61.5386	Codakia	orbicularis	Caribbean	1681155	1690828	687000000	687000000	0.014	542531	414	549463	411	1392997	264	1410305	263	589827	589827	26	0.607	0.36314	0.04474
SAMN38052627	codorguadel002	Uni Vienna Joint Microbiome Facility (JMF) - HiSeq PE250	NA	Collected for the #istmobiome project	Guadeloupe, Ile de Cochons	16.2116	-61.5386	Codakia	orbicularis	Caribbean	1666493	1672571	679000000	679000000	0.009	543988	412	548610	410	1384040	264	1388452	264	409556	409556	27	0.614	0.36083	0.044
SAMN38052628	codorguadel003	Uni Vienna Joint Microbiome Facility (JMF) - HiSeq PE250	NA	Collected for the #istmobiome project	Guadeloupe, Ile de Cochons	16.2116	-61.5386	Codakia	orbicularis	Caribbean	1185632	1194808	463000000	463000000	0.021	399328	387	405108	384	996088	260	1002948	260	599378	599378	23	0.916	0.35883	0.04386
SAMN38052629	codorguadel004	UC Davis Genome Center - HiSeq PE150	NA	Collected for the #istmobiome project	Guadeloupe, Ile de Cochons	16.2116	-61.5386	Codakia	orbicularis	Caribbean	1330615	1337129	504000000	504000000	0.013	458875	372	464361	370	1119404	259	1134989	258	466866	306757	30	0.842	0.36045	0.04562
SAMN38052630	codorguadel005	UC Davis Genome Center - HiSeq PE150	NA	Collected by Olivier Gros	Guadeloupe, Ile de Cochons	16.2116	-61.5386	Codakia	orbicularis	Caribbean	636515	637433	226445948	226435671	0.005	229235	347	231205	346	541514	255	542212	255	383489	383489	28	1.693	0.36852	0.04782
SAMN38052518	codorpuntaj084run1	UC Davis Genome Center - HiSeq PE150	NA	Collected for the #istmobiome project	Punta Juan, Bocas del Toro, Panama	9.29068	-82.2727	Codakia	orbicularis	Caribbean	851250	855710	307541638	307490152	0.017	301922	349	304331	348	725222	255	728922	255	332030	214936	30	1.312	0.37405	0.04677
SAMN38052641	codorstmartm02run1	UC Davis Genome Center - HiSeq PE150	UF451335	Access granted for this study by the FLMNH	French Antilles, St. Martin, Le Galion, Bay side	18.087	-63.015	Codakia	orbicularis	Caribbean	396600	397197	136000000	136000000	0.005	144112	324	144138	324	336900	252	342516	251	551716	551716	25	3.021	0.39886	0.05548
SAMN38052553	codorstrist081run1	UC Davis Genome Center - HiSeq PE150	NA	Collected for the #istmobiome project	STRI station, Bocas del Toro, Panama	9.3512	-82.2571	Codakia	orbicularis	Caribbean	392377	393568	134000000	134000000	0.011	143198	321	143315	321	339254	251	340278	251	100792	100792	19	0.962	0.37578	0.04812
SAMN38052512	ctebefrenchm22	UC Davis Genome Center - HiSeq PE150	UF437018	Access granted for this study by the FLMNH	French Polynesia, Society Islands, Moorea island, Teruaupou pass	-17.57	-149.78	Ctena	bella	NA	121642	121823	45250270	45241350	0.02	35706	315	35826	315	102055	250	102223	250	254476	230676	39	9.19	0.38849	0.05239
SAMN38052642	ctebehawaiim15	UC Davis Genome Center - HiSeq PE150	UF508495	Access granted for this study by the FLMNH	Hawaii, Honolulu, Kaneohe Bay, South Bay, old pier	21.425	-157.785	Ctena	bella	NA	872799	876554	328000000	328000000	0.013	291860	362	296086	360	732483	256	735492	256	339787	339787	27	1.133	0.37058	0.04675
SAMN38052645	ctebehawaiim21	UC Davis Genome Center - HiSeq PE150	UF508482	Access granted for this study by the FLMNH	Hawaii, Honolulu, Kaneohe Bay, Coconut island	21.436	-157.789	Ctena	bella	NA	1688427	1701315	791000000	791000000	0.017	457822	511	464531	505	1339149	269	1348907	269	803733	803733	53	1.032	0.37184	0.04502
SAMN38052646	ctebehawaiim23	UC Davis Genome Center - HiSeq PE150	UF507969	Access granted for this study by the FLMNH	Hawaii, Honolulu, Kaneohe Bay, Coconut island	21.436	-157.789	Ctena	bella	NA	1587254	1602505	724000000	724000000	0.022	442732	489	453115	481	1271801	267	1283798	267	400704	324462	25	0.596	0.36942	0.0451
SAMN38052643	ctebehawaiim35	UC Davis Genome Center - HiSeq PE150	UF508548	Access granted for this study by the FLMNH	Hawaii, Honolulu, Kaneohe Bay, Coconut island, Lanai Suite sand flat	21.434	-157.79	Ctena	bella	NA	148923	149153	53814480	53807860	0.012	47675	318	47758	318	127619	250	127818	250	200824	150934	37	6.303	0.38435	0.05507
SAMN38052644	ctebehawaiim37	UC Davis Genome Center - HiSeq PE150	UF508548	Access granted for this study by the FLMNH	Hawaii, Honolulu, Kaneohe Bay, Coconut island, Lanai Suite sand flat	21.434	-157.79	Ctena	bella	NA	131261	131511	47035563	47031615	0.008	41558	315	41665	315	110714	250	110930	250	280660	213144	36	7.049	0.39611	0.05192
SAMN38052587	ctegasantah001	UC Davis Genome Center - HiSeq PE150	NA	Collected for the #istmobiome project	Santa Elena Bay, Guanacaste, Costa Rica	10.921	-85.8095	Ctena	galapagana	TEP	543680	545169	194000000	194000000	0.011	188179	333	188463	333	464221	252	465499	252	288481	228216	30	1.62	0.3856	0.05315
SAMN38052588	ctegasantah002	UC Davis Genome Center - HiSeq PE150	NA	Collected for the #istmobiome project	Santa Elena Bay, Guanacaste, Costa Rica	10.921	-85.8095	Ctena	galapagana	TEP	1481165	1491926	595000000	595000000	0.019	468673	402	475185	399	1225412	260	1233953	260	268393	268393	47	0.742	0.37616	0.04728
SAMN38052514	cteimachet001	Uni Vienna Joint Microbiome Facility (JMF) - HiSeq PE250	NA	Collected for the #istmobiome project	Machete, Coiba	7.63849	-81.7418	Radiolucina	jessicae	NA	635305	638203	223811185	223773651	0.017	219359	332	221524	331	535178	252	537578	252	296158	296158	22	0.993	0.37217	0.04928
SAMN38052515	cteimbastim119run1	UC Davis Genome Center - HiSeq PE150	NA	Collected for the #istmobiome project	Bastimentos, Bocas del Toro, Panama	9.19275	-82.1047	Ctena	imbricatula	Caribbean	301154	301671	103000000	103000000	0.009	105109	314	105297	314	256945	250	257410	250	331554	176976	30	3.707	0.38423	0.04878
SAMN38052516	cteimbastim120run1	UC Davis Genome Center - HiSeq PE150	NA	Collected for the #istmobiome project	Bastimentos, Bocas del Toro, Panama	9.19275	-82.1047	Ctena	imbricatula	Caribbean	256166	256446	87468367	87461157	0.008	89417	311	89537	311	217745	250	217993	250	317675	317675	27	4.43	0.38603	0.04886
SAMN38052517	cteimbastim121run1	UC Davis Genome Center - HiSeq PE150	NA	Collected for the #istmobiome project	Bastimentos, Bocas del Toro, Panama	9.19275	-82.1047	Ctena	imbricatula	Caribbean	310530	310866	106000000	106000000	0.006	108995	314	110375	313	265164	250	265455	250	317213	288454	30	3.64	0.38338	0.0486
SAMN38052522	cteimcahuit007	UC Davis Genome Center - NovaSeq S4 (PE150)	NA	Collected for the #istmobiome project	Cahuita East, Costa Rica	9.3512	-82.2571	Ctena	sp. COSTE	Caribbean	1505963	1507231	852000000	852000000	0.008	381527	696	381649	696	1070425	359	1070872	359	382373	215597	50	0.66	0.37397	0.05484
SAMN38052523	cteimcahuit008	UC Davis Genome Center - HiSeq PE150	NA	Collected for the #istmobiome project	Cahuita East, Costa Rica	9.3512	-82.2571	Ctena	sp. COSTE	Caribbean	329467	330495	119000000	119000000	0.014	104526	330	105810	329	275107	251	275978	251	371798	254555	58	6.035	0.38523	0.04987
SAMN38052524	cteimcahuit009	UC Davis Genome Center - NovaSeq S4 (PE150)	NA	Collected for the #istmobiome project	Cahuita East, Costa Rica	9.3512	-82.2571	Ctena	sp. COSTE	Caribbean	930031	930546	460000000	460000000	0.007	284843	532	284999	532	717545	355	717758	355	204732	204732	53	1.022	0.37615	0.05216
SAMN38052525	cteimcahuit010	UC Davis Genome Center - NovaSeq S4 (PE150)	NA	Collected for the #istmobiome project	Cahuita East, Costa Rica	9.3512	-82.2571	Ctena	sp. COSTE	Caribbean	1060601	1061163	535000000	535000000	0.006	315087	556	315120	556	804195	356	804317	356	938846	938846	31	1.576	0.37503	0.05136
SAMN38052526	cteimcahuit011	UC Davis Genome Center - HiSeq PE150	NA	Collected for the #istmobiome project	Cahuita East, Costa Rica	9.3512	-82.2571	Ctena	sp. COSTE	Caribbean	1220591	1231054	486000000	486000000	0.023	382628	403	389354	399	998320	259	1015160	258	34409	34409	0	0	0.37567	0.04932
SAMN38052527	cteimcahuit013	UC Davis Genome Center - NovaSeq S4 (PE150)	NA	Collected for the #istmobiome project	Cahuita East, Costa Rica	9.3512	-82.2571	Ctena	sp. COSTE	Caribbean	896740	897014	428000000	428000000	0.004	293791	500	293857	500	707601	355	707708	355	289355	194342	31	0.916	0.37493	0.04861
SAMN38052528	cteimcahuit014	UC Davis Genome Center - HiSeq PE150	NA	Collected for the #istmobiome project	Cahuita East, Costa Rica	9.3512	-82.2571	Ctena	sp. COSTE	Caribbean	1076612	1089112	425000000	425000000	0.033	334379	394	344643	388	881195	258	899434	257	414905	283961	58	1.853	0.37463	0.04767
SAMN38052529	cteimcahuit015	UC Davis Genome Center - HiSeq PE150	NA	Collected for the #istmobiome project	Cahuita East, Costa Rica	9.3512	-82.2571	Ctena	sp. COSTE	Caribbean	609746	611770	221000000	221000000	0.012	203642	345	205458	344	511419	253	513082	253	641014	641014	26	2.154	0.37992	0.04983
SAMN38052530	cteimcahuit016	UC Davis Genome Center - NovaSeq S4 (PE150)	NA	Collected for the #istmobiome project	Cahuita East, Costa Rica	9.3512	-82.2571	Ctena	sp. COSTE	Caribbean	1069870	1070375	532000000	532000000	0.006	323252	550	323315	550	812626	355	812749	355	377352	197988	29	0.743	0.37434	0.05222
SAMN38052531	cteimcahuit017	UC Davis Genome Center - NovaSeq S4 (PE150)	NA	Collected for the #istmobiome project	Cahuita East, Costa Rica	9.3512	-82.2571	Ctena	sp. COSTE	Caribbean	1631624	1632771	951000000	951000000	0.006	387809	753	387849	753	1125474	357	1125790	357	759832	718174	41	0.905	0.37389	0.05564
SAMN38052532	cteimcahuit018	UC Davis Genome Center - NovaSeq S4 (PE150)	NA	Collected for the #istmobiome project	Cahuita East, Costa Rica	9.3512	-82.2571	Ctena	sp. COSTE	Caribbean	1289989	1290766	676000000	676000000	0.006	363377	607	364807	606	955965	356	956175	356	375197	235614	28	0.615	0.37341	0.05273
SAMN38052533	cteimcahuit019	UC Davis Genome Center - HiSeq PE150	NA	Collected for the #istmobiome project	Cahuita East, Costa Rica	9.3512	-82.2571	Ctena	sp. COSTE	Caribbean	1128409	1133223	437000000	437000000	0.013	366398	385	370270	383	931060	258	934732	258	910073	612759	36	1.509	0.37405	0.04712
SAMN38052534	cteimcahuit020	UC Davis Genome Center - NovaSeq S4 (PE150)	NA	Collected for the #istmobiome project	Cahuita East, Costa Rica	9.3512	-82.2571	Ctena	sp. COSTE	Caribbean	1128392	1128985	574000000	574000000	0.006	333555	570	333581	570	852646	356	852783	356	519494	444390	26	0.773	0.37322	0.05118
SAMN38052535	cteimcahuit021	UC Davis Genome Center - NovaSeq S4 (PE150)	NA	Collected for the #istmobiome project	Cahuita East, Costa Rica	9.3512	-82.2571	Ctena	sp. COSTE	Caribbean	1800993	1804054	1250000000	1250000000	0.012	329370	1130	330769	1127	1103311	358	1104742	358	90905	61661	3	0.02	0.37389	0.06229
SAMN38052536	cteimcahuit022	UC Davis Genome Center - HiSeq PE150	NA	Collected for the #istmobiome project	Cahuita East, Costa Rica	9.3512	-82.2571	Ctena	sp. COSTE	Caribbean	618946	621724	229000000	229000000	0.017	201543	354	204855	352	515991	254	518232	254	214606	204517	50	2.152	0.37824	0.04907
SAMN38052537	cteimcahuit023	UC Davis Genome Center - HiSeq PE150	NA	Collected for the #istmobiome project	Cahuita East, Costa Rica	9.3512	-82.2571	Ctena	sp. COSTE	Caribbean	753354	757750	280000000	280000000	0.024	245908	359	249596	357	629540	254	633167	254	279281	214523	44	1.642	0.37943	0.04777
SAMN38052538	cteimcahuit024	UC Davis Genome Center - HiSeq PE150	NA	Collected for the #istmobiome project	Cahuita East, Costa Rica	9.3512	-82.2571	Ctena	sp. COSTE	Caribbean	1002122	1006391	379000000	379000000	0.015	328810	371	332985	369	834642	256	838015	256	174485	147663	51	1.128	0.37518	0.04789
SAMN38052539	cteimcahuit025	UC Davis Genome Center - NovaSeq S4 (PE150)	NA	Collected for the #istmobiome project	Cahuita East, Costa Rica	9.3512	-82.2571	Ctena	sp. COSTE	Caribbean	1540639	1541951	881000000	881000000	0.007	386786	714	386815	714	1090631	359	1091070	359	267681	188515	33	0.435	0.37344	0.05547
SAMN38052575	CteimGalet28	UC Davis Genome Center - HiSeq PE150	NA	Collected for the #istmobiome project	Galeta, Colon, Panama	9.40353	-79.8618	Ctena	imbricatula	Caribbean	849215	859176	347000000	347000000	0.038	255320	424	262466	416	690735	258	698187	258	407951	277498	25	1.24	0.37323	0.04716
SAMN38052576	CteimGalet29	UC Davis Genome Center - HiSeq PE150	NA	Collected for the #istmobiome project	Galeta, Colon, Panama	9.40353	-79.8618	Ctena	imbricatula	Caribbean	865267	876173	354000000	354000000	0.043	260477	428	268290	419	702378	258	710381	258	181142	181142	25	0.538	0.37098	0.04715
SAMN38052577	CteimGalet30	UC Davis Genome Center - HiSeq PE150	NA	Collected for the #istmobiome project	Galeta, Colon, Panama	9.40353	-79.8618	Ctena	imbricatula	Caribbean	839271	847905	337000000	337000000	0.032	258978	414	263170	409	680934	258	693542	257	558636	431994	21	1.338	0.37182	0.04774
SAMN38052578	CteimGalet31	UC Davis Genome Center - HiSeq PE150	NA	Collected for the #istmobiome project	Galeta, Colon, Panama	9.40353	-79.8618	Ctena	imbricatula	Caribbean	875394	884488	361000000	360000000	0.033	263225	426	268371	420	710277	259	716844	259	449990	373591	49	1.806	0.37338	0.04693
SAMN38052579	CteimGalet32	UC Davis Genome Center - HiSeq PE150	NA	Collected for the #istmobiome project	Galeta, Colon, Panama	9.40353	-79.8618	Ctena	imbricatula	Caribbean	883360	890080	359000000	359000000	0.022	275650	420	279274	416	718684	260	729375	259	234982	179002	37	1.009	0.37089	0.04669
SAMN38052580	CteimGalet33	UC Davis Genome Center - HiSeq PE150	NA	Collected for the #istmobiome project	Galeta, Colon, Panama	9.40353	-79.8618	Ctena	imbricatula	Caribbean	737592	741708	294000000	294000000	0.022	229315	402	232333	399	605185	258	608117	258	275552	261443	53	1.838	0.37449	0.04704
SAMN38052631	cteimguadel002	Uni Vienna Joint Microbiome Facility (JMF) - HiSeq PE250	NA	Collected for the #istmobiome project	Guadeloupe, Ile de Cochons	16.2116	-61.5386	Ctena	imbricatula	Caribbean	1332708	1337950	521000000	521000000	0.011	437085	390	441554	388	1104857	260	1118310	259	281407	236206	31	0.783	0.36698	0.04578
SAMN38052632	cteimguadel003	Uni Vienna Joint Microbiome Facility (JMF) - HiSeq PE250	NA	Collected for the #istmobiome project	Guadeloupe, Ile de Cochons	16.2116	-61.5386	Ctena	imbricatula	Caribbean	74136	74293	22372818	22370798	0.009	29371	279	29463	279	64704	247	64842	247	5449	5303	0	0	0.37761	0.07454
SAMN38052633	cteimguadel004	Uni Vienna Joint Microbiome Facility (JMF) - HiSeq PE250	NA	Collected for the #istmobiome project	Guadeloupe, Ile de Cochons	16.2116	-61.5386	Ctena	imbricatula	Caribbean	832571	836410	311000000	311000000	0.013	277425	363	281096	361	693043	256	703057	255	400770	400770	30	1.344	0.38978	0.04566
SAMN38052634	cteimguadel007	Uni Vienna Joint Microbiome Facility (JMF) - HiSeq PE250	NA	Collected for the #istmobiome project	Guadeloupe, Ile de Cochons	16.2116	-61.5386	Ctena	imbricatula	Caribbean	843875	846042	306000000	306000000	0.009	292742	353	294909	352	712781	255	714446	255	519410	267744	26	1.324	0.37552	0.04736
SAMN38052635	cteimguadel008	Uni Vienna Joint Microbiome Facility (JMF) - HiSeq PE250	NA	Collected for the #istmobiome project	Guadeloupe, Ile de Cochons	16.2116	-61.5386	Ctena	imbricatula	Caribbean	1845267	1852402	805000000	805000000	0.01	542249	460	547744	457	1489394	266	1494405	266	316805	316805	35	0.526	0.37203	0.0463
SAMN38052636	cteimguadel010	Uni Vienna Joint Microbiome Facility (JMF) - HiSeq PE250	NA	Collected for the #istmobiome project	Guadeloupe, Ile de Cochons	16.2116	-61.5386	Ctena	imbricatula	Caribbean	979754	982329	356000000	356000000	0.009	342585	352	345238	351	824403	256	835028	255	152858	150744	31	0.732	0.36243	0.04734
SAMN38052554	cteimstrist051	UC Davis Genome Center - HiSeq PE150	NA	Collected for the #istmobiome project	STRI station, Bocas del Toro, Panama	9.3512	-82.2571	Ctena	imbricatula	Caribbean	629402	630869	220000000	220000000	0.01	222938	334	225167	333	530971	253	538833	252	318162	186101	33	1.813	0.37962	0.04681
SAMN38052555	cteimstrist052	UC Davis Genome Center - HiSeq PE150	NA	Collected for the #istmobiome project	STRI station, Bocas del Toro, Panama	9.3512	-82.2571	Ctena	imbricatula	Caribbean	775969	779680	279000000	279000000	0.014	268432	345	270843	344	652291	254	655377	254	1515174	1515174	5	1.654	0.3771	0.0471
SAMN38052556	cteimstrist053	UC Davis Genome Center - NovaSeq S4 (PE150)	NA	Collected for the #istmobiome project	STRI station, Bocas del Toro, Panama	9.3512	-82.2571	Ctena	imbricatula	Caribbean	1201760	1202224	598000000	598000000	0.004	368346	544	368390	544	921608	356	921770	356	530932	311071	20	0.698	0.37552	0.05089
SAMN38052557	cteimstrist065run1	UC Davis Genome Center - HiSeq PE150	NA	Collected for the #istmobiome project	STRI station, Bocas del Toro, Panama	9.3512	-82.2571	Ctena	imbricatula	Caribbean	802943	804772	285000000	285000000	0.009	283824	343	286259	342	679532	254	680946	254	267494	206170	30	1.358	0.37424	0.0471
SAMN38052558	cteimstrist066	UC Davis Genome Center - HiSeq PE150	NA	Collected for the #istmobiome project	STRI station, Bocas del Toro, Panama	9.3512	-82.2571	Ctena	imbricatula	Caribbean	618440	619748	212000000	212000000	0.009	224460	324	224488	324	527015	252	528074	252	400790	281234	24	1.872	0.37698	0.04758
SAMN38052559	cteimstrist067	UC Davis Genome Center - HiSeq PE150	NA	Collected for the #istmobiome project	STRI station, Bocas del Toro, Panama	9.3512	-82.2571	Ctena	imbricatula	Caribbean	654191	655494	229000000	229000000	0.007	232877	336	235088	335	556272	253	557287	253	368349	287517	27	1.773	0.37443	0.0467
SAMN38052560	cteimstrist068run1	UC Davis Genome Center - HiSeq PE150	NA	Collected for the #istmobiome project	STRI station, Bocas del Toro, Panama	9.3512	-82.2571	Ctena	imbricatula	Caribbean	502991	504329	177000000	177000000	0.011	177073	332	178840	331	429218	252	430301	252	287594	172885	31	2.125	0.37626	0.04727
SAMN38052561	cteimstrist069	UC Davis Genome Center - HiSeq PE150	NA	Collected for the #istmobiome project	STRI station, Bocas del Toro, Panama	9.3512	-82.2571	Ctena	imbricatula	Caribbean	297451	297700	101000000	101000000	0.008	105413	311	105505	311	252976	250	253198	250	293845	176912	32	3.619	0.38198	0.04874
SAMN38052562	cteimstrist070	UC Davis Genome Center - HiSeq PE150	NA	Collected for the #istmobiome project	STRI station, Bocas del Toro, Panama	9.3512	-82.2571	Ctena	imbricatula	Caribbean	382243	382857	132000000	132000000	0.009	134363	323	135870	322	327072	251	327575	251	379885	290490	29	3.074	0.37825	0.04777
SAMN38052563	cteimstrist071	UC Davis Genome Center - HiSeq PE150	NA	Collected for the #istmobiome project	STRI station, Bocas del Toro, Panama	9.3512	-82.2571	Ctena	imbricatula	Caribbean	1298088	1298590	659000000	659000000	0.004	389589	560	389653	560	988614	357	988781	357	289563	281337	28	0.572	0.37489	0.05077
SAMN38052564	cteimstrist072	UC Davis Genome Center - NovaSeq S4 (PE150)	NA	Collected for the #istmobiome project	STRI station, Bocas del Toro, Panama	9.3512	-82.2571	Ctena	imbricatula	Caribbean	969572	975134	364000000	364000000	0.018	323775	367	328145	365	811982	256	816544	256	317896	280074	31	1.066	0.37366	0.0459
SAMN38052565	cteimstrist073	UC Davis Genome Center - HiSeq PE150	NA	Collected for the #istmobiome project	STRI station, Bocas del Toro, Panama	9.3512	-82.2571	Ctena	imbricatula	Caribbean	448544	449657	156000000	156000000	0.009	157607	329	159196	328	380742	252	381663	252	448652	361945	24	2.689	0.37651	0.04729
SAMN38052566	cteimstrist074	UC Davis Genome Center - HiSeq PE150	NA	Collected for the #istmobiome project	STRI station, Bocas del Toro, Panama	9.3512	-82.2571	Ctena	imbricatula	Caribbean	371258	371595	126000000	126000000	0.005	133557	316	133636	316	319493	250	319786	250	517941	302310	24	3.242	0.38023	0.04743
SAMN38052567	cteimstrist075	UC Davis Genome Center - HiSeq PE150	NA	Collected for the #istmobiome project	STRI station, Bocas del Toro, Panama	9.3512	-82.2571	Ctena	imbricatula	Caribbean	540068	541261	188000000	188000000	0.009	191326	331	193263	330	461052	252	462014	252	287635	176759	36	2.118	0.37599	0.04715
SAMN38052568	cteimstrist080	UC Davis Genome Center - HiSeq PE150	NA	Collected for the #istmobiome project	STRI station, Bocas del Toro, Panama	9.3512	-82.2571	Ctena	imbricatula	Caribbean	511602	512746	177000000	177000000	0.008	182372	328	182372	328	435090	252	436013	252	552726	238966	21	2.344	0.37611	0.04718
SAMN38052569	cteimstrist082	UC Davis Genome Center - HiSeq PE150	NA	Collected for the #istmobiome project	STRI station, Bocas del Toro, Panama	9.3512	-82.2571	Ctena	imbricatula	Caribbean	453873	454794	157000000	157000000	0.009	161967	325	162048	325	384514	252	385267	252	333119	215302	30	2.528	0.37688	0.0474
SAMN38052570	cteimstrist091	UC Davis Genome Center - HiSeq PE150	NA	Collected for the #istmobiome project	STRI station, Bocas del Toro, Panama	9.3512	-82.2571	Ctena	imbricatula	Caribbean	255369	255823	88385855	88378885	0.008	87305	314	87424	314	216592	250	216976	250	187472	187472	29	2.974	0.38805	0.04998
SAMN38052571	cteimstrist092	UC Davis Genome Center - NovaSeq S4 (PE150)	NA	Collected for the #istmobiome project	STRI station, Bocas del Toro, Panama	9.3512	-82.2571	Ctena	imbricatula	Caribbean	1253234	1253651	629000000	629000000	0.004	381493	551	381565	551	958050	357	963071	356	405693	205465	29	0.651	0.37444	0.05047
SAMN38052572	cteimstrist093	UC Davis Genome Center - NovaSeq S4 (PE150)	NA	Collected for the #istmobiome project	STRI station, Bocas del Toro, Panama	9.3512	-82.2571	Ctena	imbricatula	Caribbean	1195901	1196272	595000000	595000000	0.003	369697	539	369723	539	925110	356	925224	356	1376211	1226475	9	0.768	0.37442	0.04977
SAMN38052573	cteimstrist094	UC Davis Genome Center - HiSeq PE150	NA	Collected for the #istmobiome project	STRI station, Bocas del Toro, Panama	9.3512	-82.2571	Ctena	imbricatula	Caribbean	982389	987131	364000000	364000000	0.014	331944	361	336705	359	828269	255	832206	255	1515358	993462	8	1.287	0.37419	0.04606
SAMN38052589	ctemesantah003	UC Davis Genome Center - HiSeq PE150	NA	Collected for the #istmobiome project	Santa Elena Bay, Guanacaste, Costa Rica	10.921	-85.8095	Ctena	galapagana	TEP	655309	657674	234000000	234000000	0.012	229117	341	231108	340	554111	254	555999	254	333976	266783	22	1.144	0.37567	0.04954
SAMN38052590	ctemesantah004	UC Davis Genome Center - HiSeq PE150	NA	Collected for the #istmobiome project	Santa Elena Bay, Guanacaste, Costa Rica	10.921	-85.8095	Ctena	galapagana	TEP	346164	347060	120000000	120000000	0.009	122353	322	123690	321	297621	251	298365	251	626492	626492	20	3.697	0.37731	0.05097
SAMN38052591	ctemesantah005	UC Davis Genome Center - HiSeq PE150	NA	Collected for the #istmobiome project	Santa Elena Bay, Guanacaste, Costa Rica	10.921	-85.8095	Ctena	galapagana	TEP	544217	545676	191000000	191000000	0.01	192237	333	194248	332	461898	253	463067	253	341636	270046	32	1.701	0.37648	0.05089
SAMN38052592	ctemesantah007	UC Davis Genome Center - HiSeq PE150	NA	Collected for the #istmobiome project	Santa Elena Bay, Guanacaste, Costa Rica	10.921	-85.8095	Ctena	galapagana	TEP	433753	434793	155000000	155000000	0.008	148221	330	149790	329	370571	252	371404	252	393267	393267	61	4.407	0.38073	0.04955
SAMN38052593	ctemesantah008	UC Davis Genome Center - HiSeq PE150	NA	Collected for the #istmobiome project	Santa Elena Bay, Guanacaste, Costa Rica	10.921	-85.8095	Ctena	galapagana	TEP	402389	403743	146000000	146000000	0.013	132922	335	134402	334	342587	252	343706	252	147029	147029	18	1.005	0.3838	0.05288
SAMN38052594	ctemesantah010	UC Davis Genome Center - NovaSeq S4 (PE150)	NA	Collected for the #istmobiome project	Santa Elena Bay, Guanacaste, Costa Rica	10.921	-85.8095	Ctena	galapagana	TEP	1388467	1388930	735000000	735000000	0.003	419303	578	419345	578	1073957	363	1074129	363	294908	293129	27	0.484	0.37571	0.0497
SAMN38052595	ctemesantah011	UC Davis Genome Center - HiSeq PE150	NA	Collected for the #istmobiome project	Santa Elena Bay, Guanacaste, Costa Rica	10.921	-85.8095	Ctena	galapagana	TEP	1653369	1661463	665000000	665000000	0.013	529566	406	534084	404	1365918	261	1372092	261	327583	327583	29	0.57	0.37531	0.04709
SAMN38052596	ctemesantah012	UC Davis Genome Center - HiSeq PE150	NA	Collected for the #istmobiome project	Santa Elena Bay, Guanacaste, Costa Rica	10.921	-85.8095	Ctena	galapagana	TEP	959679	963742	357000000	357000000	0.013	326111	359	328493	358	805828	256	809127	256	286904	239049	31	0.902	0.37913	0.04888
SAMN38052597	ctemesantah013	UC Davis Genome Center - HiSeq PE150	NA	Collected for the #istmobiome project	Santa Elena Bay, Guanacaste, Costa Rica	10.921	-85.8095	Ctena	galapagana	TEP	880966	884262	322000000	322000000	0.012	305587	351	308095	350	744055	255	746685	255	727318	246286	28	1.169	0.37794	0.04833
SAMN38052598	ctemesantah014	UC Davis Genome Center - HiSeq PE150	NA	Collected for the #istmobiome project	Santa Elena Bay, Guanacaste, Costa Rica	10.921	-85.8095	Ctena	galapagana	TEP	1270333	1275050	485000000	485000000	0.011	424085	375	429315	373	1060843	258	1064505	258	67646	67646	7	0.079	0.37759	0.04734
SAMN38052599	ctemesantah015	UC Davis Genome Center - HiSeq PE150	NA	Collected for the #istmobiome project	Santa Elena Bay, Guanacaste, Costa Rica	10.921	-85.8095	Ctena	galapagana	TEP	691991	692822	243000000	243000000	0.005	247287	335	247301	335	589474	253	590149	253	442044	278764	23	1.235	0.38324	0.05002
SAMN38052600	ctemesantah016	UC Davis Genome Center - NovaSeq S4 (PE150)	NA	Collected for the #istmobiome project	Santa Elena Bay, Guanacaste, Costa Rica	10.921	-85.8095	Ctena	galapagana	TEP	761901	762064	363000000	363000000	0.003	261640	480	261699	480	618534	357	618606	357	585609	282584	28	1.102	0.37738	0.05103
SAMN38052601	ctemesantah018	UC Davis Genome Center - NovaSeq S4 (PE150)	NA	Collected for the #istmobiome project	Santa Elena Bay, Guanacaste, Costa Rica	10.921	-85.8095	Ctena	galapagana	TEP	1956344	1957461	1140000000	1140000000	0.005	499478	705	499743	705	1411663	365	1412165	365	265527	163224	33	0.259	0.37623	0.05328
SAMN38052602	ctemesantah019	UC Davis Genome Center - HiSeq PE150	NA	Collected for the #istmobiome project	Santa Elena Bay, Guanacaste, Costa Rica	10.921	-85.8095	Ctena	galapagana	TEP	399558	401160	143000000	143000000	0.015	134842	333	136388	332	340346	252	341696	252	247887	197146	34	2.808	0.38129	0.05265
SAMN38052603	ctemesantah020	UC Davis Genome Center - HiSeq PE150	NA	Collected for the #istmobiome project	Santa Elena Bay, Guanacaste, Costa Rica	10.921	-85.8095	Ctena	galapagana	TEP	691674	693456	245000000	245000000	0.01	245735	339	247944	338	586232	254	587623	254	200035	189382	35	1.295	0.37429	0.04869
SAMN38052604	ctemesantah027	UC Davis Genome Center - HiSeq PE150	NA	Collected for the #istmobiome project	Santa Elena Bay, Guanacaste, Costa Rica	10.921	-85.8095	Ctena	galapagana	TEP	481842	483069	169000000	169000000	0.011	170432	329	170525	329	412152	252	413160	252	223703	195757	32	2.017	0.37885	0.05144
SAMN38052605	ctemesantah028	UC Davis Genome Center - HiSeq PE150	NA	Collected for the #istmobiome project	Santa Elena Bay, Guanacaste, Costa Rica	10.921	-85.8095	Ctena	galapagana	TEP	443551	444878	156000000	156000000	0.012	154701	329	156438	328	378241	252	379333	252	599228	278653	29	2.172	0.37983	0.0527
SAMN38052606	ctemesantah030	UC Davis Genome Center - HiSeq PE150	NA	Collected for the #istmobiome project	Santa Elena Bay, Guanacaste, Costa Rica	10.921	-85.8095	Ctena	galapagana	TEP	585277	587266	209000000	209000000	0.012	202738	337	204875	336	498717	253	500357	253	221550	142938	27	1.109	0.3791	0.05118
SAMN38052607	ctemesantah033	UC Davis Genome Center - HiSeq PE150	NA	Collected for the #istmobiome project	Santa Elena Bay, Guanacaste, Costa Rica	10.921	-85.8095	Ctena	galapagana	TEP	573200	574522	201000000	201000000	0.008	204231	333	206074	332	487569	253	488638	253	446750	316923	26	2.073	0.3762	0.0506
SAMN38052608	ctemesantah034	UC Davis Genome Center - HiSeq PE150	NA	Collected for the #istmobiome project	Santa Elena Bay, Guanacaste, Costa Rica	10.921	-85.8095	Ctena	galapagana	TEP	403442	404481	142000000	142000000	0.011	138925	327	140572	326	342089	252	342968	252	231498	179435	29	2.111	0.38262	0.05411
SAMN38052609	ctemesantah035	UC Davis Genome Center - HiSeq PE150	NA	Collected for the #istmobiome project	Santa Elena Bay, Guanacaste, Costa Rica	10.921	-85.8095	Ctena	galapagana	TEP	511061	512513	180000000	180000000	0.011	179588	332	181441	331	437922	252	439125	252	200530	151713	29	1.664	0.37847	0.0523
SAMN38052610	ctemesantah036	UC Davis Genome Center - HiSeq PE150	NA	Collected for the #istmobiome project	Santa Elena Bay, Guanacaste, Costa Rica	10.921	-85.8095	Ctena	galapagana	TEP	663170	665024	235000000	235000000	0.009	234445	339	236589	338	567462	253	569001	253	295591	295591	32	1.804	0.37556	0.04997
SAMN38052611	ctemesantah037	UC Davis Genome Center - HiSeq PE150	NA	Collected for the #istmobiome project	Santa Elena Bay, Guanacaste, Costa Rica	10.921	-85.8095	Ctena	galapagana	TEP	458473	459508	164000000	164000000	0.008	155569	331	155592	331	390912	252	391738	252	300317	300317	31	1.821	0.38271	0.0524
SAMN38052612	ctemesantah038	UC Davis Genome Center - HiSeq PE150	NA	Collected for the #istmobiome project	Santa Elena Bay, Guanacaste, Costa Rica	10.921	-85.8095	Ctena	galapagana	TEP	441114	442350	159000000	159000000	0.009	147685	332	149269	331	375325	252	376352	252	306070	261533	54	3.107	0.38342	0.05187
SAMN38052613	ctemesantah039	UC Davis Genome Center - HiSeq PE150	NA	Collected for the #istmobiome project	Santa Elena Bay, Guanacaste, Costa Rica	10.921	-85.8095	Ctena	galapagana	TEP	517217	518463	185000000	185000000	0.009	177603	333	179413	332	437373	253	438373	253	314972	247868	45	2.323	0.38015	0.0508
SAMN38052614	ctemesantah040	UC Davis Genome Center - HiSeq PE150	NA	Collected for the #istmobiome project	Santa Elena Bay, Guanacaste, Costa Rica	10.921	-85.8095	Ctena	galapagana	TEP	722221	724266	261000000	261000000	0.009	250844	344	252985	343	612986	254	614594	254	865417	865417	36	2.441	0.37609	0.04781
SAMN38052615	ctemesantah041	UC Davis Genome Center - HiSeq PE150	NA	Collected for the #istmobiome project	Santa Elena Bay, Guanacaste, Costa Rica	10.921	-85.8095	Ctena	galapagana	TEP	626214	627707	221000000	221000000	0.009	222965	336	222871	336	534688	253	535893	253	493133	447905	29	1.422	0.37588	0.05046
SAMN38052616	ctemesantah042	UC Davis Genome Center - HiSeq PE150	NA	Collected for the #istmobiome project	Santa Elena Bay, Guanacaste, Costa Rica	10.921	-85.8095	Ctena	galapagana	TEP	763931	765762	272000000	272000000	0.008	272962	342	275292	341	650880	254	652319	254	207659	168680	34	1.211	0.37261	0.04752
SAMN38052617	ctemesantah043	UC Davis Genome Center - HiSeq PE150	NA	Collected for the #istmobiome project	Santa Elena Bay, Guanacaste, Costa Rica	10.921	-85.8095	Ctena	galapagana	TEP	654616	656035	231000000	231000000	0.007	232760	337	232695	337	559372	253	560501	253	328859	328859	28	1.663	0.37632	0.05078
SAMN38052618	ctemesantah044	UC Davis Genome Center - HiSeq PE150	NA	Collected for the #istmobiome project	Santa Elena Bay, Guanacaste, Costa Rica	10.921	-85.8095	Ctena	galapagana	TEP	542563	543696	189000000	189000000	0.007	194236	330	196153	329	465903	252	466819	252	836212	629664	19	2.347	0.37514	0.04944
SAMN38052619	ctemesantah045	UC Davis Genome Center - HiSeq PE150	NA	Collected for the #istmobiome project	Santa Elena Bay, Guanacaste, Costa Rica	10.921	-85.8095	Ctena	galapagana	TEP	652124	653699	231000000	231000000	0.009	231812	337	231808	337	557041	253	558323	253	233462	176548	32	1.369	0.37621	0.05058
SAMN38052620	ctemesantah046	UC Davis Genome Center - HiSeq PE150	NA	Collected for the #istmobiome project	Santa Elena Bay, Guanacaste, Costa Rica	10.921	-85.8095	Ctena	galapagana	TEP	709310	711406	257000000	257000000	0.01	243325	344	245395	343	600696	254	602376	254	264079	264079	27	1.035	0.37781	0.04919
SAMN38052621	ctemesantah047	UC Davis Genome Center - HiSeq PE150	NA	Collected for the #istmobiome project	Santa Elena Bay, Guanacaste, Costa Rica	10.921	-85.8095	Ctena	galapagana	TEP	740877	743513	265000000	265000000	0.012	259920	344	262027	343	630360	254	632426	254	354859	278685	34	1.376	0.37475	0.04987
SAMN38052622	ctemesantah048	UC Davis Genome Center - HiSeq PE150	NA	Collected for the #istmobiome project	Santa Elena Bay, Guanacaste, Costa Rica	10.921	-85.8095	Ctena	galapagana	TEP	768803	771655	277000000	277000000	0.011	269175	347	273597	345	655360	254	657625	254	586379	370661	19	1.555	0.37309	0.0476
SAMN38052623	ctemesantah049	UC Davis Genome Center - HiSeq PE150	NA	Collected for the #istmobiome project	Santa Elena Bay, Guanacaste, Costa Rica	10.921	-85.8095	Ctena	galapagana	TEP	584077	585738	206000000	206000000	0.011	205791	335	207692	334	497125	253	498452	253	266262	199116	29	1.677	0.37613	0.05006
SAMN38052624	ctemesantah050	UC Davis Genome Center - HiSeq PE150	NA	Collected for the #istmobiome project	Santa Elena Bay, Guanacaste, Costa Rica	10.921	-85.8095	Ctena	galapagana	TEP	477175	478518	172000000	172000000	0.011	161166	334	161209	334	402072	253	408635	252	399645	399645	44	3.273	0.38264	0.05221
SAMN38052625	ctemesantah051	UC Davis Genome Center - HiSeq PE150	NA	Collected for the #istmobiome project	Santa Elena Bay, Guanacaste, Costa Rica	10.921	-85.8095	Ctena	galapagana	TEP	486633	488158	171000000	171000000	0.011	170122	331	172009	330	416139	252	417418	252	416720	416720	31	2.265	0.37931	0.05165
SAMN39467954	L066	Uni Vienna Joint Microbiome Facility (JMF) - HiSeq PE250	BMNH20100289	Access granted for this study by the British NHM	Onna, Okinawa, Japan	26.4976	127.853	Euanodontia	ovum	NA	306516	306783	101000000	101000000	0.005	113535	306	113611	306	262807	250	263036	250	679628	450140	13	3.662	0.37016	0.04778
SAMN39467955	L067	Uni Vienna Joint Microbiome Facility (JMF) - HiSeq PE250	BMNH20100289	Access granted for this study by the British NHM	Onna, Okinawa, Japan	26.4976	127.853	Euanodontia	ovum	NA	557729	559404	190000000	190000000	0.01	203880	324	206053	323	476078	252	477463	252	972680	972680	14	1.977	0.36654	0.04657
SAMN39467945	L069	Uni Vienna Joint Microbiome Facility (JMF) - HiSeq PE250	BMNH20100288	Access granted for this study by the British NHM	Dili, East Timor	8.5569	125.56	Cryptophysema	vesicula	NA	267460	267523	90763501	90760981	0.003	95202	314	95239	314	229146	250	229199	250	729610	534991	14	3.82	0.38097	0.05327
SAMN39467940	L127	Uni Vienna Joint Microbiome Facility (JMF) - HiSeq PE250	BMNH20100287	Access granted for this study by the British NHM	Unkown	NA	NA	Austriella	corrugata	NA	310272	310583	105000000	105000000	0.005	112676	314	113973	313	265897	251	266155	251	88181	78576	5	0.323	0.374	0.05732
SAMN39467982	L143	Uni Vienna Joint Microbiome Facility (JMF) - HiSeq PE250	BMNH20080839	Access granted for this study by the British NHM	Ilheu de Sal-Rei, Boavista Island, Cape Verde Islands	16.1694	-22.9282	Lucina	adansoni	NA	133153	133295	45488339	45485389	0.006	43856	298	43928	298	112102	248	112224	248	489176	296293	26	8.578	0.39993	0.05878
SAMN39467983	L144	Uni Vienna Joint Microbiome Facility (JMF) - HiSeq PE250	BMNH20080839	Access granted for this study by the British NHM	Ilheu de Sal-Rei, Boavista Island, Cape Verde Islands	16.1694	-22.9282	Lucina	adansoni	NA	484467	484715	156000000	156000000	0.003	181900	303	181946	303	410238	249	410423	249	453315	453315	23	2.577	0.38226	0.05111
SAMN39467991	L149	Uni Vienna Joint Microbiome Facility (JMF) - HiSeq PE250	BMNH20100298	Access granted for this study by the NHM	Panama Bay	8.811	-79.1549	Lucinisca	fenestrata	NA	1979648	1979648	1599374649	1599374649	0	364561	1255	364561	1255	1261850	411	1261850	411	630965	630965	24	0.279	0.37035	0.06489
SAMN38052581	PhacGal39	Uni Vienna Joint Microbiome Facility (JMF) - HiSeq PE250	NA	Collected for the #istmobiome project	Galeta, Colon, Panama	9.40353	-79.8618	Phacoides	pectinatus	NA	1052592	1076069	1239591443	1239348573	0.02	160008	2091	165569	2023	633184	495	652375	483	57340	57340	1	0.005	0.3659	0.04356
SAMN38052582	PhacGal40	Uni Vienna Joint Microbiome Facility (JMF) - HiSeq PE250	NA	Collected for the #istmobiome project	Galeta, Colon, Panama	9.40353	-79.8618	Phacoides	pectinatus	NA	1363327	1374832	958180593	958061043	0.012	310730	924	315066	912	1002858	333	1015193	331	57301	57301	1	0.006	0.3698	0.04158
SAMN38052637	PhacGuadel1PP2	Uni Vienna Joint Microbiome Facility (JMF) - HiSeq PE250	NA	Collected by Olivier Gros	Guadeloupe, Ile de Cochons	16.2116	-61.5386	Phacoides	pectinatus	NA	1417988	1428978	1360000000	1360000000	0.015	219503	1638	223476	1615	883552	395	893299	393	43788	43788	0	0	0.364	0.04729
SAMN38052638	PhacGuadelPhPec1	Uni Vienna Joint Microbiome Facility (JMF) - HiSeq PE250	NA	Collected for this study in Guadeloupe by Olivier Gros	Guadeloupe, Ile de Cochons	16.2116	-61.5386	Phacoides	pectinatus	NA	1311357	1349051	757000000	756000000	0.073	329375	699	344942	670	1000666	293	1039052	289	46693	46693	0	0	0.36388	0.04231
SAMN38052639	PhacGuadelPhPec3	Uni Vienna Joint Microbiome Facility (JMF) - HiSeq PE250	NA	Collected for this study in Guadeloupe by Olivier Gros	Guadeloupe, Ile de Cochons	16.2116	-61.5386	Phacoides	pectinatus	NA	1266649	1321646	1140000000	1140000000	0.067	223683	1435	239881	1347	820387	386	869801	371	43793	43793	0	0	0.36399	0.04393
SAMN38052640	PhacGuadelPhPec4	Uni Vienna Joint Microbiome Facility (JMF) - HiSeq PE250	NA	Collected for this study in Guadeloupe by Olivier Gros	Guadeloupe, Ile de Cochons	16.2116	-61.5386	Phacoides	pectinatus	NA	1299635	1347586	1120000000	1120000000	0.054	240873	1324	255872	1255	863203	375	905442	364	43746	35873	0	0	0.36419	0.04382
SAMN38052540	TimeNewSpPV15	UC Davis Genome Center - HiSeq PE150	NA	Collected for the #istmobiome project	Cahuita East, Costa Rica	9.3512	-82.2571	Ctena	sp. COSTE	Caribbean	894515	903414	357000000	357000000	0.034	281141	405	287684	399	735439	258	749250	257	369846	269580	28	1.198	0.37164	0.04555
SAMN38052541	TimeNewSpPV16	UC Davis Genome Center - HiSeq PE150	NA	Collected for the #istmobiome project	Cahuita East, Costa Rica	9.3512	-82.2571	Ctena	sp. COSTE	Caribbean	1033460	1046081	439000000	438000000	0.036	305766	450	312211	442	832032	261	847626	260	190025	156568	25	0.451	0.37316	0.04892
SAMN38052542	TimeNewSpPV17	UC Davis Genome Center - HiSeq PE150	NA	Collected for the #istmobiome project	Cahuita East, Costa Rica	9.3512	-82.2571	Ctena	sp. COSTE	Caribbean	608419	611628	232000000	232000000	0.017	193866	370	196013	368	507943	254	510423	254	126424	126424	19	0.629	0.38327	0.04941
SAMN38052543	TimeNewSpPV18	UC Davis Genome Center - HiSeq PE150	NA	Collected for the #istmobiome project	Cahuita East, Costa Rica	9.3512	-82.2571	Ctena	sp. COSTE	Caribbean	639036	642434	246000000	246000000	0.018	201774	372	203874	370	528499	255	531081	255	495029	495029	36	2.295	0.38309	0.04705
SAMN38052544	TimeNewSpPV19	UC Davis Genome Center - HiSeq PE150	NA	Collected for the #istmobiome project	Cahuita East, Costa Rica	9.3512	-82.2571	Ctena	sp. COSTE	Caribbean	765285	770206	300000000	300000000	0.026	238336	385	241881	382	631198	256	634949	256	131019	131019	25	0.599	0.38279	0.04763
SAMN38052545	TimeNewSpPV20	UC Davis Genome Center - HiSeq PE150	NA	Collected for the #istmobiome project	Cahuita East, Costa Rica	9.3512	-82.2571	Ctena	sp. COSTE	Caribbean	945235	955203	390000000	390000000	0.032	287846	433	294415	426	764845	260	778105	259	261647	261647	28	0.836	0.37128	0.04712
SAMN38052546	TimeNewSpPV21	UC Davis Genome Center - HiSeq PE150	NA	Collected for the #istmobiome project	Cahuita East, Costa Rica	9.3512	-82.2571	Ctena	sp. COSTE	Caribbean	921498	933720	381000000	381000000	0.043	277222	434	283712	426	746340	259	755321	259	117939	98979	25	0.49	0.37164	0.04863
SAMN38052547	TimeNewSpPV22	UC Davis Genome Center - HiSeq PE150	NA	Collected for the #istmobiome project	Cahuita East, Costa Rica	9.3512	-82.2571	Ctena	sp. COSTE	Caribbean	830301	838145	333000000	333000000	0.029	257677	414	263388	408	677274	258	682951	258	324081	324081	27	0.979	0.37103	0.04631
SAMN38052548	TimeNewSpPV23	UC Davis Genome Center - HiSeq PE150	NA	Collected for the #istmobiome project	Cahuita East, Costa Rica	9.3512	-82.2571	Ctena	sp. COSTE	Caribbean	735615	744864	294000000	294000000	0.045	219645	409	225997	401	596934	256	604066	256	1304264	1304264	24	1.997	0.37395	0.04703
SAMN38052549	TimeNewSpPV24	UC Davis Genome Center - HiSeq PE150	NA	Collected for the #istmobiome project	Cahuita East, Costa Rica	9.3512	-82.2571	Ctena	sp. COSTE	Caribbean	895710	903460	364000000	364000000	0.026	277986	422	282569	417	726396	260	737941	259	351254	351254	27	0.932	0.37096	0.04629
SAMN38052550	TimeNewSpPV25	UC Davis Genome Center - HiSeq PE150	NA	Collected for the #istmobiome project	Cahuita East, Costa Rica	9.3512	-82.2571	Ctena	sp. COSTE	Caribbean	957765	969114	399000000	399000000	0.036	289619	440	296762	432	776587	260	784754	260	344748	261559	28	0.831	0.37038	0.04609
SAMN38052551	TimeNewSpPV26	UC Davis Genome Center - HiSeq PE150	NA	Collected for the #istmobiome project	Cahuita East, Costa Rica	9.3512	-82.2571	Ctena	sp. COSTE	Caribbean	1090122	1103984	474000000	474000000	0.037	319400	468	326768	459	873929	263	889544	262	431557	307418	26	0.889	0.37219	0.04755
SAMN38052552	TimeNewSpPV27	UC Davis Genome Center - HiSeq PE150	NA	Collected for the #istmobiome project	Cahuita East, Costa Rica	9.3512	-82.2571	Ctena	sp. COSTE	Caribbean	1126042	1144027	500000000	500000000	0.045	319842	484	330176	471	898739	263	918039	262	148218	142459	39	0.727	0.37233	0.04716
SAMN38052519	unknocarene033	UC Davis Genome Center - HiSeq PE150	NA	Collected for the #istmobiome project	Carenero, Bocas del Toro, Panama	9.33946	-82.2309	Ctena	imbricatula	Caribbean	454040	455365	165000000	165000000	0.01	146256	339	147732	338	380856	252	381925	252	638727	638727	38	5.35	0.38524	0.05155
SAMN38052520	unknocarene034	UC Davis Genome Center - HiSeq PE150	NA	Collected for the #istmobiome project	Carenero, Bocas del Toro, Panama	9.33946	-82.2309	Ctena	imbricatula	Caribbean	614543	616850	218000000	218000000	0.012	213255	341	214876	340	515698	253	517520	253	1809885	983550	9	2.076	0.37414	0.0479
SAMN38052574	unknostrist087	Uni Vienna Joint Microbiome Facility (JMF) - HiSeq PE250	NA	Collected for the #istmobiome project	STRI station, Bocas del Toro, Panama	9.3512	-82.2571	Ctena	imbricatula	Caribbean	667522	669757	237000000	237000000	0.011	233987	341	235893	340	568751	253	570532	253	1354344	1191904	7	1.952	0.37476	0.04661

## Sheet: PACBIO_metagenome_metadata
SI Table. Metadata of metagenomes obtained in this study.
Biosample	Illumina_metagenome_ID	PacBio_metagenome	Symbiont clade	Mean read quality	Median read length	Median read quality	Number or reads	Read length N50	Total bases	>Q5	>Q7	>Q10	>Q12	>Q15	Longest read	Fully circularized contigs	Contig length	Contig coverage
SAMN38052590	ctemesantah004	A_Thio_seal_contig_4.fasta	Ca. T. endolucinidaTEP	32.9	14085	32.8	5703809	14594	81786463594	1	1	1	1	1	63,532bp	1	4611207	999
SAMN38052528	cteimcahuit014	F_sym2_contig_4.fasta	Ca. T. fergusoni	34.3	12512	34.8	1201497	12881	15628039091	1	1	1	1	1	55064	1	4652411	367
SAMN38052515	cteimbastim119	G_seal_01_contig4.fasta	Ca. T. fergusoni	35.9	10811	35.8	3841727	11016	43097080965	1	1	1	1	1	53944	1	4588781	1003
