# Supplementary material for: Adaptations to nitrogen availability drive ecological divergence of chemosynthetic symbionts
Source: PLoS Genet. 2024 May 31;20(5):e1011295. doi: 10.1371/journal.pgen.1011295 (PMC11168628; doi:10.1371/journal.pgen.1011295)
Supplement: S2 Table — (XLSX) [file pgen.1011295.s002.xlsx]

## Sheet: MAG_quality
S2 Table. Metadata of MAGs used in this study.
Metagenome	MAG_ID	Source	Accession	Clade	HQ	Isthmus_analyses	Updated_symb_tree	After_dREP_99.5	Ancestral_reconstruction	Mean_coverage	Trimmed_mean_TAD80	Covered_fraction	Variance	Completeness	Contamination	Coding_Density	Contig_N50	Average_Gene_Length	Genome_Size	GC_Content	Total_Coding_Sequences
3PP	Anodontia_alba_BocasdelToro_SYM_3PP	This_study	SAMN39467938	CTENA4	Yes	No	Yes	Yes	Yes	492.593	494.532	0.99981	7942.06	99.99	0	0.868	45348	305.97	4536314	0.53	4299
coddibajacam12rep	Codakia_distinguenda_BajaCalifornia_SYM1_coddibajacam12rep	This_study	SAMN40439061	Ca.T.endolucinidaTEP	Yes	Yes	Yes	Yes	Yes	13.6503	13.3427	0.997193	31.8657	99.74	0.57	0.878	23254	305.832	4188206	0.52	4014
coddigalapam13run1	Codakia_distinguenda_Galapagos_SYM1_coddigalapam13run1	This_study	SAMN40439062	Ca.T.endolucinidaTEP	Yes	Yes	Yes	Yes	Yes	38.0737	33.3945	0.998175	900.36	100	1.17	0.873	32801	305.73	4699056	0.52	4483
coddisantah006	Codakia_distinguenda_SantElena_SYM1_coddisantah006	This_study	SAMN40439063	Ca.T.endolucinidaTEP	Yes	Yes	Yes	No	No	173.185	174.336	0.999682	724.381	99.99	0.08	0.88	250059	323.667	4270340	0.52	3879
coddisantah006rep	Codakia_distinguenda_SantElena_SYM1_coddisantah006rep	This_study	SAMN40439064	Ca.T.endolucinidaTEP	Yes	Yes	Yes	No	No	110.965	111.101	0.999552	237.975	99.98	0.06	0.88	258727	324.858	4176847	0.52	3779
codorcahuit005	Codakia_orbicularis_CahuitaEast_SYM1_codorcahuit005	This_study	SAMN40439065	Ca.T.fergusoni	Yes	Yes	Yes	No	No	559.292	593.998	0.989685	71185.3	100	3.35	0.832	214912	270.322	5837174	0.57	6005
codorcahuit006	Codakia_orbicularis_CahuitaEast_SYM1_codorcahuit006	This_study	SAMN40439066	Ca.T.fergusoni	No	No	No	No	No	755.49	759.967	0.999178	12922.5	87.19	0.11	0.877	149453	322.465	3964680	0.58	3601
codorcahuit006	Codakia_orbicularis_CahuitaEast_SYM2_codorcahuit006	This_study	SAMN40439067	Ca.T.endolucinidaCAR	No	No	No	No	No	7.12846	6.90387	0.985502	12.7219	89.39	0.58	0.878	9263	292.732	3466027	0.53	3472
codorflorid129run1	Codakia_orbicularis_Florida_SYM1_codorflorid129COMBINEDruns	This_study	SAMN40439068	Ca.T.fergusoni	No	No	No	No	No	4.48206	4.28167	0.964169	6.0265	45.19	1.86	0.869	1662	206.487	2550277	0.55	3590
codorfloridm01run1	Codakia_orbicularis_Florida_SYM1_codorfloridm01run1	This_study	SAMN40439069	Ca.T.fergusoni	Yes	No	Yes	No	No	51.2836	51.7916	0.999399	250.227	99.95	0.52	0.878	59289	316.272	4478365	0.58	4151
codorfloridm01run1	Codakia_orbicularis_Florida_SYM2_codorfloridm01run1	This_study	SAMN40439070	Ca.T.fergusoni	No	No	No	No	No	13.168	12.2314	0.993358	63.3708	76.17	0.52	0.869	7328	295.205	4021697	0.54	3953
codorguadel001	Codakia_orbicularis_Guadeloupe_SYM1_codorguadel001	This_study	SAMN40439071	Ca.T.endolucinidaCAR	Yes	Yes	Yes	Yes	Yes	129.022	128.081	0.999956	559.429	100	0.08	0.878	218903	318.98	4481294	0.53	4118
codorguadel002	Codakia_orbicularis_Guadeloupe_SYM1_codorguadel002	This_study	SAMN40439072	Ca.T.endolucinidaCAR	Yes	Yes	Yes	No	No	207.512	201.587	0.999735	4770.51	100	0.07	0.871	182477	317.602	4551219	0.53	4169
codorguadel003	Codakia_orbicularis_Guadeloupe_SYM1_codorguadel003	This_study	SAMN40439073	Ca.T.endolucinidaCAR	Yes	Yes	Yes	No	No	107.787	103.309	0.999931	1471.78	100	0.08	0.877	255476	318.392	4481260	0.53	4123
codorguadel004	Codakia_orbicularis_Guadeloupe_SYM1_codorguadel004	This_study	SAMN40439074	Ca.T.endolucinidaCAR	Yes	Yes	Yes	No	No	59.3846	59.0076	0.999846	146.965	100	0.07	0.877	147611	318.182	4478733	0.53	4121
codorpuntaj084run1	Codakia_orbicularis_PuntaJuan_SYM1_codorpuntaj084COMBINEDruns	This_study	SAMN40439075	Ca.T.fergusoni	Yes	Yes	Yes	No	No	485.617	488.602	0.998848	4774.99	99.9	0.22	0.875	147132	323.912	4452153	0.58	4014
codorstmartm02run1	Codakia_orbicularis_StMartin_SYM1_codorstmartm02run1	This_study	SAMN40439076	Ca.T.endolucinidaCAR	Yes	Yes	Yes	No	No	183.278	185.346	0.999953	3046.63	100	0.02	0.874	215330	317.935	4289350	0.53	3940
codorstrist081run1	Codakia_orbicularis_STRI_SYM1_codorstrist081run1	This_study	SAMN40439077	Ca.T.endolucinidaCAR	Yes	Yes	Yes	Yes	No (incomplete Nif operon)	130.836	127.686	0.999949	3480.91	99.98	0.77	0.872	31392	308.72	4392409	0.53	4144
codorguadel001	Codakia1	This_study	SAMN40439078	Ca.T.endolucinidaCAR	Yes	Yes	Yes	No	No	129.693	128.771	0.999918	571.124	100	0.08	0.878	159846	318.555	4473495	0.53	4116
codorguadel002	Codakia2	This_study	SAMN40439079	Ca.T.endolucinidaCAR	Yes	Yes	Yes	Yes	Yes	142.129	143.998	0.863068	6852.95	100	0.08	0.879	103873	325.129	4575389	0.52	4132
codorguadel003	Codakia3	This_study	SAMN40439080	Ca.T.endolucinidaCAR	Yes	Yes	Yes	No	No	107.85	103.418	0.99977	1476.64	100	0.08	0.877	118608	318.09	4478062	0.53	4123
codorguadel004	Codakia4	This_study	SAMN40439081	Ca.T.endolucinidaCAR	Yes	Yes	Yes	No	No	59.5994	59.2018	0.999474	155.137	100	0.07	0.877	163993	318.173	4483183	0.53	4128
codorguadel005	Codakia5	This_study	SAMN40439082	Ca.T.endolucinidaCAR	Yes	Yes	Yes	No	No	37.0167	36.4744	0.99987	87.4277	100	0.08	0.877	147262	318.197	4476109	0.53	4122
L069	Cryptophysema_vesicula_EastTimor_SYM_L069	This_study	SAMN39467945	PEGO	Yes	No	Yes	Yes	Yes	156.539	156.837	0.999815	608.505	100	1.74	0.899	396939	327.614	3688545	0.58	3378
L066	Cryptophysema_vesicula_Okinawa_SYM_L066	This_study	SAMN39467954	PEGO	Yes	No	Yes	Yes	No (incomplete Nif operon)	120.678	122.094	0.999537	610.338	100	2.69	0.894	326832	324.662	3908352	0.57	3592
L067	Cryptophysema_vesicula_Okinawa_SYM_L067	This_study	SAMN39467955	PEGO	Yes	No	Yes	Yes	Yes	260.835	259.873	0.999842	3280.01	100	1.25	0.897	351206	329.451	3881829	0.58	3529
ctebefrenchm22	Ctena_bella_FrenchPoly_SYM1_ctebefrenchm22	This_study	SAMN40439083	Ca.T.NA	Yes	No	Yes	Yes	Yes	62.0101	61.804	0.998713	287.34	99.95	0.08	0.859	103286	317.175	4768546	0.52	4310
ctebehawaiim15	Ctena_bella_Hawaii_SYM1_ctebehawaiim15	This_study	SAMN40439084	Ca.T.endolucinidaHawaii	Yes	No	Yes	No	No	60.5797	63.2356	0.999131	432.945	99.99	2.26	0.872	109294	311.651	5083916	0.52	4753
ctebehawaiim21	Ctena_bella_Hawaii_SYM1_ctebehawaiim21	This_study	SAMN40439085	Ca.T.NA	Yes	No	Yes	Yes	Yes	64.1499	64.5047	0.999548	522.817	100	1.5	0.875	196816	318.919	4612151	0.54	4226
ctebehawaiim23	Ctena_bella_Hawaii_SYM1_ctebehawaiim23	This_study	SAMN40439086	Ca.T.endolucinidaHawaii	Yes	No	Yes	Yes	Yes	29.318	29.2211	0.999604	70.8892	100	0.05	0.88	233173	325.093	4638489	0.53	4195
ctebehawaiim35	Ctena_bella_Hawaii_SYM1_ctebehawaiim35	This_study	SAMN40439087	Ca.T.endolucinidaHawaii	Yes	No	Yes	No	No	76.2655	75.5391	0.999167	763.251	99.87	0.75	0.878	82561	318.117	4636702	0.53	4273
ctebehawaiim37	Ctena_bella_Hawaii_SYM1_ctebehawaiim37	This_study	SAMN40439088	Ca.T.endolucinidaHawaii	Yes	No	Yes	Yes	Yes	17.0182	16.4468	0.998993	60.0548	100	0.59	0.878	80080	317.688	4489492	0.52	4146
ctebehawaiim21	Ctena_bella_Hawaii_SYM2_ctebehawaiim21	This_study	SAMN40439089	Ca.T.NA	No	No	No	No	No	46.8498	38.2267	0.988066	5977.57	76.76	0	0.702	4685	248.127	13656580	0.43	12965
L127	Ctena_eburnea_CapeVerdeIslands_SYM_L127	This_study	SAMN39467940	Ca.T.NA	Yes	No	Yes	Yes	Yes	23.391	22.8127	0.999314	163.713	99.93	0.23	0.858	15899	293.223	3796925	0.58	3712
cteimstrist051	Ctena_imbricatula_STRI_SYM1_cteimstrist051	This_study	SAMN40439090	Ca.T.fergusoni	Yes	Yes	Yes	No	No	126.375	127.259	0.999214	435.136	99.91	0.19	0.879	125448	324.701	4382485	0.58	3959
cteimstrist052	Ctena_imbricatula_STRI_SYM1_cteimstrist052	This_study	SAMN40439091	Ca.T.fergusoni	Yes	Yes	Yes	No	No	164.336	166.819	0.999183	937.882	100	0.79	0.872	1281816	323.64	4727310	0.57	4251
cteimstrist053	Ctena_imbricatula_STRI_SYM1_cteimstrist053	This_study	SAMN40439092	Ca.T.fergusoni	Yes	Yes	Yes	No	No	215.616	217.765	0.999406	1623.46	99.88	0.29	0.875	253654	324.404	4451549	0.58	4009
cteimstrist065run1	Ctena_imbricatula_STRI_SYM1_cteimstrist065COMBINEDruns	This_study	SAMN40439093	Ca.T.fergusoni	Yes	Yes	Yes	No	No	265.733	266.39	0.999853	1528.29	99.98	0.21	0.877	733977	325.899	4663694	0.57	4190
cteimstrist066	Ctena_imbricatula_STRI_SYM1_cteimstrist066	This_study	SAMN40439094	Ca.T.fergusoni	Yes	Yes	Yes	No	No	168.819	169.618	0.998978	608.316	99.76	0.24	0.878	155830	323.436	4384335	0.58	3972
cteimstrist067	Ctena_imbricatula_STRI_SYM1_cteimstrist067	This_study	SAMN40439095	Ca.T.fergusoni	Yes	Yes	Yes	No	No	100.126	100.811	0.998906	331.243	99.96	0.18	0.877	184696	323.888	4521876	0.58	4089
cteimstrist068run1	Ctena_imbricatula_STRI_SYM1_cteimstrist068COMBINEDruns	This_study	SAMN40439096	Ca.T.fergusoni	Yes	Yes	Yes	No	No	9.5927	9.23235	0.997159	43.7689	99.79	0.33	0.857	91499	317.798	4650634	0.57	4188
cteimstrist069	Ctena_imbricatula_STRI_SYM1_cteimstrist069	This_study	SAMN40439097	Ca.T.fergusoni	Yes	Yes	Yes	No	No	131.817	133.536	0.999424	563.443	99.98	0.16	0.876	178074	323.109	4626864	0.57	4186
cteimstrist070	Ctena_imbricatula_STRI_SYM1_cteimstrist070	This_study	SAMN40439098	Ca.T.fergusoni	Yes	Yes	Yes	No	No	121.757	122.331	0.999188	320.877	99.95	0.25	0.878	103402	323.954	4345287	0.58	3931
cteimstrist071	Ctena_imbricatula_STRI_SYM1_cteimstrist071rep	This_study	SAMN40439099	Ca.T.fergusoni	Yes	Yes	Yes	No	No	141.652	142.316	0.999164	414.829	99.21	0.19	0.877	152722	324.281	4351542	0.58	3929
cteimstrist072	Ctena_imbricatula_STRI_SYM1_cteimstrist072	This_study	SAMN40439100	Ca.T.fergusoni	Yes	Yes	Yes	No	No	278.942	280.793	0.999157	1995.83	99.86	0.2	0.878	177563	324.811	4425987	0.58	3996
cteimstrist073	Ctena_imbricatula_STRI_SYM1_cteimstrist073	This_study	SAMN40439101	Ca.T.fergusoni	Yes	Yes	Yes	No	No	298.033	312.509	0.999124	5965.9	99.86	2.23	0.879	139291	323.273	4721728	0.58	4285
cteimstrist074	Ctena_imbricatula_STRI_SYM1_cteimstrist074	This_study	SAMN40439102	Ca.T.fergusoni	Yes	Yes	Yes	No	No	128.529	129.16	0.999417	343.703	99.93	0.19	0.879	196834	324.865	4443336	0.58	4014
cteimstrist075	Ctena_imbricatula_STRI_SYM1_cteimstrist075	This_study	SAMN40439103	Ca.T.fergusoni	Yes	Yes	Yes	No	No	113.849	114.205	0.998984	309.636	99.88	0.21	0.876	125770	323.628	4323907	0.58	3905
cteimstrist080	Ctena_imbricatula_STRI_SYM1_cteimstrist080	This_study	SAMN40439104	Ca.T.fergusoni	Yes	Yes	Yes	No	No	91.0872	91.2787	0.999437	230.402	99.94	0.24	0.875	198907	324.283	4549769	0.58	4100
cteimstrist082	Ctena_imbricatula_STRI_SYM1_cteimstrist082	This_study	SAMN40439105	Ca.T.fergusoni	Yes	Yes	Yes	No	No	71.6167	71.7689	0.999107	167.158	99.96	0.2	0.877	139544	324.473	4402932	0.58	3972
cteimstrist091	Ctena_imbricatula_STRI_SYM1_cteimstrist091	This_study	SAMN40439106	Ca.T.endolucinidaCAR	Yes	Yes	Yes	No	No	285.278	289.219	0.999914	4051.47	99.99	1.01	0.879	60329	318.996	4641723	0.53	4270
cteimstrist092	Ctena_imbricatula_STRI_SYM1_cteimstrist092	This_study	SAMN40439107	Ca.T.fergusoni	Yes	Yes	Yes	No	No	105.605	105.947	0.998945	300.463	99.78	0.22	0.876	183895	322.97	4464824	0.58	4043
cteimstrist093	Ctena_imbricatula_STRI_SYM1_cteimstrist093	This_study	SAMN40439108	Ca.T.fergusoni	Yes	Yes	Yes	Yes	Yes	150.795	152.79	0.997385	1289.62	99.97	0.07	0.867	1359532	318.622	4709989	0.57	4277
cteimstrist094	Ctena_imbricatula_STRI_SYM1_cteimstrist094	This_study	SAMN40439109	Ca.T.fergusoni	Yes	Yes	Yes	No	No	270.605	273.871	0.999702	1889.45	99.99	0.84	0.877	911888	323.704	4680652	0.57	4231
cteimbastim119run1	Ctena_imbriculata_Bastimentos_SYM1_cteimbastim119run1	This_study	SAMN40439110	Ca.T.fergusoni	Yes	Yes	Yes	No	No	86.5473	86.7945	0.99927	201.774	99.96	0.2	0.877	139810	324.889	4414639	0.58	3978
cteimbastim120run1	Ctena_imbriculata_Bastimentos_SYM1_cteimbastim120run1	This_study	SAMN40439111	Ca.T.fergusoni	Yes	Yes	Yes	No	No	49.2746	49.5907	0.998822	132.062	99.95	0.18	0.878	178573	323.873	4500771	0.58	4071
cteimbastim121run1	Ctena_imbriculata_Bastimentos_SYM1_cteimbastim121run1	This_study	SAMN40439112	Ca.T.fergusoni	Yes	Yes	Yes	No	No	134.617	136.875	0.999162	637.167	99.95	0.2	0.879	147069	325.623	4414160	0.58	3976
CteimGalet29	Ctena_imbriculata_Galeta_SYM_CteimGalet29	This_study	SAMN40439113	Ca.T.taylori	Yes	Yes	Yes	Yes	Yes	104.627	109.874	0.99776	1935.49	96.32	2.98	0.859	34743	302.8	5110129	0.53	4844
CteimGalet30	Ctena_imbriculata_Galeta_SYM_CteimGalet30	This_study	SAMN40439114	Ca.T.taylori	Yes	Yes	Yes	Yes	Yes	25.1362	25.1414	0.999332	37.3982	99.98	0.24	0.861	291707	318.062	4744179	0.53	4288
CteimGalet32	Ctena_imbriculata_Galeta_SYM_CteimGalet32	This_study	SAMN40439115	Ca.T.fergusoni	Yes	Yes	Yes	No	No	18.0728	17.9978	0.999142	25.3323	99.91	0.22	0.878	83729	321.226	4547452	0.58	4149
CteimGalet28	Ctena_imbriculata_Galeta_SYM1_CteimGalet28	This_study	SAMN40439116	Ca.T.fergusoni	Yes	Yes	Yes	No	No	142.468	146.933	0.999366	1018.41	99.99	0.85	0.873	198517	322.853	4844025	0.57	4374
CteimGalet31	Ctena_imbriculata_Galeta_SYM1_CteimGalet31	This_study	SAMN40439117	Ca.T.fergusoni	Yes	Yes	Yes	No	No	31.5596	31.4552	0.999809	45.1031	97.21	0.22	0.878	254383	324.98	4584282	0.57	4134
CteimGalet33	Ctena_imbriculata_Galeta_SYM1_CteimGalet33	This_study	SAMN40439118	Ca.T.taylori	No	No	No	No	No	71.0652	72.0692	0.996387	231.601	85.25	0.59	0.855	47647	306.576	3917036	0.53	3648
CteimGalet28	Ctena_imbriculata_Galeta_SYM2_CteimGalet28	This_study	SAMN40439119	Ca.T.endolucinidaCAR	No	No	No	No	No	5.34709	5.21267	0.985238	6.23337	83.83	1.78	0.88	5558	270.04	4089320	0.53	4453
CteimGalet31	Ctena_imbriculata_Galeta_SYM2_CteimGalet31	This_study	SAMN40439120	Ca.T.taylori	Yes	Yes	Yes	No	No	89.5551	91.0058	0.99764	372.806	92.5	0.32	0.863	50219	312.023	4027977	0.53	3721
CteimGalet33	Ctena_imbriculata_Galeta_SYM2_CteimGalet33	This_study	SAMN40439121	Ca.T.fergusoni	Yes	Yes	Yes	No	No	48.1742	48.2472	0.999016	83.228	94.28	0.19	0.879	115139	324.091	4423769	0.58	4003
cteimguadel002	Ctena_imbriculata_Guadeloupe_SYM1_cteimguadel002	This_study	SAMN40439122	Ca.T.endolucinidaCAR	Yes	Yes	Yes	No	No	49.8505	49.3753	0.999413	228.086	99.99	0.13	0.877	132426	322.776	4614198	0.52	4188
cteimguadel004	Ctena_imbriculata_Guadeloupe_SYM1_cteimguadel004	This_study	SAMN40439123	Ca.T.endolucinidaCAR	Yes	Yes	Yes	No	No	117.837	115.159	0.998652	5786.28	100	0.07	0.875	125516	318.951	4847389	0.52	4440
cteimguadel007	Ctena_imbriculata_Guadeloupe_SYM1_cteimguadel007	This_study	SAMN40439124	Ca.T.fergusoni	Yes	Yes	Yes	No	No	136.835	137.753	0.999035	599.292	99.96	0.4	0.877	189601	324.665	4540295	0.58	4094
cteimguadel008	Ctena_imbriculata_Guadeloupe_SYM1_cteimguadel008	This_study	SAMN40439125	Ca.T.fergusoni	No	No	No	No	No	5.5862	5.37624	0.983255	7.80508	75.86	4.47	0.877	2675	234.984	3631012	0.58	4527
cteimguadel010	Ctena_imbriculata_Guadeloupe_SYM1_cteimguadel010	This_study	SAMN40439126	Ca.T.endolucinidaCAR	Yes	Yes	Yes	No	No	123.392	125.27	0.998796	1369.68	99.47	0.04	0.875	56492	314.987	4638878	0.53	4304
cteimguadel004	Ctena_imbriculata_Guadeloupe_SYM2_cteimguadel004	This_study	SAMN40439127	Ca.T.fergusoni	Yes	Yes	Yes	No	No	8.60712	8.24889	0.993796	18.6671	95.56	1.2	0.879	11872	300.565	4371519	0.58	4270
cteimguadel008	Ctena_imbriculata_Guadeloupe_SYM2_cteimguadel008	This_study	SAMN40439128	Ca.T.endolucinidaCAR	Yes	Yes	Yes	Yes	Yes	234.535	234.517	0.999821	1099.72	99.14	0.08	0.876	135545	320.584	4409884	0.53	4024
unknostrist087	Ctena_imbriculata_STRI_SYM_unknostrist087	This_study	SAMN40439129	Ca.T.fergusoni	Yes	Yes	Yes	No	No	109.987	109.859	0.999935	232.382	99.99	0.1	0.875	1273860	322.033	4623892	0.57	4195
TimeNewSpPV15	Ctena_spCRC_Cahuita_SYM_TimeNewSpPV15	This_study	SAMN40439130	Ca.T.fergusoni	Yes	Yes	Yes	No	No	228.737	236.938	0.999114	2689.64	99.98	0.23	0.877	159953	322.681	4717621	0.57	4278
TimeNewSpPV17	Ctena_spCRC_Cahuita_SYM_TimeNewSpPV17	This_study	SAMN40439131	Ca.T.endolucinidaCAR	Yes	Yes	Yes	Yes	Yes	409.363	391.528	0.999936	89785.9	100	0.01	0.873	30477	301.202	4661599	0.52	4516
TimeNewSpPV20	Ctena_spCRC_Cahuita_SYM_TimeNewSpPV20	This_study	SAMN40439132	Ca.T.fergusoni	Yes	Yes	Yes	No	No	178.875	165.1	0.999301	19342	99.97	0.11	0.866	91865	313.571	4675787	0.57	4313
TimeNewSpPV21	Ctena_spCRC_Cahuita_SYM_TimeNewSpPV21	This_study	SAMN40439133	Ca.T.taylori	Yes	Yes	Yes	Yes	Yes	105.521	108.053	0.997684	3079.22	100	6.45	0.847	27909	290.532	6156728	0.51	5994
TimeNewSpPV22	Ctena_spCRC_Cahuita_SYM_TimeNewSpPV22	This_study	SAMN40439134	Ca.T.fergusoni	Yes	Yes	Yes	No	No	144.5	144.811	0.999575	957.893	99.97	0.09	0.871	96610	316.524	4536972	0.57	4167
TimeNewSpPV24	Ctena_spCRC_Cahuita_SYM_TimeNewSpPV24	This_study	SAMN40439135	Ca.T.fergusoni	Yes	Yes	Yes	No	No	136.132	135.933	0.999634	1091.88	99.97	0.06	0.871	117988	317.67	4530036	0.57	4147
TimeNewSpPV25	Ctena_spCRC_Cahuita_SYM_TimeNewSpPV25	This_study	SAMN40439136	Ca.T.fergusoni	Yes	Yes	Yes	No	No	84.7803	83.7634	0.999099	1511.09	99.95	0.11	0.869	92680	315.745	4573625	0.57	4202
TimeNewSpPV16	Ctena_spCRC_Cahuita_SYM1_TimeNewSpPV16	This_study	SAMN40439137	Ca.T.taylori	No	No	No	No	No	12.8765	12.5089	0.992161	37.0003	90.65	20.19	0.853	3459	244.337	5187567	0.52	6052
TimeNewSpPV18	Ctena_spCRC_Cahuita_SYM1_TimeNewSpPV18	This_study	SAMN40439138	Ca.T.endolucinidaCAR	Yes	Yes	Yes	No	No	23.4885	23.1098	0.999437	81.1565	94.16	0	0.875	33386	313.085	3948948	0.53	3689
TimeNewSpPV19	Ctena_spCRC_Cahuita_SYM1_TimeNewSpPV19	This_study	SAMN40439139	Ca.T.taylori	No	No	No	No	No	53.4211	53.5916	0.996385	494.01	92.8	11.5	0.844	13769	281.148	5743580	0.52	5757
TimeNewSpPV23	Ctena_spCRC_Cahuita_SYM1_TimeNewSpPV23	This_study	SAMN40439140	Ca.T.fergusoni	Yes	Yes	Yes	No	No	79.3174	79.3167	0.999978	151.512	98.24	0.17	0.876	1019228	325.742	4589581	0.57	4119
TimeNewSpPV26	Ctena_spCRC_Cahuita_SYM1_TimeNewSpPV26	This_study	SAMN40439141	Ca.T.fergusoni	Yes	Yes	Yes	No	No	90.0329	93.4089	0.997414	982.989	99.97	0.78	0.866	186740	317.239	5143094	0.57	4686
TimeNewSpPV27	Ctena_spCRC_Cahuita_SYM1_TimeNewSpPV27	This_study	SAMN40439142	Ca.T.taylori	No	No	No	No	No	12.0305	11.9411	0.996329	18.8011	87.95	0.11	0.871	11620	293.729	3799549	0.53	3763
TimeNewSpPV16	Ctena_spCRC_Cahuita_SYM2_TimeNewSpPV16	This_study	SAMN40439143	Ca.T.endolucinidaCAR	Yes	Yes	Yes	Yes	Yes	8.36676	8.22813	0.997836	10.5308	99.99	0.59	0.879	40771	315.402	4540611	0.53	4226
TimeNewSpPV18	Ctena_spCRC_Cahuita_SYM2_TimeNewSpPV18	This_study	SAMN40439144	Ca.T.taylori	Yes	Yes	Yes	Yes	Yes	203.793	204.32	0.999883	856.309	99.98	0.36	0.865	299802	321.612	4628852	0.53	4154
TimeNewSpPV19	Ctena_spCRC_Cahuita_SYM2_TimeNewSpPV19	This_study	SAMN40439145	Ca.T.endolucinidaCAR	Yes	Yes	Yes	No	No	85.9729	85.9816	0.998416	2072.82	100	0.17	0.875	29090	297.086	5062433	0.52	4984
TimeNewSpPV23	Ctena_spCRC_Cahuita_SYM2_TimeNewSpPV23	This_study	SAMN40439146	Ca.T.taylori	Yes	Yes	Yes	Yes	Yes	13.0522	12.768	0.994303	55.3424	99.61	1.77	0.831	27461	301.533	4971367	0.52	4573
TimeNewSpPV26	Ctena_spCRC_Cahuita_SYM2_TimeNewSpPV26	This_study	SAMN40439147	Ca.T.taylori	No	No	No	No	No	4.27813	4.13498	0.961363	5.14088	83.45	3.31	0.868	2522	232.095	3567122	0.53	4460
TimeNewSpPV27	Ctena_spCRC_Cahuita_SYM2_TimeNewSpPV27	This_study	SAMN40439148	Ca.T.fergusoni	Yes	Yes	Yes	No	No	8.50681	8.38308	0.998839	10.0948	99.93	0.4	0.878	97187	320.677	4524927	0.58	4137
cteimcahuit007	Ctena_spCRC_CahuitaEast_SYM_cteimcahuit007	This_study	SAMN40439149	Ca.T.fergusoni	Yes	Yes	Yes	No	No	115.707	122.492	0.987295	2607.34	99.94	0.24	0.777	99946	313.631	5415406	0.55	4478
cteimcahuit008	Ctena_spCRC_CahuitaEast_SYM_cteimcahuit008	This_study	SAMN40439150	Ca.T.fergusoni	Yes	Yes	Yes	No	No	51.6075	51.557	0.999429	97.9833	95.24	0.22	0.878	185323	323.523	4388583	0.58	3976
cteimcahuit009	Ctena_spCRC_CahuitaEast_SYM_cteimcahuit009	This_study	SAMN40439151	Ca.T.endolucinidaCAR	Yes	Yes	Yes	Yes	Yes	115.87	121.153	0.998542	1481.17	100	0.89	0.875	78289	316.274	5057792	0.52	4671
cteimcahuit010	Ctena_spCRC_CahuitaEast_SYM_cteimcahuit010	This_study	SAMN40439152	Ca.T.fergusoni	Yes	Yes	Yes	No	No	144.366	144.168	0.999782	497.709	96.46	0.27	0.876	750818	324.019	4638967	0.57	4184
cteimcahuit011	Ctena_spCRC_CahuitaEast_SYM_cteimcahuit011	This_study	SAMN40439153	Ca.T.fergusoni	Yes	Yes	Yes	No	No	6.718	6.5219	0.988521	10.1445	91.78	2.11	0.875	8115	282.369	4436556	0.58	4592
cteimcahuit014	Ctena_spCRC_CahuitaEast_SYM_cteimcahuit014	This_study	SAMN40439154	Ca.T.fergusoni	Yes	Yes	Yes	No	No	91.2831	91.4969	0.999484	219.677	97.21	0.32	0.876	209308	324.363	4568695	0.57	4118
cteimcahuit015	Ctena_spCRC_CahuitaEast_SYM_cteimcahuit015	This_study	SAMN40439155	Ca.T.fergusoni	Yes	Yes	Yes	No	No	139.986	140.536	0.999498	455.851	99.98	0.22	0.875	188687	324.271	4660712	0.57	4199
cteimcahuit019	Ctena_spCRC_CahuitaEast_SYM_cteimcahuit019	This_study	SAMN40439156	Ca.T.fergusoni	Yes	Yes	Yes	No	No	61.1538	61.0291	0.999861	125.97	98.5	0.14	0.876	415645	324.602	4738045	0.57	4270
cteimcahuit022	Ctena_spCRC_CahuitaEast_SYM_cteimcahuit022	This_study	SAMN40439157	Ca.T.fergusoni	No	No	No	No	No	52.3323	52.3256	0.999286	108.66	88.66	0.08	0.88	113760	321.466	3944158	0.58	3604
cteimcahuit023	Ctena_spCRC_CahuitaEast_SYM_cteimcahuit023	This_study	SAMN40439158	Ca.T.fergusoni	Yes	Yes	Yes	No	No	28.7063	28.6179	0.999145	52.4731	95.8	0.88	0.878	111958	322.795	4500576	0.58	4085
cteimcahuit024	Ctena_spCRC_CahuitaEast_SYM_cteimcahuit024	This_study	SAMN40439159	Ca.T.fergusoni	Yes	Yes	Yes	No	No	12.1328	11.9315	0.999086	19.8664	100	0.8	0.877	65789	320.838	4493065	0.57	4102
cteimcahuit013	Ctena_spCRC_CahuitaEast_SYM1_cteimcahuit013	This_study	SAMN40439160	Ca.T.fergusoni	Yes	Yes	Yes	No	No	214.067	215.692	0.999005	1545.09	99.67	0.65	0.876	149219	323.351	4466135	0.58	4041
cteimcahuit016	Ctena_spCRC_CahuitaEast_SYM1_cteimcahuit016	This_study	SAMN40439161	Ca.T.fergusoni	Yes	Yes	Yes	No	No	51.7528	51.9005	0.999053	155.753	99.98	0.95	0.878	148299	324.177	4587918	0.58	4147
cteimcahuit017	Ctena_spCRC_CahuitaEast_SYM1_cteimcahuit017	This_study	SAMN40439162	Ca.T.fergusoni	Yes	Yes	Yes	No	No	127.354	127.483	0.999669	529.457	94.22	0.26	0.878	332559	324.992	4466439	0.58	4028
cteimcahuit018	Ctena_spCRC_CahuitaEast_SYM1_cteimcahuit018	This_study	SAMN40439163	Ca.T.fergusoni	Yes	Yes	Yes	No	No	59.3075	59.7917	0.998906	219.865	99.95	0.65	0.876	177744	323.638	4700323	0.57	4249
cteimcahuit020	Ctena_spCRC_CahuitaEast_SYM1_cteimcahuit020	This_study	SAMN40439164	Ca.T.fergusoni	Yes	Yes	Yes	No	No	542.041	545.936	0.999383	7223.64	99.99	0.22	0.878	250225	324.04	4569926	0.57	4135
cteimcahuit025	Ctena_spCRC_CahuitaEast_SYM1_cteimcahuit025	This_study	SAMN40439165	Ca.T.fergusoni	Yes	Yes	Yes	No	No	176.321	177.417	0.999269	976.226	97.24	0.25	0.879	115524	325.738	4256132	0.58	3833
cteimcahuit017	Ctena_spCRC_CahuitaEast_SYM2_cteimcahuit017	This_study	SAMN40439166	Ca.T.endolucinidaCAR	Yes	Yes	Yes	Yes	Yes	59.0235	59.2379	0.998336	192.345	100	0.07	0.868	245059	323.848	4625680	0.52	4138
cteimcahuit007	Ctena_spCRC_CahuitaEast_SYMTRANSOCEAN_cteimcahuit007	This_study	SAMN40439167	Ca.T.taylori	Yes	Yes	Yes	Yes	Yes	191.294	194.092	0.997952	1890.78	98.58	0.14	0.863	41333	311.831	4197882	0.53	3879
cteimcahuit008	Ctena_spCRC_CahuitaEast_SYMTRANSOCEAN_cteimcahuit008	This_study	SAMN40439168	Ca.T.taylori	Yes	Yes	Yes	No	No	22.2323	22.0769	0.999175	46.5301	99.49	0.22	0.865	76295	314.392	4554082	0.53	4186
cteimcahuit009	Ctena_spCRC_CahuitaEast_SYMTRANSOCEAN_cteimcahuit009	This_study	SAMN40439169	Ca.T.taylori	Yes	Yes	Yes	Yes	Yes	17.2414	17.0965	0.995507	40.8813	99.86	0.7	0.859	32654	306.895	4352916	0.53	4068
cteimcahuit010	Ctena_spCRC_CahuitaEast_SYMTRANSOCEAN_cteimcahuit010	This_study	SAMN40439170	Ca.T.taylori	Yes	Yes	Yes	Yes	Yes	42.4101	43.1547	0.998814	187.349	98.64	1.65	0.865	162704	312.241	4891969	0.53	4526
cteimcahuit011	Ctena_spCRC_CahuitaEast_SYMTRANSOCEAN_cteimcahuit011	This_study	SAMN40439171	Ca.T.taylori	Yes	Yes	Yes	Yes	Yes	6.42541	6.22537	0.98441	9.76662	96.75	2.97	0.869	5507	268.748	4172479	0.53	4506
cteimcahuit015	Ctena_spCRC_CahuitaEast_SYMTRANSOCEAN_cteimcahuit015	This_study	SAMN40439173	Ca.T.taylori	Yes	Yes	Yes	No	No	7.7456	7.55414	0.989915	12.374	95.45	3.94	0.868	7120	279.746	4268535	0.53	4425
cteimcahuit019	Ctena_spCRC_CahuitaEast_SYMTRANSOCEAN_cteimcahuit019	This_study	SAMN40439174	Ca.T.taylori	Yes	Yes	Yes	Yes	Yes	13.0549	12.8684	0.998816	21.8226	99.47	0.47	0.867	43480	313.139	4388490	0.53	4059
cteimcahuit021	Ctena_spCRC_CahuitaEast_SYMTRANSOCEAN_cteimcahuit021	This_study	SAMN40439175	Ca.T.taylori	Yes	Yes	Yes	No	No	14.9581	14.7856	0.992304	36.0995	91.49	0.29	0.853	18720	291.769	3777905	0.53	3688
cteimcahuit022	Ctena_spCRC_CahuitaEast_SYMTRANSOCEAN_cteimcahuit022	This_study	SAMN40439176	Ca.T.taylori	Yes	Yes	Yes	Yes	Yes	56.1691	56.5276	0.998233	176.421	92.18	0.3	0.865	28661	307.493	4111422	0.53	3862
cteimcahuit023	Ctena_spCRC_CahuitaEast_SYMTRANSOCEAN_cteimcahuit023	This_study	SAMN40439177	Ca.T.taylori	Yes	Yes	Yes	Yes	Yes	47.7181	47.8103	0.995636	156.356	92.5	0.32	0.851	29518	298.672	3669389	0.53	3491
cteimcahuit024	Ctena_spCRC_CahuitaEast_SYMTRANSOCEAN_cteimcahuit024	This_study	SAMN40439178	Ca.T.taylori	No	No	No	No	No	52.6767	52.9796	0.997636	157.548	88.08	0.48	0.861	41842	307.102	3877825	0.53	3632
unknocarene033	Ctena_spCRC_Carenero_SYM_unknocarene033	This_study	SAMN40439179	Ca.T.endolucinidaCAR	Yes	Yes	Yes	Yes	Yes	93.2429	93.1106	0.999897	196.302	100	0.84	0.878	329638	326.578	4767768	0.52	4279
unknocarene033	Ctena_spCRC_Carenero_SYM2_unknocarene033	This_study	SAMN40439180	Ca.T.fergusoni	Yes	Yes	Yes	No	No	32.0353	31.8272	0.999829	60.4642	97.03	0.22	0.88	273104	324.71	4563581	0.58	4127
ctegasantah001	Ctena_spCRP_SantaElena_SYM1_ctegasantah001	This_study	SAMN40439181	Ca.T.endolucinidaTEP	Yes	Yes	Yes	No	No	173.108	174.591	0.999021	739.551	99.93	0.1	0.879	91435	322.099	4051132	0.53	3692
ctegasantah002	Ctena_spCRP_SantaElena_SYM1_ctegasantah002	This_study	SAMN40439182	Ca.T.endolucinidaTEP	Yes	Yes	Yes	No	No	51.6832	51.5958	0.998218	1194.01	96.25	3.3	0.834	24458	318.891	5235159	0.5	4575
ctemesantah003	Ctena_spCRP_SantaElena_SYM1_ctemesantah003	This_study	SAMN40439183	Ca.T.endolucinidaTEP	Yes	Yes	Yes	No	No	56.9645	57.1303	0.999211	122.316	100	0.08	0.88	92388	321.977	4113895	0.53	3753
ctemesantah004	Ctena_spCRP_SantaElena_SYM1_ctemesantah004	This_study	SAMN40439184	Ca.T.endolucinidaTEP	Yes	Yes	Yes	No	No	207.873	208.72	0.999879	671.875	99.85	0.52	0.881	346573	325.095	4567769	0.52	4136
ctemesantah005	Ctena_spCRP_SantaElena_SYM1_ctemesantah005	This_study	SAMN40439185	Ca.T.endolucinidaTEP	Yes	Yes	Yes	No	No	86.165	90.7076	0.998234	1182.7	99.55	0.7	0.877	79871	311.993	5072602	0.52	4764
ctemesantah007	Ctena_spCRP_SantaElena_SYM1_ctemesantah007	This_study	SAMN40439186	Ca.T.endolucinidaTEP	Yes	Yes	Yes	Yes	Yes	61.3215	61.2935	0.997739	866.449	100	4.54	0.863	85160	329.781	5347343	0.51	4676
ctemesantah008	Ctena_spCRP_SantaElena_SYM1_ctemesantah008	This_study	SAMN40439187	Ca.T.endolucinidaTEP	Yes	Yes	Yes	No	No	146.403	149.195	0.99922	695.37	100	0.09	0.877	36168	314.286	4299410	0.52	4005
ctemesantah010	Ctena_spCRP_SantaElena_SYM1_ctemesantah010	This_study	SAMN40439188	Ca.T.endolucinidaTEP	Yes	Yes	Yes	No	No	113.837	114.183	0.999449	419.929	99.99	0.14	0.88	130018	322.933	4170364	0.53	3795
ctemesantah011	Ctena_spCRP_SantaElena_SYM1_ctemesantah011	This_study	SAMN40439189	Ca.T.endolucinidaTEP	Yes	Yes	Yes	No	No	141.182	141.834	0.999725	434.8	94.99	0.18	0.881	163845	323.328	3889284	0.53	3540
ctemesantah012	Ctena_spCRP_SantaElena_SYM1_ctemesantah012	This_study	SAMN40439190	Ca.T.endolucinidaTEP	Yes	Yes	Yes	No	No	242.595	245.37	0.999135	1321.14	94.28	0.03	0.879	90039	322.503	3932772	0.53	3579
ctemesantah013	Ctena_spCRP_SantaElena_SYM1_ctemesantah013	This_study	SAMN40439191	Ca.T.endolucinidaTEP	Yes	Yes	Yes	Yes	Yes	267.098	269.234	0.999276	1336.32	99.98	0.17	0.88	133704	323.849	4149883	0.52	3766
ctemesantah014	Ctena_spCRP_SantaElena_SYM1_ctemesantah014	This_study	SAMN40439192	Ca.T.endolucinidaTEP	No	No	No	No	No	31.476	31.6769	0.998678	130.537	93.23	12.03	0.879	11200	289.966	4717565	0.52	4779
ctemesantah015	Ctena_spCRP_SantaElena_SYM1_ctemesantah015	This_study	SAMN40439193	Ca.T.endolucinidaTEP	Yes	Yes	Yes	No	No	171.186	172.827	0.999059	1031.6	99.63	0.05	0.879	114018	323.166	3942402	0.53	3581
ctemesantah016	Ctena_spCRP_SantaElena_SYM1_ctemesantah016	This_study	SAMN40439194	Ca.T.endolucinidaTEP	Yes	Yes	Yes	No	No	142.672	150.93	0.997815	2790.63	99.97	0.38	0.878	144725	319.769	5024155	0.52	4606
ctemesantah018	Ctena_spCRP_SantaElena_SYM1_ctemesantah018	This_study	SAMN40439195	Ca.T.endolucinidaTEP	Yes	Yes	Yes	No	No	251.101	253.398	0.999039	1849.96	99.96	0.16	0.88	65891	321.68	4093549	0.53	3739
ctemesantah019	Ctena_spCRP_SantaElena_SYM1_ctemesantah019	This_study	SAMN40439196	Ca.T.endolucinidaTEP	Yes	Yes	Yes	No	No	151.681	161.047	0.999147	2309.64	99.05	0.84	0.881	117545	321.259	4918121	0.52	4505
ctemesantah020	Ctena_spCRP_SantaElena_SYM1_ctemesantah020	This_study	SAMN40439197	Ca.T.endolucinidaTEP	Yes	Yes	Yes	No	No	54.4531	54.627	0.998882	113.976	99.98	0.06	0.877	80968	320.19	4052712	0.53	3708
ctemesantah027	Ctena_spCRP_SantaElena_SYM1_ctemesantah027	This_study	SAMN40439198	Ca.T.endolucinidaTEP	Yes	Yes	Yes	No	No	110.271	112.782	0.998376	612.882	99.95	0.4	0.871	101084	319.366	4392284	0.52	3999
ctemesantah028	Ctena_spCRP_SantaElena_SYM1_ctemesantah028	This_study	SAMN40439199	Ca.T.endolucinidaTEP	Yes	Yes	Yes	No	No	180.536	191.058	0.998572	3003.14	99.89	0.27	0.878	102816	320.735	4710471	0.52	4307
ctemesantah030	Ctena_spCRP_SantaElena_SYM1_ctemesantah030	This_study	SAMN40439200	Ca.T.endolucinidaTEP	Yes	Yes	Yes	No	No	120.239	125.383	0.995452	4500.55	99.83	2.53	0.835	30303	322.224	6152631	0.49	5328
ctemesantah033	Ctena_spCRP_SantaElena_SYM1_ctemesantah033	This_study	SAMN40439201	Ca.T.endolucinidaTEP	Yes	Yes	Yes	No	No	134.924	143.458	0.999428	1879.92	99.87	2.42	0.878	153123	318.958	4813186	0.52	4427
ctemesantah034	Ctena_spCRP_SantaElena_SYM1_ctemesantah034	This_study	SAMN40439202	Ca.T.endolucinidaTEP	Yes	Yes	Yes	No	No	153.739	163.382	0.998959	3075.42	100	0.57	0.88	79873	318.738	4901838	0.52	4520
ctemesantah035	Ctena_spCRP_SantaElena_SYM1_ctemesantah035	This_study	SAMN40439203	Ca.T.endolucinidaTEP	Yes	Yes	Yes	No	No	103.938	105.056	0.999025	315.07	99.92	0.09	0.88	86148	320.795	4010896	0.52	3674
ctemesantah036	Ctena_spCRP_SantaElena_SYM1_ctemesantah036	This_study	SAMN40439204	Ca.T.endolucinidaTEP	No	No	No	No	No	81.5211	81.585	0.999935	171.477	86.36	0.03	0.883	140243	325.499	3687209	0.52	3340
ctemesantah037	Ctena_spCRP_SantaElena_SYM1_ctemesantah037	This_study	SAMN40439205	Ca.T.endolucinidaTEP	Yes	Yes	Yes	No	No	90.8529	95.5525	0.998258	1406.48	97.84	0.23	0.868	41319	320.871	5131797	0.51	4638
ctemesantah038	Ctena_spCRP_SantaElena_SYM1_ctemesantah038	This_study	SAMN40439206	Ca.T.endolucinidaTEP	Yes	Yes	Yes	Yes	Yes	101.465	107.236	0.99752	1693.28	97.4	1.46	0.862	66265	330.755	5293193	0.51	4607
ctemesantah039	Ctena_spCRP_SantaElena_SYM1_ctemesantah039	This_study	SAMN40439207	Ca.T.endolucinidaTEP	Yes	Yes	Yes	No	No	94.4924	99.5342	0.997604	1782.24	99.97	0.89	0.866	69052	331.029	5415882	0.51	4734
ctemesantah040	Ctena_spCRP_SantaElena_SYM1_ctemesantah040	This_study	SAMN40439208	Ca.T.larai	Yes	Yes	Yes	Yes	Yes	77.5959	80.7172	0.998476	633.567	99.24	0.18	0.879	301485	315.361	5027993	0.52	4682
ctemesantah041	Ctena_spCRP_SantaElena_SYM1_ctemesantah041	This_study	SAMN40439209	Ca.T.endolucinidaTEP	Yes	Yes	Yes	No	No	107.533	108.212	0.99933	289.976	99.99	0.1	0.88	89652	323.174	4099907	0.53	3728
ctemesantah042	Ctena_spCRP_SantaElena_SYM1_ctemesantah042	This_study	SAMN40439210	Ca.T.endolucinidaTEP	Yes	Yes	Yes	No	No	40.9054	40.9548	0.999032	82.6721	99.99	0.06	0.876	81510	321.768	4184278	0.53	3806
ctemesantah043	Ctena_spCRP_SantaElena_SYM1_ctemesantah043	This_study	SAMN40439211	Ca.T.endolucinidaTEP	Yes	Yes	Yes	No	No	80.6515	81.4652	0.999149	491.343	99.99	0.31	0.872	150443	319.789	4573473	0.52	4164
ctemesantah044	Ctena_spCRP_SantaElena_SYM1_ctemesantah044	This_study	SAMN40439212	Ca.T.endolucinidaTEP	Yes	Yes	Yes	No	No	89.8683	93.3712	0.999691	576.067	100	0.16	0.88	310218	326.395	4739963	0.52	4270
ctemesantah045	Ctena_spCRP_SantaElena_SYM1_ctemesantah045	This_study	SAMN40439213	Ca.T.endolucinidaTEP	Yes	Yes	Yes	No	No	98.225	98.7754	0.999097	247.916	99.97	0.05	0.879	94208	321.283	4045861	0.53	3695
ctemesantah046	Ctena_spCRP_SantaElena_SYM1_ctemesantah046	This_study	SAMN40439214	Ca.T.larai	No	No	No	No	No	11.4272	11.1328	0.996896	22.8084	84.3	0.74	0.88	16312	292.08	4075547	0.52	4100
ctemesantah047	Ctena_spCRP_SantaElena_SYM1_ctemesantah047	This_study	SAMN40439215	Ca.T.endolucinidaTEP	Yes	Yes	Yes	No	No	80.6318	81.0626	0.99902	204.238	99.99	0.07	0.878	109508	321.53	4187644	0.52	3820
ctemesantah048	Ctena_spCRP_SantaElena_SYM1_ctemesantah048	This_study	SAMN40439216	Ca.T.endolucinidaTEP	Yes	Yes	Yes	No	No	62.0321	62.0431	0.999847	114.368	92.08	0.11	0.878	250826	321.627	4061479	0.52	3703
ctemesantah049	Ctena_spCRP_SantaElena_SYM1_ctemesantah049	This_study	SAMN40439217	Ca.T.endolucinidaTEP	Yes	Yes	Yes	No	No	171.958	183.499	0.999007	3192.86	100	0.32	0.88	108536	323.057	4768185	0.52	4338
ctemesantah050	Ctena_spCRP_SantaElena_SYM1_ctemesantah050	This_study	SAMN40439218	Ca.T.endolucinidaTEP	Yes	Yes	Yes	No	No	102.394	104.692	0.998998	576.066	99.85	0.15	0.88	41191	316.089	4216813	0.52	3919
ctemesantah051	Ctena_spCRP_SantaElena_SYM1_ctemesantah051	This_study	SAMN40439219	Ca.T.endolucinidaTEP	Yes	Yes	Yes	No	No	140.814	147.301	0.99921	1348.28	100	0.27	0.878	115424	319.084	4611254	0.52	4239
ctegasantah002	Ctena_spCRP_SantaElena_SYM2_ctegasantah002	This_study	SAMN40439220	Ca.T.boucheti	Yes	Yes	Yes	Yes	Yes	35.0995	34.5767	0.999849	113.075	91.67	0.23	0.877	76486	319.21	4545061	0.53	4169
ctemesantah007	Ctena_spCRP_SantaElena_SYM2_ctemesantah007	This_study	SAMN40439221	Ca.T.boucheti	No	No	No	No	No	105.267	109.192	0.999622	901.2	88.35	0.13	0.877	81739	317.143	4660512	0.53	4304
ctemesantah014	Ctena_spCRP_SantaElena_SYM2_ctemesantah014	This_study	SAMN40439222	Ca.T.boucheti	No	No	No	No	No	20.2428	19.7604	0.998664	67.4488	74.54	0.22	0.878	15433	303.143	3824851	0.53	3700
ctemesantah030	Ctena_spCRP_SantaElena_SYM2_ctemesantah030	This_study	SAMN40439223	Ca.T.boucheti	No	No	No	No	No	21.2794	19.9762	0.99723	126.353	64.67	1.81	0.871	6888	270.569	3815907	0.53	4107
ctemesantah037	Ctena_spCRP_SantaElena_SYM2_ctemesantah037	This_study	SAMN40439224	Ca.T.larai	Yes	Yes	Yes	No	No	21.3302	19.2944	0.998476	572.5	92.78	3.39	0.878	25269	299.466	5268763	0.51	5160
ctemesantah038	Ctena_spCRP_SantaElena_SYM2_ctemesantah038	This_study	SAMN40439225	Ca.T.boucheti	Yes	Yes	Yes	Yes	Yes	65.9351	65.8648	0.999691	781.251	95.61	0.11	0.876	37314	308.925	4894146	0.52	4637
ctemesantah039	Ctena_spCRP_SantaElena_SYM2_ctemesantah039	This_study	SAMN40439226	Ca.T.larai	Yes	Yes	Yes	No	No	17.7374	16.1099	0.998345	129.753	90.26	4.68	0.876	28798	301.912	4879638	0.52	4728
ctemesantah040	Ctena_spCRP_SantaElena_SYM2_ctemesantah040	This_study	SAMN40439227	Ca.T.endolucinidaTEP	No	No	No	No	No	28.8534	28.4937	0.998724	176.805	89.18	0.11	0.873	45074	309.897	4103209	0.52	3860
ctemesantah046	Ctena_spCRP_SantaElena_SYM2_ctemesantah046	This_study	SAMN40439228	Ca.T.endolucinidaTEP	Yes	Yes	Yes	No	No	49.2626	48.8752	0.999428	293.316	99.95	0.35	0.876	61598	318.804	4271457	0.52	3919
ctemesantah050	Ctena_spCRP_SantaElena_SYM2_ctemesantah050	This_study	SAMN40439229	Ca.T.larai	Yes	Yes	Yes	No	No	56.5218	58.1617	0.999006	576.754	96.83	1.77	0.876	172439	310.334	5953827	0.51	5616
unknocarene034	Ctena_spUNKNOWN_Carenero_SYM_unknocarene034	This_study	SAMN40439230	Ca.T.fergusoni	Yes	Yes	Yes	No	No	107.906	107.636	0.999914	239.385	99.98	0.14	0.876	927777	325.868	4579587	0.57	4108
cteimachet001	Ctena_spUNKNOWN_Coiba_SYM1_cteimmachet001	This_study	SAMN40439231	Ca.T.boucheti	Yes	No	Yes	Yes	Yes	177.755	176.237	0.999752	1303.17	98.4	0.03	0.881	47221	324.334	4326624	0.53	3925
ctemesantah004	Ctena_SYM_A_Thio_seal_contig_4	This_study	SAMN40439184	Ca.T.endolucinidaTEP	Yes	Yes	Yes	No	No	999	na	na	na	99.92	0.13	0.881	4611207	326.847	4611207	0.52	4153
cteimcahuit014	Ctena_SYM_F_sym2_contig_4	This_study	SAMN40439154	Ca.T.fergusoni	Yes	Yes	Yes	No	No	367	na	na	na	99.98	0.29	0.875	4645156	324.007	4645156	0.57	4190
cteimbastim119run1	Ctena_SYM_G_seal_01_contig4	This_study	SAMN40439110	Ca.T.fergusoni	Yes	Yes	Yes	No	No	1003	na	na	na	99.97	0.26	0.875	4588781	324.936	4588781	0.57	4123
cteimguadel002	Ctena2	This_study	SAMN40439232	Ca.T.endolucinidaCAR	Yes	Yes	Yes	No	No	48.3313	48.7055	0.965744	344.263	99.98	0.29	0.877	65775	316.748	4553333	0.53	4208
cteimguadel003	Ctena3	This_study	SAMN40439233	Ca.T.endolucinidaCAR	Yes	Yes	Yes	Yes	Yes	3.35885	2.75889	0.750532	13.3349	99.68	0.04	0.872	57169	314.025	4496614	0.53	4172
cteimguadel004	Ctena4	This_study	SAMN40439234	Ca.T.endolucinidaCAR	Yes	Yes	Yes	No	No	112.254	113.802	0.969233	1285.43	94.9	0.16	0.876	27834	311.802	4487657	0.53	4209
L143	Lucina_adansoni_CapeVerdeIslands_SYM_L143	This_study	SAMN39467982	Ca.T.endolucinida	Yes	No	Yes	Yes	Yes	41.8825	41.0656	0.999384	227.874	99.99	0.64	0.881	201524	321.57	4496514	0.52	4112
L144	Lucina_adansoni_CapeVerdeIslands_SYM_L144	This_study	SAMN39467983	Ca.T.endolucinida	Yes	No	Yes	Yes	Yes	106.132	105.183	0.999805	463.733	99.99	0.27	0.879	220812	323.193	4340367	0.52	3942
L149	Lucinisca_fenestrata_PanamaBay_SYM_L149	This_study	SAMN39467991	Ca.T.boucheti	Yes	No	Yes	Yes	Yes	441.005	444.019	0.999914	4686.18	99.35	0.22	0.883	527481	328.324	4532723	0.53	4070
PhacGal39	Phacoides_pectinatus_Galeta_SYM_Gal39	This_study	SAMN40439235	Ca.S.endophacoidesPanama	Yes	No	Yes	Yes	Yes	415.049	335.083	0.999852	3.99388e+06	98.18	0.08	0.845	6869	279.817	2396917	0.63	2420
PhacGal40	Phacoides_pectinatus_Galeta_SYM_Gal40	This_study	SAMN40439236	Ca.S.endophacoidesPanama	Yes	No	Yes	No	No	93.3469	84.9775	0.999711	46664.4	99.2	0.05	0.854	6624	278.633	2263915	0.64	2318
PhacGuadel1PP2	Phacoides_pectinatus_Guadeloupe_SYM_1PP2	This_study	SAMN40439237	Ca.S.endophacoidesGuadeloupe	Yes	No	Yes	No	No	551.93	534.035	0.999643	425435	94.86	0.47	0.864	7503	282.891	2157931	0.65	2202
PhacGuadelPhPec1	Phacoides_pectinatus_Guadeloupe_SYM_PhPec1	This_study	SAMN40439238	Ca.S.endophacoidesGuadeloupe	Yes	No	Yes	No	No	1128.64	1014.11	0.999698	8430086	99.71	2.28	0.848	8375	264.513	2950643	0.63	3163
PhacGuadelPhPec3	Phacoides_pectinatus_Guadeloupe_SYM_PhPec3	This_study	SAMN40439239	Ca.S.endophacoidesGuadeloupe	Yes	No	Yes	No	No	772.354	710.618	0.999721	2.52904e+06	99.17	2.26	0.847	8186	261.562	2826871	0.63	3059
PhacGuadelPhPec4	Phacoides_pectinatus_Guadeloupe_SYM_PhPec4	This_study	SAMN40439240	Ca.S.endophacoidesGuadeloupe	Yes	No	Yes	Yes	Yes	625.786	613.584	0.999756	183280	99.95	2.27	0.852	7609	264.604	2806665	0.63	3021
2PP1	Phacoides_pectinatus_STRI_SYM_2PP1	This_study	SAMN40439241	Ca.S.endophacoidesPanama	Yes	No	Yes	Yes	Yes	362.05	274.627	0.999639	4.64835e+06	99.58	0	0.845	6647	257.901	2322625	0.63	2544
NA	Achromatium_sp_WMS2_GCA_001276605_1	Publicly_available	GCA_001276605.1	Not_evaluated	No	No	No	No	No					74.99	3.22	0.829	8360	254.008	2813551	0.43	3074
NA	Allochromatium_humboldtianum_GCF_013385175_1	Publicly_available	GCF_013385175.1	Outgroup_Chromatiales	Yes	No	No	Yes	Yes					99.99	0.47	0.906	305111	329.906	4584820	0.64	4203
NA	Allochromatium_palmeri_GCF_009720725_1	Publicly_available	GCF_009720725.1	Outgroup_Chromatiales	Yes	No	No	Yes	Yes					100	0.57	0.905	74142	323.963	4272782	0.63	3987
NA	Allochromatium_tepidum_GCF_018409545_1	Publicly_available	GCF_018409545.1	Outgroup_Chromatiales	Yes	No	No	Yes	No (incomplete Nif operon)					100	0.08	0.896	3208690	319.372	3384614	0.65	3171
NA	Allochromatium_vinosum_DSM_180_GCF_000025485_1	Publicly_available	GCF_000025485.1	Outgroup_Chromatiales	Yes	No	No	Yes	Yes					100	0.29	0.908	3526903	341.308	3669074	0.64	3261
NA	Allochromatium_vinosum_GCA_000025485	Publicly_available	GCA 000025485	Outgroup_Chromatiales	Yes	No	Yes	No	No					100	0.29	0.908	3526903	341.308	3669074	0.64	3261
NA	Allochromatium_vinosum_GCF_016584135_1	Publicly_available	GCF_016584135.1	Outgroup_Chromatiales	Yes	No	No	Yes	Yes					100	0.77	0.909	104550	333.552	3984613	0.64	3626
NA	Allochromatium_warmingii_GCF_900107145_1	Publicly_available	GCF_900107145.1	Outgroup_Chromatiales	Yes	No	No	Yes	Yes					99.95	0.07	0.905	60974	328.958	2958507	0.55	2719
NA	Anodontia_alba_STRI_SYM_2PP4	Publicly_available	GCA_016843295.1	Ca.T.endolucinidaCAR	Yes	No	Yes	No	No					99.98	0.75	0.871	31503	307.914	4390973	0.53	4151
NA	Azotobacter_vinelandii_ASM2104v1	Publicly_available	ASM2104v1	Outgroup_Chromatiales	Yes	No	No	Yes	No (incomplete Nif operon)					100	1.19	0.863	5365318	320.782	5365318	0.66	4821
NA	bacterium_endosymbiont_of_Escarpia_laminata_GCA_003660225_1	Publicly_available	GCA_003660225.1	Syboglinidae_symbionts	Yes	No	No	Yes	Yes					100	0.4	0.892	106195	336.045	4201122	0.54	3725
NA	bacterium_endosymbiont_of_Escarpia_laminata_GCA_003660235_1	Publicly_available	GCA_003660235.1	Syboglinidae_symbionts	Yes	No	No	Yes	Yes					100	0.39	0.893	124966	331.799	4253989	0.55	3822
NA	Bathyaustriella_thionpta_MacauleyCone_Sedimenticola_L181	Publicly_available	SAMN20119405	Outgroup_Chromatiales	Yes	No	No	Yes	No (incomplete Nif operon)					99.86	0.04	0.891	9578	290.161	2636038	0.5	2703
NA	Beggiatoa_alba_ASM24501v1	Publicly_available	ASM24501v1	Outgroup_Chromatiales	Yes	No	No	Yes	Yes					100	0.08	0.862	4244785	349.801	4265146	0.41	3508
NA	Caldichromatium_japonicum_GCF_011290485_1	Publicly_available	GCF_011290485.1	Outgroup_Chromatiales	Yes	No	No	Yes	Yes					99.97	0.08	0.895	2989870	299.672	2989870	0.61	2988
NA	Callucina_winkworthi_Mauritius_SYMTRANSOCEAN_L082	Publicly_available	GCA_016843265.1	Ca.T.taylori	Yes	No	Yes	Yes	No (incomplete Nif operon)					87.3	4.86	0.837	21873	289.122	4681981	0.53	4525
NA	Candidatus_Accumulibacter_phosphatis_ASM1293995v1	Publicly_available	ASM1293995v1	Outgroup_Chromatiales	Yes	No	No	Yes	Yes					97.1	4.96	0.867	79622	306.441	5044133	0.62	4772
NA	Candidatus_Achromatium_palustre_GCA_001044195_1	Publicly_available	GCA_001044195.1	Not_evaluated	Yes	No	No	No	No					94.35	0.37	0.82	18361	293.746	3645683	0.38	3397
NA	Candidatus_Endoriftia_persephone_GCF_023733635_1	Publicly_available	GCF_023733635.1	Ca.E.persephone	Yes	No	No	Yes	Yes					100	0.25	0.892	3604761	333.27	3604761	0.59	3223
NA	Candidatus_Endoriftia_persephone_str_Hot96_1_Hot96_2_GCA_000168735_1	Publicly_available	GCA_000168735.1	Not_evaluated	No	No	No	No	No					40.58	2.54	0.794	1953	126.212	3203254	0.58	6838
NA	Candidatus_Polarisedimenticolaceae_bacterium_GCA_021647945_1	Publicly_available	GCA_021647945.1	Outgroup_Chromatiales	Yes	No	No	Yes	Yes					94.56	1.08	0.876	28974	321.916	3431432	0.49	3119
NA	Candidatus_Polarisedimenticolaceae_bacterium_GCA_021648685_1	Publicly_available	GCA_021648685.1	Outgroup_Chromatiales	Yes	No	No	Yes	Yes					98.78	0.35	0.906	47483	318.532	2954032	0.53	2808
NA	Candidatus_Thiodictyon_intracellulare_GCA_016292295_1	Publicly_available	GCA_016292295.1	Outgroup_Chromatiales	Yes	No	No	Yes	Yes					100	0.6	0.76	5606	199.53	2961283	0.64	3778
NA	Candidatus_Thiodictyon_syntrophicum_GCF_002813775_1	Publicly_available	GCF_002813775.1	Outgroup_Chromatiales	Yes	No	No	Yes	Yes					100	0.6	0.84	6837296	322.837	7738984	0.66	6729
NA	Candidatus_Thiosymbion_ectosymbiont_of_Catanema_sp_Cochon2018_GCA_011392765_1	Publicly_available	GCA_011392765.1	Outgroup_Chromatiales	Yes	No	No	Yes	Yes					99.77	0.07	0.782	948204	265.242	5005132	0.58	4938
NA	Candidatus_Thiosymbion_ectosymbiont_of_Robbea_hypermnestra_GCA_020443945_1	Publicly_available	GCA_020443945.1	Outgroup_Chromatiales	Yes	No	No	Yes	Yes					97.93	0.14	0.796	6238	284.713	3445330	0.61	3218
NA	Candidatus_Thiosymbion_oneisti_GCF_004359955_1	Publicly_available	GCF_004359955.1	Outgroup_Chromatiales	Yes	No	No	Yes	Yes					99.23	0.09	0.789	127991	280.375	4338917	0.59	4080
NA	Candidatus_Thiosymbion_oneisti_GCF_011392785_1	Publicly_available	GCF_011392785.1	Not_evaluated	Yes	No	No	No	No					99.23	0.12	0.791	27060	276.395	4312079	0.59	4126
NA	Candidatus_Thiosymbion_oneisti_GCF_900092655_1	Publicly_available	GCF_900092655.1	Outgroup_Chromatiales	Yes	No	No	Yes	No (incomplete Nif operon)					99.66	0.16	0.782	11642	243.537	4332062	0.59	4654
NA	Candidatus_Thiosymbion_sp_GCA_018435665_1	Publicly_available	GCA_018435665.1	Outgroup_Chromatiales	Yes	No	No	Yes	Yes					100	1.94	0.87	49636	324.942	5005175	0.64	4473
NA	Candidatus_Thiosymbion_sp_GCA_018437105_1	Publicly_available	GCA_018437105.1	Outgroup_Chromatiales	No	No	No	Yes	Yes					93.9	10.61	0.863	10457	299.467	5289071	0.65	5088
NA	Candidatus_Vondammii_sp_HM_W22_GCF_022530855_1	Publicly_available	GCF_022530855.1	Outgroup_Chromatiales	Yes	No	No	Yes	Yes					99.61	1.27	0.805	643301	224.539	3175457	0.51	3812
NA	Cardiolucina_cfQuadrata_Madagascar_SYM_L029	Publicly_available	SAMN20119411	Ca.T.endolucinida	Yes	No	Yes	Yes	Yes					100	0.08	0.877	51566	314.047	4399529	0.53	4105
NA	Cardiolucina_quadrata_Philippines_SYM_L036	Publicly_available	SAMN20119412	Ca.T.gloverae	No	No	Yes	No	No					78.24	2.74	0.86	4645	259.563	3329851	0.49	3688
NA	Chavani_striata_OkinawaJapan_SYMTRANSOCEAN_L201	Publicly_available	GCA_016843245.1	Ca.T.taylori	Yes	No	Yes	Yes	Yes					99.96	0.25	0.864	40627	317.937	4674051	0.53	4240
NA	Chromatiaceae_bacterium_2141T_STBD_0c_01a_GCA_002009425_1	Publicly_available	GCA_002009425.1	Outgroup_Chromatiales	Yes	No	No	Yes	Yes					100	0.32	0.888	4790451	315.75	4790451	0.6	4498
NA	Chromatiaceae_bacterium_GCA_003499475_1	Publicly_available	GCA_003499475.1	Not_evaluated	No	No	No	No	No					80.66	0.89	0.849	6128	290.495	3855426	0.58	3767
NA	Chromatiaceae_bacterium_GCA_003525925_1	Publicly_available	GCA_003525925.1	Not_evaluated	Yes	No	No	No	No					96.54	3.15	0.825	20002	297.872	5447945	0.58	5046
NA	Chromatiaceae_bacterium_GCA_003561775_1	Publicly_available	GCA_003561775.1	Not_evaluated	No	No	No	No	No					81.31	0.69	0.933	7030	296.276	2452447	0.55	2582
NA	Chromatiaceae_bacterium_GCA_003562815_1	Publicly_available	GCA_003562815.1	Outgroup_Chromatiales	Yes	No	No	Yes	Yes					95.5	4.06	0.911	16232	309.711	3220670	0.64	3165
NA	Chromatiaceae_bacterium_GCA_007120455_1	Publicly_available	GCA_007120455.1	Not_evaluated	No	No	No	No	No					79.19	1.83	0.918	10504	310.4	2543212	0.65	2513
NA	Chromatiaceae_bacterium_GCA_007126355_1	Publicly_available	GCA_007126355.1	Not_evaluated	No	No	No	No	No					78.25	2.03	0.916	9360	305.859	2470135	0.64	2470
NA	Chromatiaceae_bacterium_GCA_007693535_1	Publicly_available	GCA_007693535.1	Outgroup_Chromatiales	Yes	No	No	Yes	Yes					99.99	0.83	0.843	34324	316.533	4164312	0.67	3703
NA	Chromatiaceae_bacterium_GCA_012962365_1	Publicly_available	GCA_012962365.1	Outgroup_Chromatiales	Yes	No	No	Yes	Yes					93.63	4.75	0.918	5483	272.191	2866766	0.55	3232
NA	Chromatiaceae_bacterium_GCA_013426805_1	Publicly_available	GCA_013426805.1	Outgroup_Chromatiales	Yes	No	No	Yes	Yes					100	3.94	0.857	52064	320.637	7613007	0.64	6805
NA	Chromatiaceae_bacterium_GCA_016714645_1	Publicly_available	GCA_016714645.1	Outgroup_Chromatiales	Yes	No	No	Yes	Yes					100	1.82	0.877	1016574	309.393	4482196	0.64	4244
NA	Chromatiaceae_bacterium_GCA_016880695_1	Publicly_available	GCA_016880695.1	Not_evaluated	No	No	No	No	No					89.25	5.26	0.868	5332	266.765	3039835	0.65	3305
NA	Chromatiaceae_bacterium_GCA_016938795_1	Publicly_available	GCA_016938795.1	Outgroup_Chromatiales	No	No	No	Yes	Yes					83.46	2.17	0.915	7799	305.056	2750919	0.65	2754
NA	Chromatiaceae_bacterium_GCA_019356535_1	Publicly_available	GCA_019356535.1	Outgroup_Chromatiales	Yes	No	No	Yes	Yes					100	0.06	0.905	2745378	321.419	2745378	0.64	2584
NA	Chromatiaceae_bacterium_GCA_020851955_1	Publicly_available	GCA_020851955.1	Outgroup_Chromatiales	No	No	No	Yes	Yes					88.64	4.84	0.883	12177	300.198	4262837	0.65	4190
NA	Chromatiaceae_bacterium_GCA_021736685_1	Publicly_available	GCA_021736685.1	Not_evaluated	No	No	No	No	No					86.14	5.22	0.878	13597	296.507	4181275	0.62	4135
NA	Chromatiaceae_bacterium_GCA_021736845_1	Publicly_available	GCA_021736845.1	Not_evaluated	No	No	No	No	No					63.54	2.23	0.877	10610	292.202	3391558	0.62	3401
NA	Chromatiaceae_bacterium_GCA_021736865_1	Publicly_available	GCA_021736865.1	Not_evaluated	No	No	No	No	No					89.56	1.12	0.878	11337	293.306	3875932	0.62	3876
NA	Chromatiaceae_bacterium_GCA_022340195_1	Publicly_available	GCA_022340195.1	Outgroup_Chromatiales	Yes	No	No	Yes	No (incomplete Nif operon)					96.93	5.85	0.858	15639	287.857	4388732	0.61	4374
NA	Chromatiaceae_bacterium_GCA_022340805_1	Publicly_available	GCA_022340805.1	Outgroup_Chromatiales	No	No	No	Yes	Yes					89.93	0.89	0.887	55984	312.875	3491015	0.64	3304
NA	Chromatiaceae_bacterium_GCA_024235175_1	Publicly_available	GCA_024235175.1	Outgroup_Chromatiales	Yes	No	No	Yes	Yes					99.99	0.9	0.882	818169	326.785	4544073	0.55	4096
NA	Chromatiaceae_bacterium_GCA_024235195_1	Publicly_available	GCA_024235195.1	Not_evaluated	No	No	No	No	No					50.27	0.05	0.889	423280	337.367	2067625	0.55	1820
NA	Chromatiaceae_bacterium_GCA_024235215_1	Publicly_available	GCA_024235215.1	Outgroup_Chromatiales	Yes	No	No	Yes	Yes					91.7	1.29	0.879	408913	334.709	4041264	0.57	3543
NA	Chromatiaceae_bacterium_GCA_024235235_1	Publicly_available	GCA_024235235.1	Not_evaluated	No	No	No	No	No					52.52	0.62	0.888	569821	324.207	2257444	0.56	2064
NA	Chromatiaceae_bacterium_GCA_024235255_1	Publicly_available	GCA_024235255.1	Outgroup_Chromatiales	Yes	No	No	Yes	Yes					99.92	0.53	0.887	1056673	336.346	4165701	0.56	3668
NA	Chromatiaceae_bacterium_GCA_024235275_1	Publicly_available	GCA_024235275.1	Not_evaluated	No	No	No	No	No					84.1	7.71	0.889	147881	282.901	3260872	0.63	3429
NA	Chromatiaceae_bacterium_GCA_024235315_1	Publicly_available	GCA_024235315.1	Not_evaluated	No	No	No	No	No					70.69	0.7	0.906	251997	314.523	2611095	0.63	2512
NA	Chromatiaceae_bacterium_GCA_024235335_1	Publicly_available	GCA_024235335.1	Not_evaluated	No	No	No	No	No					76.47	2.65	0.881	113846	310.862	3165788	0.55	2997
NA	Chromatiaceae_bacterium_GCA_024235355_1	Publicly_available	GCA_024235355.1	Not_evaluated	No	No	No	No	No					60.1	0.05	0.884	2034144	330.951	2452894	0.65	2188
NA	Chromatiaceae_bacterium_GCA_024235375_1	Publicly_available	GCA_024235375.1	Not_evaluated	No	No	No	No	No					74.3	3.15	0.91	142395	311.912	2834478	0.62	2764
NA	Chromatiaceae_bacterium_GCA_024235395_1	Publicly_available	GCA_024235395.1	Outgroup_Chromatiales	Yes	No	No	Yes	Yes					95.36	1.31	0.895	1169938	324.759	4821974	0.64	4438
NA	Chromatiaceae_bacterium_GCA_024235415_1	Publicly_available	GCA_024235415.1	Not_evaluated	No	No	No	No	No					81.04	0.24	0.912	397298	316.305	3076468	0.62	2963
NA	Chromatiaceae_bacterium_GCA_024235455_1	Publicly_available	GCA_024235455.1	Not_evaluated	Yes	No	No	No	No					91.99	0.64	0.895	2126177	335.49	3946093	0.64	3515
NA	Chromatiaceae_bacterium_GCA_024639005_1	Publicly_available	GCA_024639005.1	Not_evaluated	Yes	No	No	No	No					95.79	0.78	0.897	35391	305.982	3196036	0.62	3129
NA	Chromatiales_bacterium_GCA_022360595_1	Publicly_available	GCA_022360595.1	Not_evaluated	Yes	No	No	No	No					94.64	3.33	0.894	7248	282.113	3797613	0.53	4020
NA	Chromatiales_bacterium_GCA_022360905_1	Publicly_available	GCA_022360905.1	Ca.T.NA	Yes	No	No	Yes	Yes					92.94	1.62	0.87	28594	312.165	4589297	0.53	4268
NA	Chromatiales_bacterium_GCA_024639625_1	Publicly_available	GCA_024639625.1	Not_evaluated	No	No	No	No	No					88.16	2.81	0.874	6723	278.051	3484686	0.62	3660
NA	Chromatiales_bacterium_GCA_024712425_1	Publicly_available	GCA_024712425.1	Outgroup_Chromatiales	Yes	No	No	Yes	Yes					100	0.83	0.881	16689	244.258	3268514	0.62	3946
NA	Chromatiales_bacterium_GCA_024762245_1	Publicly_available	GCA_024762245.1	Not_evaluated	Yes	No	No	No	No					91.9	1.21	0.916	11658	297.172	2722227	0.64	2802
NA	Chromatiales_bacterium_GCA_024762345_1	Publicly_available	GCA_024762345.1	Not_evaluated	Yes	No	No	No	No					99.99	0.31	0.901	25345	307.811	3086434	0.63	3018
NA	Chromatiales_bacterium_GCA_024762475_1	Publicly_available	GCA_024762475.1	Outgroup_Chromatiales	Yes	No	No	Yes	Yes					99.97	0.39	0.902	26213	308.385	3012465	0.63	2944
NA	Chromatiales_bacterium_GCA_024762485_1	Publicly_available	GCA_024762485.1	Not_evaluated	Yes	No	No	No	No					90.15	1.79	0.916	11802	296.134	2637327	0.64	2724
NA	Chromatiales_bacterium_GCA_024763315_1	Publicly_available	GCA_024763315.1	Not_evaluated	Yes	No	No	No	No					94.15	0.68	0.906	18009	301.86	2784993	0.64	2792
NA	Chromatium_okenii_GCA_019163185_1	Publicly_available	GCA_019163185.1	Outgroup_Chromatiales	Yes	No	No	Yes	Yes					94.34	4.96	0.893	25596	304.453	4069777	0.49	3989
NA	Chromatium_okenii_GCF_002958735_1	Publicly_available	GCF_002958735.1	Not_evaluated	No	No	No	No	No					88.68	13.53	0.877	449159	257.7	3784749	0.5	4317
NA	Chromatium_okenii_GCF_016583745_1	Publicly_available	GCF_016583745.1	Outgroup_Chromatiales	Yes	No	No	Yes	Yes					99.45	0.6	0.905	88898	328.96	3203387	0.52	2942
NA	Chromatium_weissei_GCF_016583765_1	Publicly_available	GCF_016583765.1	Outgroup_Chromatiales	Yes	No	No	Yes	Yes					98.99	0.11	0.906	310578	332.103	2776084	0.5	2529
NA	Clathrolucina_costata_Bastimentos_SYM_clacobastim108	Publicly_available	GCA_016843225.1	Ca.T.endolucinidaCAR	Yes	No	Yes	No	No					100	1.43	0.88	23405	305.801	4799857	0.53	4614
NA	Clathrolucina_costata_Bastimentos_SYM_clacobastim110	Publicly_available	GCA_016843205.1	Ca.T.endolucinidaCAR	Yes	No	Yes	Yes	Yes					100	0.02	0.875	31056	304.629	4128163	0.53	3963
NA	Clathrolucina_costata_Bastimentos_SYM_clacobastim111COMBINEDruns	Publicly_available	GCA_016843185.1	Ca.T.endolucinidaCAR	Yes	No	Yes	No	No					100	1.16	0.816	14342	323.401	7409294	0.48	6250
NA	Clathrolucina_costata_Bastimentos_SYMTRANSOCEAN_clacobastim108	Publicly_available	GCA_016843165.1	Ca.T.taylori	Yes	No	Yes	Yes	Yes					98.2	1.36	0.867	16458	299.496	4639751	0.53	4487
NA	Clathrolucina_costata_Bastimentos_SYMTRANSOCEAN_clacobastim110	Publicly_available	GCA_016843125.1	Ca.T.taylori	Yes	No	Yes	Yes	Yes					99.04	0.5	0.852	100164	307.348	5000595	0.52	4631
NA	Clathrolucina_costata_Bastimentos_SYMTRANSOCEAN_clacobastim111COMBINEDruns	Publicly_available	GCA_016843075.1	Ca.T.taylori	Yes	No	Yes	Yes	Yes					99.96	0.36	0.864	328874	320.078	4688450	0.53	4225
NA	Clathrolucina_costata_BocasdelDrago_SYM_clacodrago038	Publicly_available	GCA_016843105.1	Ca.T.endolucinidaCAR	Yes	No	Yes	No	No					100	1.59	0.848	32212	330.821	6142966	0.5	5259
NA	Clathrolucina_costata_BocasdelDrago_SYMTRANSOCEAN_clacodrago038	Publicly_available	GCA_016843065.1	Ca.T.taylori	Yes	No	Yes	Yes	No (incomplete Nif operon)					93.74	5.46	0.867	12439	295.086	4532933	0.53	4451
NA	Clathrolucina_costata_BocasdelToro_SYM_clacobocaspm43run1	Publicly_available	GCA_016843045.1	Ca.T.endolucinidaCAR	Yes	No	Yes	No	No					100	1.14	0.835	43242	319.498	5891513	0.5	5143
NA	Clathrolucina_costata_BocasdelToro_SYMTRANSOCEAN_clacobocaspm43run1	Publicly_available	GCA_016843025.1	Ca.T.taylori	Yes	No	Yes	No	No					99.88	0.37	0.865	116917	317.916	4787190	0.53	4352
NA	Clathrolucina_costata_CahuitaNorth_SYMTRANSOCEAN_clacocahuit002	Publicly_available	GCA_016842995.1	Ca.T.taylori	Yes	No	Yes	Yes	Yes					99.98	0.53	0.867	1190010	322.371	4603451	0.53	4133
NA	Clathrolucina_costata_Carenero_SYM_unknocarene035	Publicly_available	GCA_016842965.1	Ca.T.endolucinidaCAR	Yes	No	Yes	No	No					99.56	4.71	0.858	18625	300.774	6247880	0.51	5959
NA	Clathrolucina_costata_Carenero_SYMTRANSOCEAN_unknocarene035	Publicly_available	GCA_016842985.1	Ca.T.taylori	No	No	Yes	Yes	Yes					93.05	10.05	0.851	8610	275.044	4794600	0.53	4952
NA	Clathrolucina_costata_Cristobal_SYM_clacocristo007	Publicly_available	GCA_016842945.1	Ca.T.endolucinidaCAR	Yes	No	Yes	No	No					100	0.64	0.86	66328	312.281	4916581	0.52	4521
NA	Clathrolucina_costata_Cristobal_SYM_clacocristo008	Publicly_available	GCA_016842925.1	Ca.T.endolucinidaCAR	Yes	No	Yes	No	No					100	2.15	0.871	85773	313.719	4853007	0.52	4501
NA	Clathrolucina_costata_Cristobal_SYM_clacocristo016	Publicly_available	GCA_016842895.1	Ca.T.endolucinidaCAR	Yes	No	Yes	Yes	Yes					100	0.91	0.873	105444	312.546	4843467	0.52	4521
NA	Clathrolucina_costata_Cristobal_SYMTRANSOCEAN_clacocristo007	Publicly_available	GCA_016842885.1	Ca.T.taylori	Yes	No	Yes	No	No					99.98	0.4	0.842	89181	331.751	5694945	0.51	4825
NA	Clathrolucina_costata_Cristobal_SYMTRANSOCEAN_clacocristo008	Publicly_available	GCA_016842865.1	Ca.T.taylori	Yes	No	Yes	Yes	No (incomplete Nif operon)					99.93	0.31	0.866	74780	319.171	4399417	0.53	3986
NA	Clathrolucina_costata_Cristobal_SYMTRANSOCEAN_clacocristo010	Publicly_available	GCA_016842845.1	Ca.T.taylori	Yes	No	Yes	Yes	Yes					99.89	0.29	0.866	191177	320.299	4598478	0.53	4150
NA	Clathrolucina_costata_Cristobal_SYMTRANSOCEAN_clacocristo016	Publicly_available	GCA_016842825.1	Ca.T.taylori	No	No	Yes	No	No					59.81	1.42	0.871	1806	215.705	2634716	0.54	3555
NA	Clathrolucina_costata_IslaSolarte_SYM_clacosolart023	Publicly_available	GCA_016842805.1	Ca.T.endolucinidaCAR	Yes	No	Yes	No	No					100	0.76	0.876	89052	315.073	4825210	0.53	4483
NA	Clathrolucina_costata_IslaSolarte_SYM_clacosolart025	Publicly_available	GCA_016842785.1	Ca.T.endolucinidaCAR	Yes	No	Yes	No	No					100	0.64	0.876	61281	317.632	4728218	0.52	4353
NA	Clathrolucina_costata_IslaSolarte_SYMTRANSOCEAN_clacosolart023	Publicly_available	GCA_016842765.1	Ca.T.taylori	No	No	Yes	No	No					65.53	2.34	0.866	2213	224.942	3095766	0.53	3985
NA	Clathrolucina_costata_IslaSolarte_SYMTRANSOCEAN_clacosolart025	Publicly_available	GCA_016842745.1	Ca.T.taylori	No	No	Yes	No	No					81.01	1.79	0.869	4056	260.498	3353498	0.54	3738
NA	Clathrolucina_costata_Jamaica_SYMTRANSOCEAN_clacojamaic003	Publicly_available	GCA_016842725.1	Ca.T.taylori	Yes	No	Yes	Yes	Yes					99.98	0.59	0.864	724108	321.882	4620063	0.53	4143
NA	Clathrolucina_costata_PuntaPuebla_SYM_clacopuebla005	Publicly_available	GCA_016842705.1	Ca.T.endolucinidaCAR	Yes	No	Yes	No	No					100	1.86	0.837	29323	327.797	6748886	0.49	5760
NA	Clathrolucina_costata_PuntaPuebla_SYMTRANSOCEAN_clacopuebla005	Publicly_available	GCA_016842655.1	Ca.T.taylori	Yes	No	Yes	Yes	No (incomplete Nif operon)					92.31	3.72	0.871	6304	277.004	3745382	0.53	3934
NA	Clathrolucina_costata_StMartin_SYM1_clacostmartm61COMBINEDruns	Publicly_available	GCA_016842685.1	Ca.T.endolucinidaCAR	Yes	No	Yes	Yes	Yes					99.78	2.07	0.871	69296	316.47	5185471	0.52	4767
NA	Clathrolucina_costata_STMARTIN_SYMTRANSOCEAN_clacostmartm61COMBINEDruns	Publicly_available	GCA_016842645.1	Ca.T.taylori	No	No	Yes	No	No					88.6	3.44	0.867	8134	262.273	4678891	0.52	5165
NA	Clathrolucina_costata_STRI_SYM_clacostrist055	Publicly_available	GCA_016842625.1	Ca.T.endolucinidaCAR	Yes	No	Yes	No	No					99.99	0.76	0.864	44313	318.36	5204168	0.51	4719
NA	Clathrolucina_costata_STRI_SYM_clacostrist064	Publicly_available	GCA_016842605.1	Ca.T.endolucinidaCAR	Yes	No	Yes	No	No					100	0.77	0.874	70231	315.022	4778430	0.52	4428
NA	Clathrolucina_costata_STRI_SYMTRANSOCEAN_clacostrist055	Publicly_available	GCA_016842565.1	Ca.T.taylori	No	No	Yes	No	No					88.7	4.69	0.871	5556	272.418	3536144	0.54	3778
NA	Clathrolucina_costata_STRI_SYMTRANSOCEAN_clacostrist064	Publicly_available	GCA_016842545.1	Ca.T.taylori	No	No	Yes	No	No					79.55	3.06	0.858	4172	258.203	3719948	0.52	4131
NA	Codakia_rugifera_BendalongNSW_SYM_L098	Publicly_available	SAMN20119413	Rugifera1	Yes	No	Yes	Yes	Yes					99.98	0.95	0.872	896432	322.344	4654636	0.49	4204
NA	Ctena_GCA_003058485	Publicly_available	GCA 003058485	Ca.T.fergusoni	Yes	No	Yes	No	No					98.53	0.25	0.877	210482	324.377	4588872	0.57	4143
NA	Ctena_GCA_003058495	Publicly_available	GCA 003058495	Ca.T.fergusoni	Yes	No	Yes	No	No					99.12	0.27	0.878	139078	323.303	4531345	0.57	4106
NA	Ctena_GCA_003058525	Publicly_available	GCA 003058525	CTENA4	Yes	No	Yes	Yes	Yes					100	0.08	0.875	90005	312.22	4740110	0.52	4436
NA	Ctena_GCA_003058535	Publicly_available	GCA 003058535	CTENA4	No	No	Yes	No	No					84.73	1.08	0.875	8774	283.703	3980331	0.53	4103
NA	Ctena_GCA_003058545	Publicly_available	GCA 003058545	CTENA2	Yes	No	Yes	No	No					99.95	0.28	0.884	50450	316.691	4216497	0.56	3931
NA	Ctena_GCA_003094475	Publicly_available	GCA 003094475	CTENA2	Yes	No	Yes	No	No					91.14	1.33	0.885	15991	297.508	3913665	0.56	3889
NA	Ctena_GCA_003094495	Publicly_available	GCA 003094495	CTENA2	Yes	No	Yes	No	No					99.7	0.04	0.885	25657	305.774	3990437	0.56	3855
NA	Ctena_GCA_003094515	Publicly_available	GCA 003094515	CTENA3	Yes	No	Yes	No	No					96.35	0.79	0.889	19391	301.862	4018289	0.54	3953
NA	Ctena_GCA_003094535	Publicly_available	GCA 003094535	CTENA2	Yes	No	Yes	Yes	Yes					99.99	0.16	0.884	35878	313.335	4293232	0.56	4047
NA	Ctena_GCA_003094555	Publicly_available	GCA 003094555	CTENA3	Yes	No	Yes	Yes	Yes					99.96	0.71	0.892	34074	311.837	4068818	0.53	3885
NA	Ctena_GCA_003094575	Publicly_available	GCA 003094575	CTENA3	No	No	Yes	No	No					80.43	0.47	0.888	6110	274.041	3370783	0.53	3650
NA	Ctena_orbiculata_KeyLargo_SYMTRANSOCEAN_cteorfloridm17	Publicly_available	GCA_016842585.1	Ca.T.taylori	No	No	Yes	No	No					98.31	13.16	0.832	15109	292.803	6474657	0.51	6146
NA	Deltaproteobacteria_bacterium_GCA_019309765_1	Publicly_available	GCA_019309765.1	Outgroup_Desulfobacterales	Yes	No	No	Yes	Yes					94.97	5.81	0.878	8735	274.103	3261179	0.46	3493
NA	Desulfobacteraceae_bacterium_4572_35_1_GCA_002084705_1	Publicly_available	GCA_002084705.1	Outgroup_Desulfobacterales	No	No	No	Yes	Yes					89.61	4.8	0.904	18456	299.724	2328692	0.46	2348
NA	Desulfobacteraceae_bacterium_4572_35_2_GCA_002084665_1	Publicly_available	GCA_002084665.1	Not_evaluated	No	No	No	No	No					80.22	0.39	0.894	19791	281.96	1895117	0.46	2009
NA	Desulfuromonadales_bacterium_C00003068_GCA_001751155_1	Publicly_available	GCA_001751155.1	Not_evaluated	No	No	No	No	No					88.85	7.64	0.869	7370	272.917	2738577	0.46	2915
NA	Desulfuromonas_acetoxidans_DSM_684_GCF_000167355_1	Publicly_available	GCF_000167355.1	Not_evaluated	Yes	No	No	No	No					96.46	1.75	0.881	195317	331.871	3828328	0.52	3395
NA	Desulfuromonas_acetoxidans_GCF_013371475_1	Publicly_available	GCF_013371475.1	Outgroup_Desulfobacterales	Yes	No	No	Yes	No (incomplete Nif operon)					100	1.74	0.879	243453	333.997	3813636	0.52	3352
NA	Desulfuromonas_acetoxidans_GCF_013371615_1	Publicly_available	GCF_013371615.1	Not_evaluated	Yes	No	No	No	No					100	1.89	0.879	220116	333.83	3798086	0.52	3341
NA	Desulfuromonas_acetoxidans_GCF_015234255_1	Publicly_available	GCF_015234255.1	Not_evaluated	Yes	No	No	No	No					100	1.81	0.882	61167	332.557	3784278	0.52	3353
NA	Desulfuromonas_sp_GCA_002869685_1	Publicly_available	GCA_002869685.1	Outgroup_Desulfobacterales	Yes	No	No	Yes	No (incomplete Nif operon)					94.76	1.83	0.902	26287	320.751	3116757	0.53	2925
NA	Desulfuromonas_sp_GCA_021162745_1	Publicly_available	GCA_021162745.1	Outgroup_Desulfobacterales	Yes	No	No	Yes	Yes					97.21	1.57	0.878	29008	311.098	2908493	0.52	2741
NA	Divalinga_quadrisulcata_Jamaica_SYM_divaljamaic004	Publicly_available	GCA_016842515.1	Ca.T.endolucinidaCAR	Yes	No	Yes	Yes	Yes					100	0.06	0.877	1305582	324.645	4537992	0.52	4093
NA	Dulcina_madagascarenis_Madagascar_SYM_L019	Publicly_available	SAMN20119414	Leuco	Yes	No	Yes	Yes	Yes					100	0.98	0.856	53247	319.237	5152943	0.55	4614
NA	Dulcina_madagascarenis_Madagascar_SYM_L020	Publicly_available	SAMN20119415	Leuco	Yes	No	Yes	Yes	Yes					99.7	0.67	0.859	63333	321.094	5039772	0.55	4504
NA	Dulcina_madagascarenis_Madagascar_SYM_L043	Publicly_available	SAMN20119416	Leuco	Yes	No	Yes	No	No					96.88	0.54	0.87	20641	314.785	4177167	0.56	3855
NA	endosymbiont_of_Escarpia_spicata_GCA_003349915_1	Publicly_available	GCA_003349915.1	Syboglinidae_symbionts	Yes	No	No	Yes	Yes					100	0.33	0.896	313559	327.361	4062513	0.54	3715
NA	endosymbiont_of_Lamellibrachia_barhami_GCF_011947365_2	Publicly_available	GCF_011947365.2	Syboglinidae_symbionts	Yes	No	No	Yes	Yes					99.96	3.73	0.859	4148554	306.393	4169104	0.55	3904
NA	endosymbiont_of_Lamellibrachia_luymesi_GCA_003349875_1	Publicly_available	GCA_003349875.1	Not_evaluated	Yes	No	No	No	No					100	0.11	0.883	20613	267.989	3525981	0.54	3887
NA	endosymbiont_of_Ridgeia_piscesae_GCF_001443665_1	Publicly_available	GCF_001443665.1	Ca.E.persephone	Yes	No	No	Yes	Yes					100	0.4	0.892	98883	324.409	3442017	0.59	3161
NA	endosymbiont_of_Ridgeia_piscesae_GCF_001443675_1	Publicly_available	GCF_001443675.1	Not_evaluated	Yes	No	No	No	No					92.88	0.3	0.824	25176	270.232	3510797	0.59	3579
NA	endosymbiont_of_Riftia_pachyptila_vent_Ph05_GCF_000224455_1	Publicly_available	GCF_000224455.1	Not_evaluated	Yes	No	No	No	No					96.14	0.62	0.892	29688	300.655	3481040	0.59	3456
NA	endosymbiont_of_Seepiophila_jonesi_GCA_003349935_1	Publicly_available	GCA_003349935.1	Syboglinidae_symbionts	Yes	No	No	Yes	Yes					100	0.12	0.884	20651	269.172	3528536	0.54	3874
NA	endosymbiont_of_Tevnia_jerichonana_vent_Tica_GCF_000224925_1	Publicly_available	GCF_000224925.1	Not_evaluated	Yes	No	No	No	No					99.99	0.92	0.875	92701	315.934	3637102	0.58	3367
NA	endosymbiont_of_unidentified_scaly_snail_isolate_Monju_GCF_000801295_1	Publicly_available	GCF_000801295.1	Outgroup_Chromatiales	Yes	No	No	Yes	Yes					100	0.3	0.893	2597759	300.372	2597759	0.65	2583
NA	Epidulcina_cfdelphinae_Madagascar_SYM1_3502H	Publicly_available	SAMN20119417	Leuco	Yes	No	Yes	Yes	Yes					99.63	0.02	0.854	29034	311.39	3429055	0.56	3143
NA	Epidulcina_cfdelphinae_Madagascar_SYM2_3502H	Publicly_available	SAMN20119418	Leuco	Yes	No	Yes	Yes	Yes					99.51	0.83	0.846	104115	317.911	5002148	0.55	4447
NA	gamma_proteobacterium_endosymbiont_of_Lamellibrachia_anaximandri_GCA_016756835_1	Publicly_available	GCA_016756835.1	Syboglinidae_symbionts	Yes	No	No	Yes	Yes					100	0.2	0.888	32524	318.727	4142607	0.54	3854
NA	gamma_proteobacterium_endosymbiont_of_Lamellibrachia_anaximandri_GCA_016756855_1	Publicly_available	GCA_016756855.1	Syboglinidae_symbionts	Yes	No	No	Yes	Yes					100	0.31	0.889	53420	323.44	4263387	0.54	3913
NA	gamma_proteobacterium_endosymbiont_of_Lamellibrachia_anaximandri_GCA_016756865_1	Publicly_available	GCA_016756865.1	Not_evaluated	Yes	No	No	No	No					100	0.22	0.888	33035	317.278	4197130	0.54	3924
NA	gamma_proteobacterium_endosymbiont_of_Lamellibrachia_anaximandri_GCA_016756895_1	Publicly_available	GCA_016756895.1	Not_evaluated	Yes	No	No	No	No					100	0.44	0.889	51298	323.663	4258931	0.54	3908
NA	gamma_proteobacterium_endosymbiont_of_Lamellibrachia_anaximandri_GCA_016756955_1	Publicly_available	GCA_016756955.1	Syboglinidae_symbionts	Yes	No	No	Yes	Yes					100	0.32	0.893	46585	325.705	4219341	0.54	3863
NA	gamma_proteobacterium_SS_5_GCA_009497875_2	Publicly_available	GCA_009497875.2	Outgroup_Chromatiales	Yes	No	No	Yes	Yes					98.98	0.65	0.86	3729461	329.119	3729461	0.62	3255
NA	gamma_proteobacterium_symbiont_of_Paraescarpia_echinospica_GCA_008642435_1	Publicly_available	GCA_008642435.1	Syboglinidae_symbionts	Yes	No	No	Yes	Yes					100	0.36	0.874	381676	336.959	4064761	0.55	3521
NA	Gammaproteobacteria_bacterium_ex_Lamellibrachia_satsuma_GCA_003934975_1	Publicly_available	GCA_003934975.1	Not_evaluated	Yes	No	No	No	No					100	0.58	0.894	69373	333.547	3930205	0.54	3516
NA	Gammaproteobacteria_bacterium_ex_Lamellibrachia_satsuma_GCA_003934985_1	Publicly_available	GCA_003934985.1	Not_evaluated	Yes	No	No	No	No					100	0.46	0.893	73080	332.876	3909762	0.54	3502
NA	Gammaproteobacteria_bacterium_ex_Lamellibrachia_satsuma_GCA_019623805_1	Publicly_available	GCA_019623805.1	Not_evaluated	Yes	No	No	No	No					100	0.33	0.895	4323754	341.092	4323754	0.54	3789
NA	Gammaproteobacteria_bacterium_GCA_003563135_1	Publicly_available	GCA_003563135.1	Not_evaluated	No	No	No	No	No					83.51	1.4	0.887	8512	315.069	2690879	0.59	2531
NA	Gammaproteobacteria_bacterium_GCA_003696905_1	Publicly_available	GCA_003696905.1	Outgroup_Chromatiales	Yes	No	No	Yes	Yes					92.49	0.35	0.906	11463	293.094	2677264	0.63	2766
NA	Gammaproteobacteria_bacterium_GCA_003972985_1	Publicly_available	GCA_003972985.1	Outgroup_Chromatiales	Yes	No	No	Yes	Yes					92.05	0.02	0.9	13951	300.333	2296004	0.63	2298
NA	Gammaproteobacteria_bacterium_GCA_003973075_1	Publicly_available	GCA_003973075.1	Not_evaluated	Yes	No	No	No	No					90.65	0.01	0.903	12833	301.105	2276236	0.63	2282
NA	Gammaproteobacteria_bacterium_GCA_006227775_1	Publicly_available	GCA_006227775.1	Not_evaluated	No	No	No	No	No					76.39	2.1	0.879	6313	299.143	2619946	0.66	2569
NA	Gammaproteobacteria_bacterium_GCA_007135625_1	Publicly_available	GCA_007135625.1	Not_evaluated	No	No	No	No	No					89.84	0.65	0.891	9350	321.232	2820145	0.59	2612
NA	Gammaproteobacteria_bacterium_GCA_008080925_1	Publicly_available	GCA_008080925.1	Not_evaluated	No	No	No	No	No					77.12	1.75	0.938	9668	275.435	1383739	0.48	1574
NA	Gammaproteobacteria_bacterium_GCA_009908515_1	Publicly_available	GCA_009908515.1	Outgroup_Chromatiales	Yes	No	No	Yes	No (incomplete Nif operon)					98.07	5.54	0.849	14317	292.862	4275967	0.69	4138
NA	Gammaproteobacteria_bacterium_GCA_009908845_1	Publicly_available	GCA_009908845.1	Not_evaluated	No	No	No	No	No					87.56	4.39	0.866	23064	302.855	4158018	0.64	3973
NA	Gammaproteobacteria_bacterium_GCA_009928645_1	Publicly_available	GCA_009928645.1	Outgroup_Chromatiales	Yes	No	No	Yes	Yes					93.39	2.97	0.863	15369	289.698	4831734	0.65	4808
NA	Gammaproteobacteria_bacterium_GCA_009929855_1	Publicly_available	GCA_009929855.1	Outgroup_Chromatiales	Yes	No	No	Yes	Yes					100	3.18	0.883	48292	312.523	4813963	0.64	4546
NA	Gammaproteobacteria_bacterium_GCA_011389885_1	Publicly_available	GCA_011389885.1	Outgroup_Chromatiales	Yes	No	No	Yes	Yes					98.9	0.13	0.835	43711	330.617	4299169	0.64	3625
NA	Gammaproteobacteria_bacterium_GCA_011390365_1	Publicly_available	GCA_011390365.1	Outgroup_Chromatiales	Yes	No	No	Yes	Yes					98.02	0.29	0.848	36159	339.129	4258079	0.63	3556
NA	Gammaproteobacteria_bacterium_GCA_013041975_1	Publicly_available	GCA_013041975.1	Outgroup_Chromatiales	Yes	No	No	Yes	Yes					94.57	2.25	0.916	10925	282.037	2932084	0.46	3182
NA	Gammaproteobacteria_bacterium_GCA_013607755_1	Publicly_available	GCA_013607755.1	Syboglinidae_symbionts	Yes	No	No	Yes	Yes					100	0.21	0.875	33649	307.578	4260951	0.54	4049
NA	Gammaproteobacteria_bacterium_GCA_015231665_1	Publicly_available	GCA_015231665.1	Not_evaluated	No	No	No	No	No					73.45	0.16	0.876	6964	296.648	2468585	0.62	2434
NA	Gammaproteobacteria_bacterium_GCA_015485195_1	Publicly_available	GCA_015485195.1	Not_evaluated	Yes	No	No	No	No					100	0.3	0.909	18064	314.777	2483229	0.55	2395
NA	Gammaproteobacteria_bacterium_GCA_015488385_1	Publicly_available	GCA_015488385.1	Outgroup_Chromatiales	Yes	No	No	Yes	Yes					99.07	0.56	0.905	27566	319.669	2653224	0.55	2509
NA	Gammaproteobacteria_bacterium_GCA_015490795_1	Publicly_available	GCA_015490795.1	Not_evaluated	Yes	No	No	No	No					98.85	0.21	0.906	29772	321.948	2760420	0.54	2594
NA	Gammaproteobacteria_bacterium_GCA_015491715_1	Publicly_available	GCA_015491715.1	Not_evaluated	Yes	No	No	No	No					95.5	0.46	0.91	18124	313.057	2321274	0.55	2253
NA	Gammaproteobacteria_bacterium_GCA_015493915_1	Publicly_available	GCA_015493915.1	Not_evaluated	No	No	No	No	No					67.71	0.27	0.915	9481	303.856	1763446	0.55	1774
NA	Gammaproteobacteria_bacterium_GCA_015767355_1	Publicly_available	GCA_015767355.1	Not_evaluated	No	No	No	No	No					83.35	0.51	0.894	9117	291.371	2153953	0.53	2208
NA	Gammaproteobacteria_bacterium_GCA_018812525_1	Publicly_available	GCA_018812525.1	Outgroup_Chromatiales	Yes	No	No	Yes	Yes					100	1.02	0.861	26721	305.76	3515560	0.61	3308
NA	Gammaproteobacteria_bacterium_GCA_018822395_1	Publicly_available	GCA_018822395.1	Not_evaluated	Yes	No	No	No	No					100	3.12	0.863	27110	304.528	3626129	0.61	3431
NA	Gammaproteobacteria_bacterium_GCA_018825225_1	Publicly_available	GCA_018825225.1	Not_evaluated	Yes	No	No	No	No					99.85	1.3	0.862	26613	304.301	3638629	0.61	3445
NA	Gammaproteobacteria_bacterium_GCA_019136395_1	Publicly_available	GCA_019136395.1	Not_evaluated	No	No	No	No	No					87.93	8.5	0.861	9353	289.625	5010324	0.66	4981
NA	Gammaproteobacteria_bacterium_GCA_020445165_1	Publicly_available	GCA_020445165.1	Not_evaluated	No	No	No	No	No					71.28	6.3	0.906	11989	279.601	3417213	0.63	3696
NA	Gammaproteobacteria_bacterium_GCA_020445185_1	Publicly_available	GCA_020445185.1	Outgroup_Chromatiales	Yes	No	No	Yes	Yes					93.37	3.93	0.906	18153	283.781	3592617	0.63	3833
NA	Gammaproteobacteria_bacterium_GCA_020445205_1	Publicly_available	GCA_020445205.1	Outgroup_Chromatiales	Yes	No	No	Yes	Yes					90.86	3.13	0.897	11989	297.737	4316126	0.63	4341
NA	Gammaproteobacteria_bacterium_GCA_020445225_1	Publicly_available	GCA_020445225.1	Outgroup_Chromatiales	Yes	No	No	Yes	Yes					100	3.27	0.908	25574	311.991	4278050	0.64	4158
NA	Gammaproteobacteria_bacterium_GCA_020445245_1	Publicly_available	GCA_020445245.1	Not_evaluated	No	No	No	No	No					64.99	4.18	0.903	6003	262.299	2571199	0.63	2958
NA	Gammaproteobacteria_bacterium_GCA_020445255_1	Publicly_available	GCA_020445255.1	Outgroup_Chromatiales	Yes	No	No	Yes	Yes					99.98	2.89	0.893	139146	322.86	4112618	0.65	3797
NA	Gammaproteobacteria_bacterium_GCA_020445285_1	Publicly_available	GCA_020445285.1	Outgroup_Chromatiales	Yes	No	No	Yes	No (incomplete Nif operon)					95.44	3.74	0.87	28584	298.426	4593476	0.63	4476
NA	Gammaproteobacteria_bacterium_GCA_020445315_1	Publicly_available	GCA_020445315.1	Not_evaluated	No	No	No	No	No					79.99	2.49	0.899	10327	286.858	3758382	0.64	3935
NA	Gammaproteobacteria_bacterium_GCA_020445335_1	Publicly_available	GCA_020445335.1	Outgroup_Chromatiales	No	No	No	Yes	Yes					89.12	1.93	0.894	37011	317.229	3658301	0.61	3444
NA	Gammaproteobacteria_bacterium_GCA_020445355_1	Publicly_available	GCA_020445355.1	Not_evaluated	No	No	No	No	No					71.88	1.18	0.865	9029	274.822	2990322	0.56	3146
NA	Gammaproteobacteria_bacterium_GCA_020445405_1	Publicly_available	GCA_020445405.1	Outgroup_Chromatiales	Yes	No	No	Yes	Yes					98.22	2.55	0.869	53592	308.492	4184473	0.57	3935
NA	Gammaproteobacteria_bacterium_GCA_020445415_1	Publicly_available	GCA_020445415.1	Outgroup_Chromatiales	Yes	No	No	Yes	Yes					96.83	3.13	0.893	35972	313.289	3793506	0.56	3612
NA	Gammaproteobacteria_bacterium_GCA_020445465_1	Publicly_available	GCA_020445465.1	Not_evaluated	No	No	No	No	No					80.7	2.84	0.875	12154	278.994	3710510	0.56	3888
NA	Gammaproteobacteria_bacterium_GCA_020445485_1	Publicly_available	GCA_020445485.1	Not_evaluated	Yes	No	No	No	No					90.12	5.8	0.863	12064	299.359	4507424	0.57	4343
NA	Gammaproteobacteria_bacterium_GCA_020445505_1	Publicly_available	GCA_020445505.1	Not_evaluated	No	No	No	No	No					88.31	1.07	0.85	14752	283.559	3743100	0.54	3750
NA	Gammaproteobacteria_bacterium_GCA_020445525_1	Publicly_available	GCA_020445525.1	Outgroup_Chromatiales	Yes	No	No	Yes	No (incomplete Nif operon)					93.85	3.03	0.869	19227	287.664	4140574	0.56	4175
NA	Gammaproteobacteria_bacterium_GCA_020445545_1	Publicly_available	GCA_020445545.1	Not_evaluated	No	No	No	No	No					82.57	3.13	0.846	7416	261.089	3214429	0.57	3480
NA	Gammaproteobacteria_bacterium_GCA_020445555_1	Publicly_available	GCA_020445555.1	Not_evaluated	No	No	No	No	No					85.49	2.11	0.854	9812	274.753	4079731	0.56	4236
NA	Gammaproteobacteria_bacterium_GCA_020630035_1	Publicly_available	GCA_020630035.1	Not_evaluated	Yes	No	No	No	No					93.66	1.43	0.926	9946	320.827	1598159	0.53	1541
NA	Gammaproteobacteria_bacterium_GCA_020630515_1	Publicly_available	GCA_020630515.1	Not_evaluated	Yes	No	No	No	No					98.91	0.22	0.918	22568	329.185	1505583	0.54	1404
NA	Gammaproteobacteria_bacterium_GCA_021773975_1	Publicly_available	GCA_021773975.1	Outgroup_Chromatiales	Yes	No	No	Yes	Yes					96.49	0.37	0.892	55011	317.248	3479184	0.46	3266
NA	Gammaproteobacteria_bacterium_GCA_024206335_1	Publicly_available	GCA_024206335.1	Outgroup_Chromatiales	Yes	No	No	Yes	Yes					100	3.68	0.852	15591	270.07	4277064	0.5	4505
NA	Gammaproteobacteria_bacterium_GCA_024227135_1	Publicly_available	GCA_024227135.1	Outgroup_Chromatiales	Yes	No	No	Yes	Yes					96	2.36	0.849	20600	303.109	5994339	0.54	5610
NA	Gammaproteobacteria_bacterium_GCA_024275295_1	Publicly_available	GCA_024275295.1	Outgroup_Chromatiales	Yes	No	No	Yes	Yes					100	1.35	0.907	34800	304.247	3208163	0.51	3194
NA	Gammaproteobacteria_bacterium_GCA_024276875_1	Publicly_available	GCA_024276875.1	Not_evaluated	Yes	No	No	No	No					94.23	4.28	0.908	13750	305.013	2467781	0.47	2452
NA	Gammaproteobacteria_bacterium_GCA_024277555_1	Publicly_available	GCA_024277555.1	Not_evaluated	No	No	No	No	No					84.17	4.39	0.902	7777	290.102	2336193	0.55	2429
NA	Gammaproteobacteria_bacterium_GCA_024510805_1	Publicly_available	GCA_024510805.1	Not_evaluated	Yes	No	No	No	No					99.99	0.13	0.873	42908	288.647	1855107	0.61	1875
NA	Gammaproteobacteria_bacterium_GCA_024510845_1	Publicly_available	GCA_024510845.1	Outgroup_Chromatiales	Yes	No	No	Yes	Yes					99.99	0.03	0.873	35560	290.874	1872821	0.61	1880
NA	Gammaproteobacteria_bacterium_GCA_024510945_1	Publicly_available	GCA_024510945.1	Not_evaluated	Yes	No	No	No	No					100	0.06	0.876	28714	288.522	1816771	0.61	1844
NA	Gammaproteobacteria_bacterium_GCA_024510965_1	Publicly_available	GCA_024510965.1	Not_evaluated	Yes	No	No	No	No					99.96	0.63	0.876	21019	284.126	1816327	0.61	1872
NA	Gammaproteobacteria_bacterium_GCA_024644505_1	Publicly_available	GCA_024644505.1	Not_evaluated	No	No	No	No	No					82.92	2.31	0.902	7176	296.542	2855287	0.58	2900
NA	Gammaproteobacteria_bacterium_RIFOXYA12_FULL_61_12_GCA_001801965_1	Publicly_available	GCA_001801965.1	Not_evaluated	No	No	No	No	No					88.43	0.24	0.889	16547	304.201	3051808	0.61	2977
NA	Gammaproteobacteria_bacterium_RIFOXYD12_FULL_61_37_GCA_001801995_1	Publicly_available	GCA_001801995.1	Outgroup_Chromatiales	Yes	No	No	Yes	Yes					100	0.23	0.894	94769	321.528	3469750	0.61	3222
NA	Gammaproteobacteria_endosymbiont_of_Alviniconcha_strummeri_GCA_021766825_1	Publicly_available	GCA_021766825.1	Not_evaluated	Yes	No	No	No	No					99.98	0.05	0.832	101222	284.387	2100547	0.6	2056
NA	GCA_000168735_1_ASM16873v1_genomic	Publicly_available	GCA 000168735.1	Ca.E.persephone	No	No	Yes	No	No					40.58	2.54	0.794	1953	126.212	3203254	0.58	6838
NA	GCF_000224455_1_ASM22445v1_genomic	Publicly_available	GCF 000224455.1	Ca.E.persephone	Yes	No	Yes	No	No					96.14	0.62	0.892	29688	300.655	3481040	0.59	3456
NA	GCF_000224925_1_ASM22492v1_genomic	Publicly_available	GCF 000224925.1	Ca.E.persephone	Yes	No	Yes	No	No					99.99	0.92	0.875	92701	315.934	3637102	0.58	3367
NA	GCF_001443665_1_ASM144366v1_genomic	Publicly_available	GCF 001443665.1	Ca.E.persephone	Yes	No	Yes	Yes	Yes					100	0.4	0.892	98883	324.409	3442017	0.59	3161
NA	GCF_001443675_1_ASM144367v1_genomic	Publicly_available	GCF 001443675.1	Ca.E.persephone	Yes	No	Yes	No	No					92.88	0.3	0.824	25176	270.232	3510797	0.59	3579
NA	Gloverina_cfVestifex_BismarckSea_SYM_L005R	Publicly_available	SAMN20119419	Glov1	Yes	No	Yes	Yes	Yes					93.53	0.01	0.87	8597	284.99	2556763	0.53	2608
NA	Gonimyrtea_cfFemisimica_IlesSalomon_SYM_L011	Publicly_available	SAMN20119420	Ustal1	Yes	No	Yes	Yes	Yes					100	0.54	0.861	12504	277.164	3863086	0.5	4013
NA	Halochromatium_glycolicum_GCF_016584085_1	Publicly_available	GCF_016584085.1	Outgroup_Chromatiales	Yes	No	No	Yes	Yes					100	4	0.849	84551	314.725	5266262	0.65	4748
NA	Halochromatium_roseum_GCF_016653315_1	Publicly_available	GCF_016653315.1	Outgroup_Chromatiales	Yes	No	No	Yes	Yes					100	1.55	0.883	143744	314.919	5173123	0.62	4847
NA	Halochromatium_salexigens_GCF_016653295_1	Publicly_available	GCF_016653295.1	Outgroup_Chromatiales	Yes	No	No	Yes	Yes					99.94	0.98	0.896	66939	314.206	3828867	0.64	3645
NA	Halochromatium_sp_GCA_010912705_1	Publicly_available	GCA_010912705.1	Not_evaluated	No	No	No	No	No					89.57	0.79	0.889	160429	318.843	4188196	0.61	3901
NA	Imhoffiella_purpurea_GCF_000585215_1	Publicly_available	GCF_000585215.1	Outgroup_Chromatiales	Yes	No	No	Yes	Yes					100	2.29	0.885	84277	336.543	4766665	0.65	4186
NA	Kosakonia_radicincitans_ASM833008v1	Publicly_available	ASM833008v1	Outgroup_Chromatiales	Yes	No	No	Yes	No (incomplete Nif operon)					100	0.25	0.884	5656428	316.002	5774740	0.54	5393
NA	Lamprobacter_modestohalophilus_GCF_016583905_1	Publicly_available	GCF_016583905.1	Outgroup_Chromatiales	Yes	No	No	Yes	Yes					99.65	3.8	0.872	90783	304.065	5693679	0.62	5459
NA	Lamprocystis_purpurea_DSM_4197_GCF_000379525_1	Publicly_available	GCF_000379525.1	Outgroup_Chromatiales	Yes	No	No	Yes	Yes					100	1.97	0.851	82803	320.381	6908745	0.64	6130
NA	Lamprocystis_purpurea_GCA_019163055_1	Publicly_available	GCA_019163055.1	Not_evaluated	No	No	No	No	No					78.62	2.95	0.853	12401	290.348	4726805	0.64	4643
NA	Lamprocystis_purpurea_GCA_020718945_1	Publicly_available	GCA_020718945.1	Not_evaluated	No	No	No	No	No					81.64	2.09	0.86	7830	300.311	2944575	0.69	2818
NA	Loripes_clausus_Mozambique_SYMTRANSOCEAN_L003	Publicly_available	GCA_016842485.1	Ca.T.taylori	No	No	Yes	No	No					84.15	0.26	0.858	33743	303.376	3364542	0.54	3176
NA	Loripes_clausus_Mozambique_SYMTRANSOCEAN_L191	Publicly_available	GCA_016842465.1	Ca.T.taylori	Yes	No	Yes	Yes	Yes					99.98	0.48	0.864	3403288	323.584	4592314	0.53	4095
NA	Loripes_clausus_Mozambique_SYMTRANSOCEAN_L192	Publicly_available	GCA_016842505.1	Ca.T.taylori	No	No	Yes	Yes	Yes					83.75	0.45	0.863	28405	309.747	3586231	0.54	3338
NA	Loripes_clausus_Mozambique_SYMTRANSOCEAN_L193	Publicly_available	GCA_016843135.1	Ca.T.taylori	Yes	No	Yes	Yes	Yes					93.85	2.16	0.867	13905	297.02	4387890	0.53	4279
NA	Loripes_orbiculatus_Dorset_SYM_L175	Publicly_available	GCA_016848925.1	Ca.T.lotti	Yes	No	Yes	Yes	Yes					99.98	0.23	0.862	174969	324.01	4940253	0.52	4389
NA	Loripes_orbiculatus_FetoviaItaly_SYM1_ELBAC10	Publicly_available	GCA_016842425.1	Ca.T.lotti	Yes	No	Yes	Yes	No (incomplete Nif operon)					94.99	1.58	0.857	85460	312.34	5255630	0.51	4818
NA	Loripes_orbiculatus_FetoviaItaly_SYM2_ELBAC10	Publicly_available	GCA_016842445.1	Ca.T.weberae	Yes	No	Yes	No	No					93.18	1.05	0.861	46553	310.225	4438205	0.52	4115
NA	Loripes_orbiculatus_KsamilAlbania_SYM_KSA1	Publicly_available	GCA_016842385.1	Ca.T.weberae	Yes	No	Yes	No	No					99.85	0.17	0.863	142012	316.711	4383109	0.52	3988
NA	Loripes_orbiculatus_KsamilAlbania_SYM_KSA2	Publicly_available	GCA_016842365.1	Ca.T.weberae	Yes	No	Yes	No	No					99.79	0.93	0.867	121204	314.667	4604242	0.52	4234
NA	Loripes_orbiculatus_Mauritania_SYMTRANSOCEAN_3502B	Publicly_available	GCA_016842395.1	Ca.T.taylori	No	No	Yes	No	No					74.48	0.37	0.792	74075	273.209	3569294	0.53	3460
NA	Loripes_orbiculatus_Mauritania_SYMTRANSOCEAN_3503D	Publicly_available	GCA_016843285.1	Ca.T.taylori	No	No	Yes	Yes	Yes					95.18	10.15	0.855	25670	301.235	4783962	0.53	4535
NA	Loripes_orbiculatus_Mauritania_SYMTRANSOCEAN_3503E	Publicly_available	GCA_016842295.1	Ca.T.taylori	Yes	No	Yes	Yes	Yes					99.23	7.66	0.851	37161	299.405	4922073	0.53	4671
NA	Loripes_orbiculatus_Mauritania_SYMTRANSOCEAN_LLM	Publicly_available	GCA_016842345.1	Ca.T.taylori	Yes	No	Yes	Yes	Yes					94.26	6.52	0.854	49270	307.421	4671983	0.53	4336
NA	Loripes_orbiculatus_montenegro_SYM_KOTO1	Publicly_available	GCA_016842285.1	Ca.T.lotti	Yes	No	Yes	Yes	Yes					99.97	0.04	0.857	312693	316.815	4811157	0.52	4344
NA	Loripes_orbiculatus_montenegro_SYM_KOTO2	Publicly_available	GCA_016842325.1	Ca.T.lotti	No	No	Yes	No	No					88.11	4.44	0.856	7015	269.67	4524820	0.52	4799
NA	Loripes_orbiculatus_montenegro_SYM_KOTO3	Publicly_available	GCA_016842265.1	Ca.T.lotti	No	No	Yes	No	No					85.92	0.11	0.856	84476	314.668	4080999	0.52	3706
NA	Loripes_orbiculatus_Piran_SYM_LLP1	Publicly_available	GCA_016842225.1	Ca.T.lotti	Yes	No	Yes	Yes	Yes					99.99	3.73	0.864	194383	315.425	5249465	0.52	4800
NA	Loripes_orbiculatus_Piran_SYM_LPN	Publicly_available	GCA_016842245.1	Ca.T.lotti	Yes	No	Yes	No	No					99.98	0.09	0.859	393208	317.861	4866200	0.52	4392
NA	Loripes_orbiculatus_RapitaSpain_SYM_LRAP1	Publicly_available	GCA_016842165.1	Ca.T.lotti	Yes	No	Yes	No	No					99.95	0.08	0.858	239362	320.115	4635147	0.52	4147
NA	Loripes_orbiculatus_RapitaSpain_SYM_LRAP2	Publicly_available	GCA_016842205.1	Ca.T.lotti	Yes	No	Yes	No	No					99.96	0.07	0.857	205551	319.649	4684548	0.52	4192
NA	Loripes_orbiculatus_RapitaSpain_SYM_LRAP3	Publicly_available	GCA_016842175.1	Ca.T.lotti	Yes	No	Yes	No	No					99.98	0.16	0.86	350311	319.314	4816032	0.52	4329
NA	Loripes_orbiculatus_Tunisia_SYM_L173	Publicly_available	GCA_016842145.1	Ca.T.weberae	Yes	No	Yes	No	No					99.95	0.2	0.865	218982	318.899	4459135	0.52	4037
NA	Loripes_orbiculatus_Tunisia_SYM_L174	Publicly_available	GCA_016842125.1	Ca.T.weberae	Yes	No	Yes	No	No					99.82	0.05	0.866	1182310	318.927	4405588	0.52	3993
NA	Lucinoma_aequizonata_California_SYM_HARV1	Publicly_available	SAMN20119421	Aeq1	Yes	No	Yes	No	No					100	0.5	0.779	3673	168.34	3154138	0.48	4906
NA	Lucinoma_aequizonata_California_SYM_HARV2	Publicly_available	SAMN20119422	Aeq1	Yes	No	Yes	No	No					98.97	0.52	0.781	3694	170.107	3008297	0.48	4641
NA	Lucinoma_aequizonata_California_SYM_HARV3	Publicly_available	SAMN20119423	Aeq1	Yes	No	Yes	No	No					100	0.87	0.783	3702	171.284	2970551	0.48	4562
NA	Lucinoma_aequizonata_California_SYM_HARV4	Publicly_available	SAMN20119424	Aeq1	Yes	No	Yes	No	No					100	0.37	0.783	3730	169.173	3133292	0.48	4871
NA	Lucinoma_aequizonata_California_SYM_LCM6	Publicly_available	SAMN20119425	Aeq1	Yes	No	Yes	No	No					99.81	0.77	0.781	3694	169.195	3176942	0.48	4930
NA	Lucinoma_aequizonata_California_SYM_LCM7	Publicly_available	SAMN20119426	Aeq1	Yes	No	Yes	No	No					98.57	1.01	0.784	3718	172.464	2949721	0.49	4505
NA	Lucinoma_aequizonata_California_SYM_LCM9	Publicly_available	SAMN20119427	Aeq1	Yes	No	Yes	Yes	Yes					99.92	0.03	0.785	3694	175.708	2863756	0.48	4299
NA	Lucinoma_annulata_SouthCalifornia_SYM_L136	Publicly_available	SAMN20119428	Ca.T.gloverae	Yes	No	Yes	Yes	Yes					97.62	5.46	0.875	6274	277.764	4236449	0.49	4455
NA	Lucinoma_borealis_DevonUK_SYM_L141	Publicly_available	SAMN20119429	Ca.T.gloverae	Yes	No	Yes	Yes	Yes					100	0.32	0.875	481592	323.967	4672631	0.49	4213
NA	Lucinoma_borealis_DevonUK_SYM_L142	Publicly_available	SAMN20119430	Ca.T.gloverae	Yes	No	Yes	Yes	Yes					100	1.07	0.871	26258	304.873	4384525	0.49	4184
NA	Lucinoma_borealis_Sweden_SYM_3502G	Publicly_available	SAMN20119431	Ca.T.gloverae	Yes	No	Yes	No	No					95.9	1.19	0.87	226329	318.791	4799529	0.49	4373
NA	Lucinoma_borealis_Sweden_SYM_SM001	Publicly_available	SAMN20119432	Ca.T.gloverae	Yes	No	Yes	Yes	Yes					98.11	4.74	0.871	9879	290.115	4806489	0.49	4818
NA	Lucinoma_borealis_Sweden_SYM_SM002	Publicly_available	SAMN20119433	Ca.T.gloverae	No	No	Yes	No	No					81.56	5.91	0.874	2631	236.573	3711547	0.49	4579
NA	Lucinoma_borealis_Sweden_SYM_SM003	Publicly_available	SAMN20119434	Ca.T.gloverae	Yes	No	Yes	Yes	Yes					100	1.21	0.87	132241	321.045	5380385	0.49	4872
NA	Lucinoma_capensis_Nambia_SYM_LCAP1	Publicly_available	SAMN21561986	Ca.T.gloverae	Yes	No	Yes	No	No					100	0.73	0.869	55083	315.384	4406313	0.49	4057
NA	Lucinoma_capensis_Nambia_SYM_LCAP2	Publicly_available	SAMN21561987	Ca.T.gloverae	Yes	No	Yes	Yes	Yes					100	0.82	0.87	33453	312.404	4436584	0.49	4127
NA	Lucinoma_capensis_Nambia_SYM_LCAP3	Publicly_available	SAMN21561988	Ca.T.gloverae	Yes	No	Yes	No	No					100	0.67	0.87	61688	317.194	4536162	0.49	4154
NA	Lucinoma_kastoroae_BismarckSea_SYM_L002	Publicly_available	SAMN20119435	Lucinoma1	Yes	No	Yes	No	No					90.61	4.47	0.873	4507	265.284	4109476	0.49	4517
NA	Lucinoma_mystery_SalomonSea_SYM_L038	Publicly_available	SAMN20119439	Lucinoma1	Yes	No	Yes	Yes	Yes					97.72	0.87	0.857	65246	303.179	4719387	0.49	4458
NA	Magnetococcus_marinus_ASM1486v1	Publicly_available	ASM1486v1	Outgroup_Chromatiales	Yes	No	No	Yes	Yes					99.99	0.24	0.872	4719581	350.058	4719581	0.54	3924
NA	Marichromatium_bheemlicum_GCF_012276755_1	Publicly_available	GCF_012276755.1	Outgroup_Chromatiales	Yes	No	No	Yes	Yes					99.94	0.11	0.884	127209	339.836	3644688	0.67	3168
NA	Marichromatium_gracile_GCF_001583505_1	Publicly_available	GCF_001583505.1	Outgroup_Chromatiales	Yes	No	No	Yes	Yes					100	1.98	0.888	93809	337.098	3840251	0.69	3377
NA	Marichromatium_gracile_GCF_004343155_1	Publicly_available	GCF_004343155.1	Outgroup_Chromatiales	Yes	No	No	Yes	Yes					100	0.37	0.89	284779	341.039	3830035	0.68	3338
NA	Marichromatium_gracile_GCF_016583515_1	Publicly_available	GCF_016583515.1	Not_evaluated	Yes	No	No	No	No					100	1.45	0.884	85986	313.588	4047327	0.68	3809
NA	Marichromatium_gracile_GCF_021457485_1	Publicly_available	GCF_021457485.1	Outgroup_Chromatiales	Yes	No	No	Yes	Yes					100	0.13	0.887	144724	340.369	3749065	0.68	3264
NA	Marichromatium_purpuratum_984_GCF_000224005_2	Publicly_available	GCF_000224005.2	Outgroup_Chromatiales	Yes	No	No	Yes	Yes					99.97	0.1	0.887	3779112	342.947	3779112	0.68	3264
NA	Marichromatium_purpuratum_ASM22400v3	Publicly_available	ASM22400v3	Not_evaluated	Yes	No	No	No	No					99.97	0.1	0.887	3779112	342.947	3779112	0.68	3264
NA	Marichromatium_sp_AB31_GCF_003718685_1	Publicly_available	GCF_003718685.1	Outgroup_Chromatiales	Yes	No	No	Yes	Yes					100	0.16	0.889	158799	337.019	3763273	0.68	3314
NA	Marichromatium_sp_AB32_GCF_003718675_1	Publicly_available	GCF_003718675.1	Outgroup_Chromatiales	Yes	No	No	Yes	Yes					100	0.26	0.887	57651	332.121	3728112	0.68	3324
NA	Marichromatium_sp_GCA_017655215_1	Publicly_available	GCA_017655215.1	Outgroup_Chromatiales	Yes	No	No	Yes	No (incomplete Nif operon)					100	2.83	0.887	38643	333.396	3944751	0.68	3504
NA	Methylomonas_methanica_ASM164404v1	Publicly_available	ASM164404v1	Outgroup_Chromatiales	Yes	No	No	Yes	Yes					99.98	0.38	0.89	101790	319.708	5023270	0.52	4667
NA	Monitilora_ramsayi_MoretonBayQL_SYM_L094	Publicly_available	SAMN20119440	Monit1	Yes	No	Yes	Yes	Yes					99.98	0.3	0.876	654519	317.305	4685736	0.53	4319
NA	Monitilora_ramsayi_MoretonBayQL_SYM_L095	Publicly_available	SAMN20119441	Monit2	Yes	No	Yes	Yes	Yes					99.97	0.64	0.886	182847	322.299	3914537	0.52	3593
NA	Myrtea_sp_madagascar_SYM_L025	Publicly_available	SAMN20119443	Myrt1	No	No	Yes	Yes	Yes					82.85	0.16	0.887	42115	305.69	3269942	0.52	3169
NA	Myrtea_spinifera_Sweden_SYM_3502F	Publicly_available	SAMN20119442	Myrt1	Yes	No	Yes	Yes	Yes					98.21	0.13	0.883	594138	319.773	3978953	0.52	3669
NA	Notomyrtea_botanica_VictorHarbourSA_SYM_L085	Publicly_available	SAMN20119444	Notomyrt	Yes	No	Yes	No	No					92.12	5.23	0.882	3818	246.273	3598537	0.52	4307
NA	Pillucina_pacifica_LizardislandQL_SYMTRANSOCEAN_L205	Publicly_available	GCA_016842075.1	Ca.T.taylori	Yes	No	Yes	Yes	No (incomplete Nif operon)					99.97	0.63	0.864	66520	316.19	4632554	0.53	4225
NA	Rhabdochromatium_marinum_GCF_016583795_1	Publicly_available	GCF_016583795.1	Outgroup_Chromatiales	Yes	No	No	Yes	Yes					99.99	0.79	0.905	49404	334.446	4363877	0.6	3944
NA	Rostrolucina_anterorostrata_Indonesia_SYM_L042	Publicly_available	SAMN20119445	Lucinoma1	Yes	No	Yes	Yes	Yes					99.88	0.75	0.856	16181	293.306	4094169	0.5	3994
NA	Rugalucina_munda_TinBayQL_SYMTRANSOCEAN_L046	Publicly_available	GCA_016842065.1	Ca.T."RUGA"	Yes	No	Yes	Yes	Yes					99.98	2.2	0.865	95696	317.079	4766487	0.53	4342
NA	Sedimenticola_endophacoides_GCA_002084045	Publicly_available	GCA 002084045	Ca.S.endophacoidesFlorida	Yes	No	Yes	No	No					97.09	1.47	0.882	10190	284.343	2675211	0.64	2772
NA	Sedimenticola_endophacoides_GCA_002084055	Publicly_available	GCA 002084055	Ca.S.endophacoidesFlorida	No	No	Yes	No	No					72.05	2.29	0.886	3045	250.851	1757798	0.64	2073
NA	Sedimenticola_endophacoides_GCA_002084095	Publicly_available	GCA 002084095	Ca.S.endophacoidesFlorida	No	No	Yes	No	No					57.98	0.58	0.88	2714	246.298	1382940	0.64	1650
NA	Sedimenticola_endophacoides_GCA_002084125	Publicly_available	GCA 002084125	Ca.S.endophacoidesFlorida	No	No	Yes	No	No					11.12	0.09	0.896	2133	239.208	360709	0.63	451
NA	Sedimenticola_endophacoides_GCA_002084175	Publicly_available	GCA 002084175	Ca.S.endophacoidesFlorida	Yes	No	Yes	No	No					99.92	0.78	0.881	8877	276.579	2798002	0.64	2979
NA	Sedimenticola_endophacoides_GCA_002084195	Publicly_available	GCA 002084195	Ca.S.endophacoidesFlorida	Yes	No	Yes	No	No					99.77	1.14	0.882	11153	282.717	2686785	0.64	2799
NA	Sedimenticola_endophacoides_GCA_002084205	Publicly_available	GCA 002084205	Ca.S.endophacoidesFlorida	No	No	Yes	No	No					8.1	0	0.873	2042	229.787	321819	0.63	408
NA	Sedimenticola_endophacoides_GCA_002084215	Publicly_available	GCA 002084215	Ca.S.endophacoidesFlorida	No	No	Yes	No	No					46.41	0.33	0.886	2473	242.802	1083535	0.64	1321
NA	Sedimenticola_endophacoides_GCA_002084245	Publicly_available	GCA 002084245	Ca.S.endophacoidesFlorida	No	No	Yes	No	No					18.83	0.03	0.869	2249	236.896	492432	0.62	603
NA	Sedimenticola_endophacoides_GCA_002084275	Publicly_available	GCA 002084275	Ca.S.endophacoidesFlorida	No	No	Yes	No	No					73.58	0.94	0.875	3258	255.587	1787197	0.63	2042
NA	Sedimenticola_endophacoides_GCA_002084295	Publicly_available	GCA 002084295	Ca.S.endophacoidesFlorida	No	No	Yes	No	No					43.44	0.56	0.872	2696	244.516	1202664	0.63	1432
NA	Sedimenticola_endophacoides_GCA_003062205	Publicly_available	GCA 003062205	Ca.S.endophacoidesFlorida	Yes	No	Yes	No	No					100	1.71	0.876	27706	246.391	2984637	0.64	3564
NA	Sedimenticola_endophacoides_GCA_003062215	Publicly_available	GCA 003062215	Ca.S.endophacoidesFlorida	Yes	No	Yes	No	No					100	1.8	0.877	26729	246.006	2983683	0.64	3570
NA	Sedimenticola_endophacoides_GCA_003062345	Publicly_available	GCA 003062345	Ca.S.endophacoidesFlorida	Yes	No	Yes	Yes	Yes					100	0.78	0.88	11770	271.486	2852357	0.64	3089
NA	Sedimenticola_selenatireducens_DSM_17993_GCF_000428045_1	Publicly_available	GCF_000428045.1	Sedimenticola	Yes	No	No	Yes	Yes					100	2.51	0.879	232332	314.992	4588530	0.57	4277
NA	Sedimenticola_selenatireducens_GCA_000428045	Publicly_available	GCA 000428045	Outgroup_Chromatiales	Yes	No	Yes	No	No					100	2.51	0.879	232332	314.992	4588530	0.57	4277
NA	Sedimenticola_selenatireducens_GCA_002868805_1	Publicly_available	GCA_002868805.1	Sedimenticola	Yes	No	No	Yes	Yes					99.95	2.41	0.876	238438	305.102	4278355	0.56	4099
NA	Sedimenticola_selenatireducens_GCA_007713585_1	Publicly_available	GCA_007713585.1	Not_evaluated	Yes	No	No	No	No					99.99	0.56	0.898	196020	316.462	3987589	0.5	3778
NA	Sedimenticola_selenatireducens_GCF_007625115_1	Publicly_available	GCF_007625115.1	Sedimenticola	Yes	No	No	Yes	Yes					99.99	0.6	0.899	227028	314.541	4027069	0.5	3841
NA	Sedimenticola_sp_GCA_002869585_1	Publicly_available	GCA_002869585.1	Sedimenticola	Yes	No	No	Yes	Yes					100	0.91	0.902	74804	306.982	3934398	0.55	3859
NA	Sedimenticola_sp_GCA_011051655_1	Publicly_available	GCA_011051655.1	Outgroup_Chromatiales	Yes	No	No	Yes	Yes					95.82	1.07	0.903	50164	337.651	3118796	0.62	2786
NA	Sedimenticola_thiotaurini_GCA_001007875	Publicly_available	GCA 001007875	Sedimenticola	Yes	No	Yes	Yes	Yes					99.99	0.47	0.885	3928944	319.623	3962284	0.58	3662
NA	Sedimenticola_thiotaurini_GCA_007713595_1	Publicly_available	GCA_007713595.1	Sedimenticola	Yes	No	No	Yes	Yes					99.98	0.72	0.896	50770	312.148	3862527	0.51	3701
NA	Sedimenticola_thiotaurini_GCA_011051715_1	Publicly_available	GCA_011051715.1	Outgroup_Chromatiales	Yes	No	No	Yes	Yes					99.99	2.26	0.894	27945	322.432	3391892	0.67	3140
NA	Sedimenticola_thiotaurini_GCF_001007875_1	Publicly_available	GCF_001007875.1	Not_evaluated	Yes	No	No	No	No					100	0.47	0.885	3928944	319.623	3962284	0.58	3662
NA	Semelilucina_semeliformis_PapuaNewGuinea_SYM_L001	Publicly_available	SAMN20119446	Myrt1	No	No	Yes	No	No					74.62	2.99	0.88	4265	257.588	3180974	0.52	3629
NA	Sideroxydans_lithotrophicus_ASM2570v1	Publicly_available	ASM2570v1	Outgroup_Chromatiales	Yes	No	No	Yes	Yes					100	0.19	0.913	3003656	307.952	3003656	0.58	2974
NA	Solemya_elarraichensis_gill_symbiont_GCF_002021095_1	Publicly_available	GCF_002021095.1	Outgroup_Chromatiales	Yes	No	No	Yes	Yes					91.96	3.81	0.889	8157	257.218	2047614	0.51	2365
NA	Solemya_velesiana_gill_symbiont_GCF_002020805_1	Publicly_available	GCF_002020805.1	Not_evaluated	No	No	No	No	No					84.1	0.03	0.882	26432	284.723	2552746	0.56	2644
NA	Solemya_velum_gill_symbiont_GCA_002021265_1	Publicly_available	GCA_002021265.1	Not_evaluated	Yes	No	No	No	No					98.89	0.01	0.899	84142	303.924	2534127	0.51	2502
NA	Solemya_velum_gill_symbiont_GCF_000787395_1	Publicly_available	GCF_000787395.1	Outgroup_Chromatiales	Yes	No	No	Yes	Yes					99.74	0.05	0.899	892555	303.557	2702377	0.51	2672
NA	Solemya_velum_gill_symbiont_GCF_002019535_1	Publicly_available	GCF_002019535.1	Not_evaluated	Yes	No	No	No	No					99.87	0.03	0.899	104710	303.948	2827129	0.51	2794
NA	Solemya_velum_gill_symbiont_GCF_002019545_1	Publicly_available	GCF_002019545.1	Not_evaluated	No	No	No	No	No					84.32	0.42	0.908	32309	293.812	2429171	0.51	2508
NA	Solemya_velum_gill_symbiont_GCF_002019575_1	Publicly_available	GCF_002019575.1	Not_evaluated	Yes	No	No	No	No					100	0	0.896	95795	303.904	2634916	0.5	2596
NA	Solemya_velum_gill_symbiont_GCF_002020165_1	Publicly_available	GCF_002020165.1	Not_evaluated	Yes	No	No	No	No					96.29	3.29	0.905	10249	272.682	2679969	0.51	2971
NA	Solemya_velum_gill_symbiont_GCF_002020195_1	Publicly_available	GCF_002020195.1	Not_evaluated	Yes	No	No	No	No					93.08	0.08	0.899	114102	307.76	2558693	0.51	2497
NA	Solemya_velum_gill_symbiont_GCF_002020215_1	Publicly_available	GCF_002020215.1	Not_evaluated	Yes	No	No	No	No					93.04	0.08	0.903	156708	308.893	2531983	0.51	2471
NA	Solemya_velum_gill_symbiont_GCF_002020225_1	Publicly_available	GCF_002020225.1	Not_evaluated	Yes	No	No	No	No					99.54	0.1	0.898	122165	309.658	2726923	0.51	2640
NA	Solemya_velum_gill_symbiont_GCF_002020255_1	Publicly_available	GCF_002020255.1	Not_evaluated	Yes	No	No	No	No					100	0.06	0.905	114041	308.829	2629178	0.51	2573
NA	Solemya_velum_gill_symbiont_GCF_002020285_1	Publicly_available	GCF_002020285.1	Not_evaluated	Yes	No	No	No	No					93.08	0.08	0.902	111076	309.532	2554085	0.51	2485
NA	Solemya_velum_gill_symbiont_GCF_002020335_1	Publicly_available	GCF_002020335.1	Not_evaluated	Yes	No	No	No	No					96.84	0.06	0.904	71749	302.685	2609537	0.51	2603
NA	Solemya_velum_gill_symbiont_GCF_002020375_1	Publicly_available	GCF_002020375.1	Not_evaluated	Yes	No	No	No	No					97.89	0.03	0.905	71517	301.368	2742795	0.51	2752
NA	Solemya_velum_gill_symbiont_GCF_002020395_1	Publicly_available	GCF_002020395.1	Not_evaluated	Yes	No	No	No	No					93.08	0.08	0.903	104521	309.408	2556228	0.51	2492
NA	Solemya_velum_gill_symbiont_GCF_002020415_1	Publicly_available	GCF_002020415.1	Not_evaluated	Yes	No	No	No	No					99.5	0.09	0.904	121976	309.89	2688316	0.51	2619
NA	Solemya_velum_gill_symbiont_GCF_002020455_1	Publicly_available	GCF_002020455.1	Not_evaluated	Yes	No	No	No	No					99.5	0.1	0.905	121811	310.177	2710539	0.51	2640
NA	Solemya_velum_gill_symbiont_GCF_002020475_1	Publicly_available	GCF_002020475.1	Not_evaluated	Yes	No	No	No	No					93.03	0.08	0.903	111084	309.023	2531233	0.51	2469
NA	Solemya_velum_gill_symbiont_GCF_002020485_1	Publicly_available	GCF_002020485.1	Not_evaluated	Yes	No	No	No	No					93.2	0.07	0.902	93841	307.973	2542398	0.51	2487
NA	Solemya_velum_gill_symbiont_GCF_002020515_1	Publicly_available	GCF_002020515.1	Not_evaluated	Yes	No	No	No	No					93.08	0.08	0.902	114058	308.788	2556190	0.51	2492
NA	Solemya_velum_gill_symbiont_GCF_002020525_1	Publicly_available	GCF_002020525.1	Not_evaluated	Yes	No	No	No	No					99.77	0.1	0.903	113915	309.421	2726233	0.51	2656
NA	Solemya_velum_gill_symbiont_GCF_002020545_1	Publicly_available	GCF_002020545.1	Not_evaluated	Yes	No	No	No	No					99.18	0.09	0.906	88292	307.616	2618380	0.51	2576
NA	Solemya_velum_gill_symbiont_GCF_002020555_1	Publicly_available	GCF_002020555.1	Not_evaluated	Yes	No	No	No	No					98.14	0.28	0.905	38575	301.391	2564427	0.51	2572
NA	Solemya_velum_gill_symbiont_GCF_002020595_1	Publicly_available	GCF_002020595.1	Not_evaluated	Yes	No	No	No	No					100	0.04	0.905	43760	299.87	2597922	0.51	2619
NA	Solemya_velum_gill_symbiont_GCF_002020605_1	Publicly_available	GCF_002020605.1	Not_evaluated	Yes	No	No	No	No					93.13	1.65	0.91	27982	293.398	2215933	0.51	2295
NA	Solemya_velum_gill_symbiont_GCF_002020635_1	Publicly_available	GCF_002020635.1	Not_evaluated	Yes	No	No	No	No					99.49	0.09	0.904	113961	309.697	2698151	0.51	2631
NA	Solemya_velum_gill_symbiont_GCF_002020645_1	Publicly_available	GCF_002020645.1	Not_evaluated	Yes	No	No	No	No					93.08	0.08	0.902	111076	309.97	2566183	0.51	2495
NA	Solemya_velum_gill_symbiont_GCF_002020675_1	Publicly_available	GCF_002020675.1	Not_evaluated	Yes	No	No	No	No					93.13	0.03	0.904	93924	308.538	2513413	0.51	2459
NA	Solemya_velum_gill_symbiont_GCF_002020685_1	Publicly_available	GCF_002020685.1	Not_evaluated	Yes	No	No	No	No					96.28	0.02	0.901	60736	306.27	2383468	0.51	2342
NA	Solemya_velum_gill_symbiont_GCF_002020715_1	Publicly_available	GCF_002020715.1	Not_evaluated	Yes	No	No	No	No					96.28	0.02	0.905	60721	306.456	2386266	0.51	2352
NA	Solemya_velum_gill_symbiont_GCF_002020725_1	Publicly_available	GCF_002020725.1	Not_evaluated	Yes	No	No	No	No					96.28	0.02	0.905	60747	306.844	2369747	0.51	2333
NA	Solemya_velum_gill_symbiont_GCF_002020745_1	Publicly_available	GCF_002020745.1	Not_evaluated	Yes	No	No	No	No					96.28	0.02	0.906	60736	307.316	2372686	0.51	2336
NA	Solemya_velum_gill_symbiont_GCF_002020775_1	Publicly_available	GCF_002020775.1	Not_evaluated	Yes	No	No	No	No					96.28	0.02	0.906	70813	306.964	2371237	0.51	2338
NA	Solemya_velum_gill_symbiont_GCF_002020795_1	Publicly_available	GCF_002020795.1	Not_evaluated	Yes	No	No	No	No					99.64	0.08	0.904	83912	302.792	2605925	0.51	2599
NA	Solemya_velum_gill_symbiont_GCF_002020825_1	Publicly_available	GCF_002020825.1	Not_evaluated	Yes	No	No	No	No					94.89	0.01	0.9	83797	304.761	2436341	0.51	2404
NA	Solemya_velum_gill_symbiont_GCF_002020845_1	Publicly_available	GCF_002020845.1	Not_evaluated	Yes	No	No	No	No					94.61	0	0.901	83908	305.073	2415118	0.51	2383
NA	Solemya_velum_gill_symbiont_GCF_002020895_1	Publicly_available	GCF_002020895.1	Not_evaluated	Yes	No	No	No	No					99.53	0.02	0.904	87125	303.547	2741750	0.51	2726
NA	Solemya_velum_gill_symbiont_GCF_002020915_1	Publicly_available	GCF_002020915.1	Not_evaluated	Yes	No	No	No	No					99.68	0.02	0.904	107153	306.952	2694913	0.51	2649
NA	Solemya_velum_gill_symbiont_GCF_002020935_1	Publicly_available	GCF_002020935.1	Not_evaluated	Yes	No	No	No	No					93.24	0	0.897	107313	302.309	2549090	0.51	2525
NA	Solemya_velum_gill_symbiont_GCF_002020955_1	Publicly_available	GCF_002020955.1	Not_evaluated	Yes	No	No	No	No					94.89	0.01	0.903	83779	304.136	2413074	0.51	2394
NA	Solemya_velum_gill_symbiont_GCF_002020965_1	Publicly_available	GCF_002020965.1	Not_evaluated	Yes	No	No	No	No					96.28	0.02	0.907	60756	307.232	2366897	0.51	2334
NA	Solemya_velum_gill_symbiont_GCF_002020995_1	Publicly_available	GCF_002020995.1	Not_evaluated	Yes	No	No	No	No					99.64	0.08	0.904	83727	302.791	2613709	0.51	2606
NA	Solemya_velum_gill_symbiont_GCF_002021005_1	Publicly_available	GCF_002021005.1	Not_evaluated	Yes	No	No	No	No					99.64	0.08	0.904	83912	301.53	2607569	0.51	2610
NA	Solemya_velum_gill_symbiont_GCF_002021025_1	Publicly_available	GCF_002021025.1	Not_evaluated	Yes	No	No	No	No					99.64	0.09	0.905	79186	302.565	2598937	0.51	2596
NA	Solemya_velum_gill_symbiont_GCF_002021035_1	Publicly_available	GCF_002021035.1	Not_evaluated	Yes	No	No	No	No					94.61	0	0.904	75186	305.422	2408107	0.51	2379
NA	Solemya_velum_gill_symbiont_GCF_002021075_1	Publicly_available	GCF_002021075.1	Not_evaluated	Yes	No	No	No	No					99.64	0.08	0.904	83912	303.377	2601104	0.51	2588
NA	Solemya_velum_gill_symbiont_GCF_002021105_1	Publicly_available	GCF_002021105.1	Not_evaluated	No	No	No	No	No					87.42	0	0.895	90807	301.64	2601529	0.51	2579
NA	Solemya_velum_gill_symbiont_GCF_002021115_1	Publicly_available	GCF_002021115.1	Not_evaluated	Yes	No	No	No	No					93.22	0	0.9	105315	302.212	2546481	0.51	2533
NA	Solemya_velum_gill_symbiont_GCF_002021155_1	Publicly_available	GCF_002021155.1	Not_evaluated	Yes	No	No	No	No					93.22	0.03	0.902	107292	303.869	2558477	0.51	2536
NA	Solemya_velum_gill_symbiont_GCF_002021175_1	Publicly_available	GCF_002021175.1	Not_evaluated	Yes	No	No	No	No					99.53	0.01	0.906	107056	305.984	2715412	0.51	2686
NA	Solemya_velum_gill_symbiont_GCF_002021185_1	Publicly_available	GCF_002021185.1	Not_evaluated	Yes	No	No	No	No					99.58	0.05	0.903	107242	305.616	2708362	0.51	2673
NA	Solemya_velum_gill_symbiont_GCF_002021195_1	Publicly_available	GCF_002021195.1	Not_evaluated	Yes	No	No	No	No					93.35	0	0.895	84304	299.469	2565112	0.51	2561
NA	Solemya_velum_gill_symbiont_GCF_002021235_1	Publicly_available	GCF_002021235.1	Not_evaluated	Yes	No	No	No	No					99.52	0.01	0.903	90773	306.506	2690024	0.51	2646
NA	Solemya_velum_gill_symbiont_GCF_002021255_1	Publicly_available	GCF_002021255.1	Not_evaluated	Yes	No	No	No	No					93.22	0	0.903	107209	303.216	2532469	0.51	2518
NA	Solemya_velum_gill_symbiont_GCF_002021275_1	Publicly_available	GCF_002021275.1	Not_evaluated	No	No	No	No	No					89.93	0	0.903	68169	302.378	2550039	0.51	2544
NA	Solemya_velum_gill_symbiont_GCF_002021315_1	Publicly_available	GCF_002021315.1	Not_evaluated	Yes	No	No	No	No					98.93	0.07	0.9	42086	299.28	2569876	0.51	2582
NA	Solemya_velum_gill_symbiont_GCF_002021855_1	Publicly_available	GCF_002021855.1	Not_evaluated	Yes	No	No	No	No					99.61	0.03	0.905	50184	300.709	2715054	0.51	2730
NA	Sphingobacteriia_bacterium_GCA_009928635_1	Publicly_available	GCA_009928635.1	Not_evaluated	Yes	No	No	No	No					99.88	6.92	0.882	21759	295.298	5244048	0.65	5235
NA	Stewartia_GCA_003676095	Publicly_available	GCA 003676095	Ca.T.taylori	No	No	Yes	No	No					51.37	0.98	0.881	5330	271.543	1565567	0.54	1697
NA	Stewartia_GCA_003676105	Publicly_available	GCA 003676105	Ca.T.taylori	Yes	No	Yes	Yes	Yes					96.89	0.36	0.866	99346	321.694	4494832	0.53	4043
NA	Stewartia_GCA_003676115	Publicly_available	GCA 003676115	Ca.T.taylori	No	No	Yes	No	No					83.29	0.69	0.881	7100	285.736	2936696	0.54	3023
NA	Stewartia_GCA_003676145	Publicly_available	GCA 003676145	Ca.T.taylori	Yes	No	Yes	Yes	Yes					97.34	0.28	0.866	234676	322.515	4551902	0.53	4081
NA	Stewartia_GCA_003676175	Publicly_available	GCA 003676175	Ca.T.taylori	Yes	No	Yes	No	No					93.13	0.35	0.869	38282	316.602	4184297	0.53	3835
NA	Stewartia_GCA_003676185	Publicly_available	GCA 003676185	Ca.T.taylori	No	No	Yes	No	No					75.53	0.97	0.875	4475	274.959	3283729	0.53	3489
NA	Stutzerimonas_stutzeri_ASM1970453v1	Publicly_available	ASM1970453v1	Outgroup_Chromatiales	Yes	No	No	Yes	Yes					100	0.1	0.899	4545686	324.974	4545686	0.64	4199
NA	Teredinibacter_turnerae_ASM96425v1	Publicly_available	ASM96425v1	Outgroup_Chromatiales	Yes	No	No	Yes	Yes					99.99	0.06	0.872	885146	357.467	5279031	0.51	4300
NA	Thermochromatium_tepidum_ATCC_43061_GCF_009664085_1	Publicly_available	GCF_009664085.1	Outgroup_Chromatiales	Yes	No	No	Yes	Yes					99.96	0.63	0.9	2958290	334.735	2958290	0.63	2655
NA	Thiobaca_trueperi_GCF_004342175_1	Publicly_available	GCF_004342175.1	Outgroup_Chromatiales	Yes	No	No	Yes	No (incomplete Nif operon)					100	1.79	0.89	516446	336.034	4073386	0.62	3602
NA	Thiocapsa_bogorovii_GCF_021228795_1	Publicly_available	GCF_021228795.1	Outgroup_Chromatiales	Yes	No	No	Yes	Yes					99.99	1.02	0.858	5649927	317.879	5649927	0.64	5096
NA	Thiocapsa_imhoffii_GCF_016583985_1	Publicly_available	GCF_016583985.1	Outgroup_Chromatiales	Yes	No	No	Yes	Yes					100	2.06	0.866	161817	316.711	4664169	0.62	4264
NA	Thiocapsa_marina_5811_GCF_000223985_1	Publicly_available	GCF_000223985.1	Outgroup_Chromatiales	Yes	No	No	Yes	Yes					99.99	2.03	0.855	312570	323.249	5595540	0.64	4944
NA	Thiocapsa_marina_ASM22398v1	Publicly_available	ASM22398v1	Not_evaluated	Yes	No	No	No	No					99.99	2.03	0.855	312570	323.249	5595540	0.64	4944
NA	Thiocapsa_rosea_GCF_003634315_1	Publicly_available	GCF_003634315.1	Outgroup_Chromatiales	Yes	No	No	Yes	Yes					100	3.55	0.85	5890510	319.805	6111855	0.64	5429
NA	Thiocapsa_roseopersicina_GCF_900106925_1	Publicly_available	GCF_900106925.1	Outgroup_Chromatiales	Yes	No	No	Yes	Yes					99.99	1.88	0.865	184372	318.999	5386125	0.64	4879
NA	Thiocapsa_sp_GCA_011390875_1	Publicly_available	GCA_011390875.1	Outgroup_Chromatiales	Yes	No	No	Yes	No (incomplete Nif operon)					91.31	0.98	0.865	17998	302.597	3975378	0.64	3797
NA	Thiocapsa_sp_GCA_018399035_1	Publicly_available	GCA_018399035.1	Not_evaluated	Yes	No	No	No	No					100	2.18	0.837	5726338	298.663	5726338	0.64	5363
NA	Thiocapsa_sp_GCA_018400095_1	Publicly_available	GCA_018400095.1	Outgroup_Chromatiales	Yes	No	No	Yes	Yes					99.99	1.93	0.84	940774	301.048	5517153	0.64	5145
NA	Thiocapsa_sp_GCA_018401635_1	Publicly_available	GCA_018401635.1	Not_evaluated	Yes	No	No	No	No					99.61	1.34	0.838	214441	299.481	5361833	0.64	5015
NA	Thiocapsa_sp_GCA_022340445_1	Publicly_available	GCA_022340445.1	Not_evaluated	No	No	No	No	No					88.68	2.42	0.864	22850	307.185	3176877	0.66	2983
NA	Thiocapsa_sp_GCA_022340925_1	Publicly_available	GCA_022340925.1	Outgroup_Chromatiales	Yes	No	No	Yes	Yes					91.72	2.03	0.868	45631	314.812	3330444	0.66	3065
NA	Thiocapsa_sp_KS1_GCF_001499735_1	Publicly_available	GCF_001499735.1	Outgroup_Chromatiales	Yes	No	No	Yes	Yes					99.84	1.12	0.488	5069971	220.926	10382612	0.64	7812
NA	Thiocapsa_sp_UBA6158_GCA_002423035_1	Publicly_available	GCA_002423035.1	Outgroup_Chromatiales	Yes	No	No	Yes	Yes					94.87	2.25	0.87	52089	311.968	4245855	0.64	3956
NA	Thiococcus_pfennigii_GCF_016583835_1	Publicly_available	GCF_016583835.1	Outgroup_Chromatiales	Yes	No	No	Yes	Yes					99.99	1.77	0.829	60069	306.476	4076754	0.68	3682
NA	Thiococcus_pfennigii_GCF_016583935_1	Publicly_available	GCF_016583935.1	Outgroup_Chromatiales	Yes	No	No	Yes	Yes					99.7	1.21	0.832	18567	291.322	4124759	0.68	3936
NA	Thiocystis_minor_GCF_016653465_1	Publicly_available	GCF_016653465.1	Outgroup_Chromatiales	Yes	No	No	Yes	Yes					100	1.86	0.871	52037	308.598	5297929	0.62	4999
NA	Thiocystis_violacea_GCF_016583565_1	Publicly_available	GCF_016583565.1	Outgroup_Chromatiales	Yes	No	No	Yes	Yes					100	3.26	0.853	68563	315.129	5678398	0.64	5132
NA	Thiocystis_violacea_GCF_016583575_1	Publicly_available	GCF_016583575.1	Outgroup_Chromatiales	Yes	No	No	Yes	Yes					100	1.53	0.868	75551	320.22	5368928	0.64	4859
NA	Thiocystis_violascens_DSM_198_GCF_000227745_2	Publicly_available	GCF_000227745.2	Outgroup_Chromatiales	Yes	No	No	Yes	Yes					100	1.26	0.878	5017071	321.105	5017071	0.63	4583
NA	Thiocystis_violascens_GCA_020721065_1	Publicly_available	GCA_020721065.1	Outgroup_Chromatiales	Yes	No	No	Yes	Yes					99.7	2.28	0.912	90446	338.362	3056930	0.52	2752
NA	Thiodiazotropha_endoloripes_GCA_001708955	Publicly_available	GCA 001708955	Ca.T.weberae	Yes	No	Yes	No	No					99.92	0.06	0.865	1595251	321.055	4466495	0.52	4020
NA	Thiodiazotropha_endoloripes_GCA_001708965	Publicly_available	GCA 001708965	Ca.T.weberae	Yes	No	Yes	No	No					99.94	0.1	0.864	2390107	320.631	4462668	0.52	4015
NA	Thiodiazotropha_endoloripes_GCA_001708975	Publicly_available	GCA 001708975	Ca.T.weberae	Yes	No	Yes	Yes	Yes					99.94	0.07	0.865	3866231	320.266	4503078	0.52	4060
NA	Thiodiazotropha_endoloripes_GCA_001708985	Publicly_available	GCA 001708985	Ca.T.weberae	Yes	No	Yes	No	No					99.98	0.1	0.865	561616	319.337	4610748	0.52	4172
NA	Thiodiazotropha_endoloripes_GCA_001709035	Publicly_available	GCA 001709035	Ca.T.lotti	Yes	No	Yes	No	No					99.99	0.07	0.859	476413	318.07	4881416	0.52	4402
NA	Thiodiazotropha_endolucinida_GCA_001715975	Publicly_available	GCA 001715975	Ca.T.endolucinidaCAR	Yes	No	Yes	No	No					100	0.06	0.877	164003	317.95	4489993	0.53	4137
NA	Thioflavicoccus_mobilis_8321_GCF_000327045_1	Publicly_available	GCF_000327045.1	Outgroup_Chromatiales	Yes	No	No	Yes	Yes					99.9	0.33	0.844	4048921	313.541	4137521	0.66	3720
NA	Thioflavicoccus_mobilis_ASM32704v1	Publicly_available	ASM32704v1	Not_evaluated	Yes	No	No	No	No					99.9	0.33	0.844	4048921	313.541	4137521	0.66	3720
NA	Thiohalocapsa_halophila_GCF_016583825_1	Publicly_available	GCF_016583825.1	Outgroup_Chromatiales	Yes	No	No	Yes	Yes					100	2.15	0.836	67316	300.663	5738447	0.68	5329
NA	Thiohalocapsa_marina_GCF_008632335_1	Publicly_available	GCF_008632335.1	Outgroup_Chromatiales	Yes	No	No	Yes	Yes					99.94	1.71	0.878	96455	331.646	4301207	0.66	3803
NA	Thiohalocapsa_sp_GCA_007130645_1	Publicly_available	GCA_007130645.1	Not_evaluated	No	No	No	No	No					87.09	2.01	0.919	7293	300.424	2708031	0.65	2766
NA	Thiohalocapsa_sp_GCA_019695415_1	Publicly_available	GCA_019695415.1	Outgroup_Chromatiales	Yes	No	No	Yes	No (incomplete Nif operon)					96.41	4.16	0.855	8004	285.243	3696416	0.67	3699
NA	Thiohalocapsa_sp_GCA_021736665_1	Publicly_available	GCA_021736665.1	Not_evaluated	No	No	No	No	No					72.74	3.69	0.857	12711	310.676	3522461	0.66	3244
NA	Thiohalocapsa_sp_GCA_021736785_1	Publicly_available	GCA_021736785.1	Outgroup_Chromatiales	Yes	No	No	Yes	Yes					99.96	3	0.858	85741	331.979	5205988	0.66	4493
NA	Thiohalocapsa_sp_GCA_022340605_1	Publicly_available	GCA_022340605.1	Outgroup_Chromatiales	No	No	No	Yes	Yes					87.43	3	0.833	47786	316.563	4768056	0.68	4191
NA	Thiohalocapsa_sp_ML1_GCF_001469165_1	Publicly_available	GCF_001469165.1	Outgroup_Chromatiales	Yes	No	No	Yes	Yes					100	3.04	0.839	114369	318.847	6305354	0.68	5545
NA	Thiohalocapsa_sp_PB_PSB1_GCA_000495615_1	Publicly_available	GCA_000495615.1	Not_evaluated	Yes	No	No	No	No					98.29	6.36	0.831	7379	274.841	6747581	0.59	6822
NA	Thiohalocapsa_sp_PB_PSB1_GCA_016745215_1	Publicly_available	GCA_016745215.1	Outgroup_Chromatiales	Yes	No	No	Yes	Yes					99.75	5.2	0.818	7950631	308.744	7950631	0.59	7041
NA	Thiolapillus_brandeum_GCA_011051425_1	Publicly_available	GCA_011051425.1	Not_evaluated	No	No	No	No	No					84	1.96	0.921	6455	295.713	2742667	0.57	2855
NA	Thiolapillus_brandeum_GCF_000828615_1	Publicly_available	GCF_000828615.1	Outgroup_Chromatiales	Yes	No	No	Yes	Yes					100	0.25	0.911	3129662	322.622	3153637	0.56	2976
NA	Thiolapillus_sp_endosymbiont_of_Ifremeria_nautilei_GCA_021766955_1	Publicly_available	GCA_021766955.1	Not_evaluated	Yes	No	No	No	No					99.93	4.77	0.687	57309	225.12	4729708	0.56	4872
NA	Thiolapillus_sp_GCA_024511785_1	Publicly_available	GCA_024511785.1	Not_evaluated	Yes	No	No	No	No					99.89	0.32	0.893	9624	283.793	2353087	0.57	2475
NA	Thiolapillus_sp_GCA_024511845_1	Publicly_available	GCA_024511845.1	Not_evaluated	Yes	No	No	No	No					99.48	0	0.906	7900	285.231	2235714	0.58	2375
NA	Thiolapillus_sp_GCA_024511865_1	Publicly_available	GCA_024511865.1	Not_evaluated	Yes	No	No	No	No					99.86	0.16	0.899	9476	280.304	2398631	0.57	2573
NA	Thiolapillus_sp_GCA_024511885_1	Publicly_available	GCA_024511885.1	Not_evaluated	Yes	No	No	No	No					100	1.54	0.853	6140	251.535	4127102	0.55	4682
NA	Thiolapillus_sp_GCA_024511905_1	Publicly_available	GCA_024511905.1	Not_evaluated	Yes	No	No	No	No					98.08	0.1	0.9	9671	284.661	2414335	0.57	2552
NA	Thiolapillus_sp_GCA_024511925_1	Publicly_available	GCA_024511925.1	Not_evaluated	Yes	No	No	No	No					94.28	0.05	0.898	9714	285.28	2347566	0.57	2470
NA	Thiolapillus_sp_GCA_024511965_1	Publicly_available	GCA_024511965.1	Not_evaluated	Yes	No	No	No	No					98.91	0.06	0.9	8884	283.654	2336377	0.57	2480
NA	Thiolapillus_sp_GCA_024511985_1	Publicly_available	GCA_024511985.1	Not_evaluated	Yes	No	No	No	No					97.87	0.11	0.898	8566	283.742	2453547	0.57	2596
NA	Thiolapillus_sp_GCA_024511995_1	Publicly_available	GCA_024511995.1	Not_evaluated	Yes	No	No	No	No					98.31	0.01	0.899	8740	282.438	2317897	0.57	2468
NA	Thiolapillus_sp_GCA_024512065_1	Publicly_available	GCA_024512065.1	Not_evaluated	Yes	No	No	No	No					100	5.32	0.859	5275	249.773	3969252	0.55	4567
NA	Thiolapillus_sp_GCA_024512085_1	Publicly_available	GCA_024512085.1	Not_evaluated	Yes	No	No	No	No					100	1.78	0.873	5722	249.166	4213088	0.56	4939
NA	Thiolapillus_sp_GCA_024512105_1	Publicly_available	GCA_024512105.1	Not_evaluated	Yes	No	No	No	No					99.74	0.17	0.899	9521	283.351	2458002	0.57	2609
NA	Thiolapillus_sp_GCA_024512145_1	Publicly_available	GCA_024512145.1	Not_evaluated	Yes	No	No	No	No					100	1.95	0.851	5306	244.913	4145973	0.55	4821
NA	Thiolapillus_sp_GCA_024512165_1	Publicly_available	GCA_024512165.1	Not_evaluated	Yes	No	No	No	No					90.75	0.04	0.894	9647	284.008	2253536	0.57	2373
NA	Thiolapillus_sp_GCA_024512185_1	Publicly_available	GCA_024512185.1	Not_evaluated	Yes	No	No	No	No					99.99	3.18	0.862	5519	250.212	3853554	0.56	4442
NA	Thiolapillus_sp_GCA_024512195_1	Publicly_available	GCA_024512195.1	Not_evaluated	Yes	No	No	No	No					100	1.34	0.85	5064	244.337	4059094	0.55	4725
NA	Thiolapillus_sp_GCA_024512225_1	Publicly_available	GCA_024512225.1	Not_evaluated	Yes	No	No	No	No					100	1.85	0.876	6867	250.715	4045661	0.56	4733
NA	Thiolapillus_sp_GCA_024512245_1	Publicly_available	GCA_024512245.1	Not_evaluated	Yes	No	No	No	No					99.98	0.03	0.893	9727	284.081	2408677	0.57	2533
NA	Thiolapillus_sp_GCA_024512265_1	Publicly_available	GCA_024512265.1	Not_evaluated	Yes	No	No	No	No					100	0.96	0.872	7583	255.633	3532653	0.56	4032
NA	Thiolapillus_sp_GCA_024512285_1	Publicly_available	GCA_024512285.1	Not_evaluated	Yes	No	No	No	No					100	2.12	0.878	6982	254.776	3812302	0.56	4396
NA	Thiolapillus_sp_GCA_024512295_1	Publicly_available	GCA_024512295.1	Not_evaluated	Yes	No	No	No	No					99.97	0.07	0.897	9154	284.867	2459236	0.57	2590
NA	Thiolapillus_sp_GCA_024512305_1	Publicly_available	GCA_024512305.1	Not_evaluated	Yes	No	No	No	No					99.38	0.05	0.893	10135	287.906	2349073	0.57	2436
NA	Thiolapillus_sp_GCA_024512315_1	Publicly_available	GCA_024512315.1	Not_evaluated	Yes	No	No	No	No					98.48	0.1	0.895	9286	281.234	2303627	0.57	2453
NA	Thiolapillus_sp_GCA_024512365_1	Publicly_available	GCA_024512365.1	Not_evaluated	Yes	No	No	No	No					99.55	0.42	0.896	8793	282.931	2411092	0.57	2552
NA	Thiolapillus_sp_GCA_024512385_1	Publicly_available	GCA_024512385.1	Not_evaluated	Yes	No	No	No	No					95.13	0.56	0.894	8149	280.808	2436140	0.57	2593
NA	Thiolapillus_sp_GCA_024512405_1	Publicly_available	GCA_024512405.1	Not_evaluated	No	No	No	No	No					89.4	0	0.897	8904	281.769	2261422	0.57	2407
NA	Thiolapillus_sp_GCA_024512445_1	Publicly_available	GCA_024512445.1	Not_evaluated	Yes	No	No	No	No					99.98	2.03	0.865	6213	249.358	3869151	0.56	4493
NA	Thiolapillus_sp_GCA_024512465_1	Publicly_available	GCA_024512465.1	Not_evaluated	Yes	No	No	No	No					100	2.91	0.862	5365	242.668	4206701	0.55	4999
NA	Thiolapillus_sp_GCA_024512545_1	Publicly_available	GCA_024512545.1	Not_evaluated	Yes	No	No	No	No					98.21	0	0.895	8645	281.875	2373316	0.57	2520
NA	Thiolapillus_sp_GCA_024512605_1	Publicly_available	GCA_024512605.1	Outgroup_Chromatiales	Yes	No	No	Yes	Yes					97.48	0.1	0.897	8485	282.38	2444861	0.57	2596
NA	Thiolapillus_sp_GCA_024512625_1	Publicly_available	GCA_024512625.1	Not_evaluated	Yes	No	No	No	No					99.99	1.83	0.859	5907	246.81	4049637	0.55	4715
NA	Thiolapillus_sp_GCA_024512645_1	Publicly_available	GCA_024512645.1	Not_evaluated	Yes	No	No	No	No					100	2.15	0.853	6060	248.982	4130441	0.55	4737
NA	Thiolapillus_sp_GCA_024512685_1	Publicly_available	GCA_024512685.1	Not_evaluated	Yes	No	No	No	No					98.73	0.01	0.899	8879	284.745	2308693	0.57	2436
NA	Thiolapillus_sp_GCA_024512695_1	Publicly_available	GCA_024512695.1	Not_evaluated	Yes	No	No	No	No					99.46	0.14	0.918	7347	286.334	2056427	0.58	2205
NA	Thiolapillus_sp_GCA_024512745_1	Publicly_available	GCA_024512745.1	Not_evaluated	Yes	No	No	No	No					92.92	0.1	0.897	9473	287.298	2370886	0.57	2476
NA	Thiolapillus_sp_GCA_024512845_1	Publicly_available	GCA_024512845.1	Not_evaluated	No	No	No	No	No					89.82	1.94	0.9	6841	281.396	2260061	0.58	2417
NA	Thiolapillus_sp_GCA_024512865_1	Publicly_available	GCA_024512865.1	Not_evaluated	Yes	No	No	No	No					100	1.95	0.852	6169	247.035	4307894	0.55	4971
NA	Thiolapillus_sp_GCA_024512895_1	Publicly_available	GCA_024512895.1	Not_evaluated	Yes	No	No	No	No					100	3.43	0.86	6466	253.539	4329712	0.55	4917
NA	Thiolapillus_sp_GCA_024513065_1	Publicly_available	GCA_024513065.1	Not_evaluated	Yes	No	No	No	No					100	2.59	0.849	5797	244.8	4267917	0.55	4953
NA	Thiolapillus_sp_GCA_024513075_1	Publicly_available	GCA_024513075.1	Not_evaluated	Yes	No	No	No	No					97.79	0.56	0.9	7643	282.464	2333080	0.57	2485
NA	Thiolapillus_sp_GCA_024513085_1	Publicly_available	GCA_024513085.1	Not_evaluated	Yes	No	No	No	No					100	1.98	0.856	5831	249.372	4139933	0.55	4758
NA	Thiolapillus_sp_GCA_024513185_1	Publicly_available	GCA_024513185.1	Not_evaluated	Yes	No	No	No	No					100	2.4	0.859	5469	250.439	4054607	0.55	4651
NA	Thiolapillus_sp_GCA_024513225_1	Publicly_available	GCA_024513225.1	Not_evaluated	Yes	No	No	No	No					98.57	0.14	0.897	9494	284.519	2404816	0.57	2534
NA	Thiolapillus_sp_GCA_024513245_1	Publicly_available	GCA_024513245.1	Not_evaluated	Yes	No	No	No	No					100	2.02	0.858	5552	247.383	4123518	0.55	4786
NA	Thiolapillus_sp_GCA_024513255_1	Publicly_available	GCA_024513255.1	Not_evaluated	No	No	No	No	No					87	0.01	0.9	9424	286.185	2359802	0.57	2481
NA	Thiolapillus_sp_GCA_024513285_1	Publicly_available	GCA_024513285.1	Not_evaluated	Yes	No	No	No	No					100	1.84	0.849	5830	245.811	4162114	0.55	4810
NA	Thiolapillus_sp_GCA_024513305_1	Publicly_available	GCA_024513305.1	Not_evaluated	Yes	No	No	No	No					99.86	0.04	0.896	9124	282.63	2410228	0.57	2554
NA	Thiolapillus_sp_GCA_024513325_1	Publicly_available	GCA_024513325.1	Not_evaluated	Yes	No	No	No	No					100	0.9	0.869	5541	251.121	4181487	0.55	4842
NA	Thiolapillus_sp_GCA_024513345_1	Publicly_available	GCA_024513345.1	Not_evaluated	Yes	No	No	No	No					100	1.09	0.859	5628	249.797	4064804	0.55	4675
NA	Thiorhodococcus_drewsii_ASM22406v1	Publicly_available	ASM22406v1	Outgroup_Chromatiales	Yes	No	No	Yes	No (incomplete Nif operon)					100	3.3	0.88	136427	340.688	5524189	0.62	4765
NA	Thiorhodococcus_drewsii_AZ1_GCF_000224065_1	Publicly_available	GCF_000224065.1	Not_evaluated	Yes	No	No	No	No					100	3.3	0.88	136427	340.688	5524189	0.62	4765
NA	Thiorhodococcus_mannitoliphagus_GCF_010915725_1	Publicly_available	GCF_010915725.1	Outgroup_Chromatiales	Yes	No	No	Yes	Yes					100	3.27	0.833	38298	308.095	6310033	0.63	5698
NA	Thiorhodococcus_minor_GCF_010820565_1	Publicly_available	GCF_010820565.1	Outgroup_Chromatiales	Yes	No	No	Yes	Yes					100	4.96	0.84	60973	311.39	6204626	0.65	5594
NA	Thiorhodospira_sibirica_ASM22772v3	Publicly_available	ASM22772v3	Outgroup_Chromatiales	Yes	No	No	Yes	Yes					98.11	0.15	0.869	2936659	321.716	3196878	0.57	2886
NA	Thiorhodovibrio_frisius_ASM22872v3	Publicly_available	ASM22872v3	Outgroup_Chromatiales	Yes	No	No	Yes	Yes					99.99	0.83	0.873	1850174	316.908	5342862	0.6	4917
NA	Thiorhodovibrio_frisius_GCF_000228725_2	Publicly_available	GCF_000228725.2	Not_evaluated	Yes	No	No	No	No					99.99	0.83	0.873	1850174	316.908	5342862	0.6	4917
NA	Thiorhodovibrio_sp_GCA_007123245_1	Publicly_available	GCA_007123245.1	Not_evaluated	No	No	No	No	No					75.27	0.23	0.933	8533	290.692	2086686	0.55	2238
NA	Thiorhodovibrio_sp_GCA_007128075_1	Publicly_available	GCA_007128075.1	Not_evaluated	No	No	No	No	No					84.9	1.33	0.935	8811	298.962	2202881	0.55	2303
NA	Thiorhodovibrio_winogradskyi_GCF_016653415_1	Publicly_available	GCF_016653415.1	Outgroup_Chromatiales	Yes	No	No	Yes	Yes					99.98	0.62	0.881	82950	326.8	4867239	0.62	4385
NA	Thiospirillum_jenense_GCF_014145225_1	Publicly_available	GCF_014145225.1	Outgroup_Chromatiales	Yes	No	No	Yes	Yes					99.71	0.26	0.892	86232	328.307	3217111	0.49	2920
NA	Thiothrix_nivea_ASM26013v1	Publicly_available	ASM26013v1	Outgroup_Chromatiales	Yes	No	No	Yes	Yes					100	0.35	0.911	4638170	306.057	4691711	0.55	4669
NA	Tolumonas_auensis_ASM2306v1	Publicly_available	ASM2306v1	Outgroup_Chromatiales	Yes	No	No	Yes	Yes					100	1.12	0.891	3471292	325.224	3471292	0.49	3176
NA	Troendleina_suluensis_Philippines_SYM_L032	Publicly_available	SAMN20119448	Ca.T.gloverae	Yes	No	Yes	Yes	Yes					100	0.39	0.873	65815	315.926	5036505	0.49	4648
NA	uncultured_Chromatium_sp_GCA_903897335_1	Publicly_available	GCA_903897335.1	Outgroup_Chromatiales	Yes	No	No	Yes	Yes					99.59	0.01	0.897	20845	303.191	3289732	0.58	3253
NA	uncultured_Chromatium_sp_GCA_903958875_1	Publicly_available	GCA_903958875.1	Not_evaluated	Yes	No	No	No	No					92.73	0.46	0.899	12792	297.982	3094150	0.58	3120
NA	uncultured_Gammaproteobacteria_bacterium_GCA_913062905_1	Publicly_available	GCA_913062905.1	Not_evaluated	No	No	No	No	No					88.9	2.09	0.938	12850	275.196	1450071	0.48	1651
NA	uncultured_Lamprocystis_sp_GCA_903930065_1	Publicly_available	GCA_903930065.1	Not_evaluated	Yes	No	No	No	No					100	6.81	0.849	18380	303.251	7272970	0.64	6807
NA	uncultured_Lamprocystis_sp_GCA_903933125_1	Publicly_available	GCA_903933125.1	Not_evaluated	Yes	No	No	No	No					100	3.58	0.85	18745	309.734	7106595	0.64	6519
NA	uncultured_Lamprocystis_sp_GCA_903933745_1	Publicly_available	GCA_903933745.1	Not_evaluated	Yes	No	No	No	No					100	8.31	0.857	10357	301.798	6946068	0.64	6591
NA	uncultured_Lamprocystis_sp_GCA_903960425_1	Publicly_available	GCA_903960425.1	Not_evaluated	Yes	No	No	No	No					99.99	3.33	0.855	14165	307.378	6946765	0.64	6455
NA	uncultured_Lamprocystis_sp_GCA_903960435_1	Publicly_available	GCA_903960435.1	Outgroup_Chromatiales	Yes	No	No	Yes	Yes					100	3.71	0.851	18462	309.939	7060329	0.64	6478
NA	uncultured_Thiocystis_sp_GCA_903866365_1	Publicly_available	GCA_903866365.1	Outgroup_Chromatiales	Yes	No	No	Yes	Yes					100	2.24	0.871	21212	289.651	5517650	0.62	5545
NA	uncultured_Thiodictyon_sp_GCA_903828115_1	Publicly_available	GCA_903828115.1	Outgroup_Chromatiales	Yes	No	No	Yes	Yes					100	0.72	0.84	12627	294.919	7512515	0.66	7149
NA	uncultured_Thiodictyon_sp_GCA_903837595_1	Publicly_available	GCA_903837595.1	Outgroup_Chromatiales	Yes	No	No	Yes	No (incomplete Nif operon)					100	2.56	0.86	25409	306.276	7791102	0.64	7309
NA	uncultured_Thiodictyon_sp_GCA_903843925_1	Publicly_available	GCA_903843925.1	Not_evaluated	Yes	No	No	No	No					99.98	0.56	0.854	22106	302.38	6061523	0.65	5717
NA	uncultured_Thiodictyon_sp_GCA_903872745_1	Publicly_available	GCA_903872745.1	Not_evaluated	Yes	No	No	No	No					99.98	0.33	0.853	29295	307.793	6110977	0.65	5654
NA	uncultured_Thiodictyon_sp_GCA_903898305_1	Publicly_available	GCA_903898305.1	Not_evaluated	Yes	No	No	No	No					94.07	6.34	0.867	6472	281.47	6999691	0.65	7208
NA	uncultured_Thiodictyon_sp_GCA_903905135_1	Publicly_available	GCA_903905135.1	Not_evaluated	Yes	No	No	No	No					99.98	0.83	0.854	35883	308.19	6019123	0.65	5569
NA	uncultured_Thiodictyon_sp_GCA_903929395_1	Publicly_available	GCA_903929395.1	Not_evaluated	Yes	No	No	No	No					99.95	1.47	0.854	22842	302.943	6058654	0.65	5705
NA	uncultured_Thiodictyon_sp_GCA_903946935_1	Publicly_available	GCA_903946935.1	Outgroup_Chromatiales	Yes	No	No	Yes	Yes					99.96	0.23	0.853	38542	308.305	5995245	0.65	5541
NA	uncultured_Thiohalocapsa_sp_GCA_913062725_1	Publicly_available	GCA_913062725.1	Outgroup_Chromatiales	Yes	No	No	Yes	Yes					97.41	2.22	0.864	53561	321.838	4041923	0.67	3623
NA	uncultured_Thiohalocapsa_sp_GCA_913063425_1	Publicly_available	GCA_913063425.1	Outgroup_Chromatiales	Yes	No	No	Yes	No (incomplete Nif operon)					99.13	2.79	0.851	91326	327.407	5899572	0.69	5117
