# Supplementary material for: Adaptations to nitrogen availability drive ecological divergence of chemosynthetic symbionts
Source: PLoS Genet. 2024 May 31;20(5):e1011295. doi: 10.1371/journal.pgen.1011295 (PMC11168628; doi:10.1371/journal.pgen.1011295)
Supplement: S1 Dataset — (XLSX) [file pgen.1011295.s003.xlsx]

## Sheet: ANI_all_vs_all
S1 Dataset. ANI values of all MAGs versus all MAGs.
MAG1	MAG2	ANI	segments aligned	total segments
Anodontia_alba_BocasdelToro_SYM_3PP.fa	Anodontia_alba_BocasdelToro_SYM_3PP.fa	100	1414	1419
Anodontia_alba_BocasdelToro_SYM_3PP.fa	Ctena_GCA_003058525.fa	98.9973	1282	1419
Anodontia_alba_BocasdelToro_SYM_3PP.fa	Ctena_spCRP_SantaElena_SYM1_ctemesantah012.fa	95.676	1130	1419
Anodontia_alba_BocasdelToro_SYM_3PP.fa	Ctena_spCRP_SantaElena_SYM1_ctegasantah001.fa	95.6125	1158	1419
Anodontia_alba_BocasdelToro_SYM_3PP.fa	Ctena_spCRP_SantaElena_SYM1_ctemesantah015.fa	95.5578	1127	1419
Anodontia_alba_BocasdelToro_SYM_3PP.fa	Codakia_distinguenda_Galapagos_SYM1_coddigalapam13run1.fa	95.5575	1135	1419
Anodontia_alba_BocasdelToro_SYM_3PP.fa	Ctena_spCRP_SantaElena_SYM1_ctemesantah018.fa	95.5557	1165	1419
Anodontia_alba_BocasdelToro_SYM_3PP.fa	Ctena_spCRP_SantaElena_SYM1_ctemesantah035.fa	95.5497	1145	1419
Anodontia_alba_BocasdelToro_SYM_3PP.fa	Ctena_spCRP_SantaElena_SYM1_ctemesantah020.fa	95.539	1166	1419
Anodontia_alba_BocasdelToro_SYM_3PP.fa	Ctena_spCRP_SantaElena_SYM1_ctemesantah047.fa	95.5383	1198	1419
Anodontia_alba_BocasdelToro_SYM_3PP.fa	Ctena_spCRP_SantaElena_SYM1_ctemesantah042.fa	95.5113	1191	1419
Anodontia_alba_BocasdelToro_SYM_3PP.fa	Ctena_spCRP_SantaElena_SYM1_ctemesantah011.fa	95.5107	1116	1419
Anodontia_alba_BocasdelToro_SYM_3PP.fa	Ctena_spCRP_SantaElena_SYM1_ctemesantah045.fa	95.5077	1158	1419
Anodontia_alba_BocasdelToro_SYM_3PP.fa	Ctena_spCRP_SantaElena_SYM1_ctemesantah049.fa	95.5014	1223	1419
Anodontia_alba_BocasdelToro_SYM_3PP.fa	Ctena_spCRP_SantaElena_SYM1_ctemesantah028.fa	95.4986	1203	1419
Anodontia_alba_BocasdelToro_SYM_3PP.fa	Ctena_spCRP_SantaElena_SYM1_ctemesantah013.fa	95.4956	1184	1419
Anodontia_alba_BocasdelToro_SYM_3PP.fa	Ctena_spCRP_SantaElena_SYM1_ctemesantah010.fa	95.4876	1196	1419
Anodontia_alba_BocasdelToro_SYM_3PP.fa	Ctena_spCRP_SantaElena_SYM1_ctemesantah003.fa	95.4793	1161	1419
Anodontia_alba_BocasdelToro_SYM_3PP.fa	Ctena_spCRP_SantaElena_SYM1_ctemesantah041.fa	95.464	1174	1419
Anodontia_alba_BocasdelToro_SYM_3PP.fa	Ctena_spCRP_SantaElena_SYM1_ctemesantah034.fa	95.4567	1212	1419
Anodontia_alba_BocasdelToro_SYM_3PP.fa	Ctena_spCRP_SantaElena_SYM1_ctemesantah027.fa	95.454	1185	1419
Anodontia_alba_BocasdelToro_SYM_3PP.fa	Codakia_distinguenda_SantElena_SYM1_coddisantah006rep.fa	95.4432	1197	1419
Anodontia_alba_BocasdelToro_SYM_3PP.fa	Ctena_spCRP_SantaElena_SYM1_ctemesantah039.fa	95.4397	1214	1419
Anodontia_alba_BocasdelToro_SYM_3PP.fa	Ctena_spCRP_SantaElena_SYM1_ctemesantah033.fa	95.4378	1232	1419
Anodontia_alba_BocasdelToro_SYM_3PP.fa	Ctena_spCRP_SantaElena_SYM1_ctemesantah043.fa	95.4349	1211	1419
Anodontia_alba_BocasdelToro_SYM_3PP.fa	Ctena_spCRP_SantaElena_SYM1_ctemesantah008.fa	95.4303	1133	1419
Anodontia_alba_BocasdelToro_SYM_3PP.fa	Ctena_spCRP_SantaElena_SYM1_ctemesantah005.fa	95.4239	1200	1419
Anodontia_alba_BocasdelToro_SYM_3PP.fa	Codakia_distinguenda_SantElena_SYM1_coddisantah006.fa	95.4191	1222	1419
Anodontia_alba_BocasdelToro_SYM_3PP.fa	Ctena_spCRP_SantaElena_SYM1_ctemesantah048.fa	95.4175	1151	1419
Anodontia_alba_BocasdelToro_SYM_3PP.fa	Ctena_spCRP_SantaElena_SYM1_ctemesantah050.fa	95.4112	1128	1419
Anodontia_alba_BocasdelToro_SYM_3PP.fa	Ctena_spCRP_SantaElena_SYM1_ctemesantah004.fa	95.4065	1250	1419
Anodontia_alba_BocasdelToro_SYM_3PP.fa	Ctena_spCRP_SantaElena_SYM1_ctemesantah019.fa	95.3897	1242	1419
Anodontia_alba_BocasdelToro_SYM_3PP.fa	Ctena_spCRP_SantaElena_SYM1_ctemesantah037.fa	95.3882	1189	1419
Anodontia_alba_BocasdelToro_SYM_3PP.fa	Ctena_spCRP_SantaElena_SYM1_ctemesantah030.fa	95.3755	1172	1419
Anodontia_alba_BocasdelToro_SYM_3PP.fa	Ctena_spCRP_SantaElena_SYM1_ctemesantah044.fa	95.3752	1259	1419
Anodontia_alba_BocasdelToro_SYM_3PP.fa	Ctena_spCRP_SantaElena_SYM2_ctemesantah046.fa	95.3602	1178	1419
Anodontia_alba_BocasdelToro_SYM_3PP.fa	Ctena_spCRP_SantaElena_SYM1_ctemesantah051.fa	95.3552	1223	1419
Anodontia_alba_BocasdelToro_SYM_3PP.fa	A_Thio_seal_contig_4.fa	95.3497	1251	1419
Anodontia_alba_BocasdelToro_SYM_3PP.fa	Lucina_adansoni_CapeVerdeIslands_SYM_L144.fa	95.3034	1211	1419
Anodontia_alba_BocasdelToro_SYM_3PP.fa	Codakia_distinguenda_BajaCalifornia_SYM1_coddibajacam12rep.fa	95.2927	1103	1419
Anodontia_alba_BocasdelToro_SYM_3PP.fa	Ctena_spCRP_SantaElena_SYM1_ctemesantah016.fa	95.288	1246	1419
Anodontia_alba_BocasdelToro_SYM_3PP.fa	Ctena_spCRP_SantaElena_SYM1_ctemesantah038.fa	95.2563	1199	1419
Anodontia_alba_BocasdelToro_SYM_3PP.fa	Ctena_spCRP_SantaElena_SYM1_ctemesantah007.fa	95.1819	1191	1419
Anodontia_alba_BocasdelToro_SYM_3PP.fa	Ctena_spCRP_SantaElena_SYM1_ctegasantah002.fa	95.1132	1117	1419
Anodontia_alba_BocasdelToro_SYM_3PP.fa	Lucina_adansoni_CapeVerdeIslands_SYM_L143.fa	94.9783	1223	1419
Anodontia_alba_BocasdelToro_SYM_3PP.fa	Ctena_spCRC_Cahuita_SYM1_TimeNewSpPV18.fa	94.929	1066	1419
Anodontia_alba_BocasdelToro_SYM_3PP.fa	Codakia_orbicularis_STRI_SYM1_codorstrist081run1.fa	94.8356	1156	1419
Anodontia_alba_BocasdelToro_SYM_3PP.fa	Clathrolucina_costata_Bastimentos_SYM_clacobastim110.fa	94.8238	1105	1419
Anodontia_alba_BocasdelToro_SYM_3PP.fa	Ctena_imbriculata_Guadeloupe_SYM1_cteimguadel002.fa	94.8173	1230	1419
Anodontia_alba_BocasdelToro_SYM_3PP.fa	Anodontia_alba_STRI_SYM_2PP4.fa	94.8041	1164	1419
Anodontia_alba_BocasdelToro_SYM_3PP.fa	Codakia_orbicularis_Guadeloupe_SYM1_codorguadel002.fa	94.7989	1243	1419
Anodontia_alba_BocasdelToro_SYM_3PP.fa	Ctena_spCRC_CahuitaEast_SYM2_cteimcahuit017.fa	94.7975	1241	1419
Anodontia_alba_BocasdelToro_SYM_3PP.fa	Ctena_spCRC_Carenero_SYM_unknocarene033.fa	94.7971	1268	1419
Anodontia_alba_BocasdelToro_SYM_3PP.fa	Codakia3.fa	94.7899	1236	1419
Anodontia_alba_BocasdelToro_SYM_3PP.fa	Ctena_spCRC_Cahuita_SYM_TimeNewSpPV17.fa	94.7822	1141	1419
Anodontia_alba_BocasdelToro_SYM_3PP.fa	Clathrolucina_costata_StMartin_SYM1_clacostmartm61COMBINEDruns.fa	94.7792	1243	1419
Anodontia_alba_BocasdelToro_SYM_3PP.fa	Thiodiazotropha_endolucinida_GCA_001715975.fa	94.7719	1247	1419
Anodontia_alba_BocasdelToro_SYM_3PP.fa	Codakia1.fa	94.7695	1246	1419
Anodontia_alba_BocasdelToro_SYM_3PP.fa	Ctena_spCRC_CahuitaEast_SYM_cteimcahuit009.fa	94.7688	1254	1419
Anodontia_alba_BocasdelToro_SYM_3PP.fa	Codakia2.fa	94.7652	1209	1419
Anodontia_alba_BocasdelToro_SYM_3PP.fa	Ctena_spCRC_Cahuita_SYM2_TimeNewSpPV19.fa	94.764	1158	1419
Anodontia_alba_BocasdelToro_SYM_3PP.fa	Ctena3.fa	94.7629	1185	1419
Anodontia_alba_BocasdelToro_SYM_3PP.fa	Clathrolucina_costata_BocasdelToro_SYM_clacobocaspm43run1.fa	94.7619	1222	1419
Anodontia_alba_BocasdelToro_SYM_3PP.fa	Ctena2.fa	94.761	1210	1419
Anodontia_alba_BocasdelToro_SYM_3PP.fa	Codakia_orbicularis_Guadeloupe_SYM1_codorguadel004.fa	94.7557	1252	1419
Anodontia_alba_BocasdelToro_SYM_3PP.fa	Codakia_orbicularis_Guadeloupe_SYM1_codorguadel001.fa	94.7554	1248	1419
Anodontia_alba_BocasdelToro_SYM_3PP.fa	Codakia5.fa	94.7543	1242	1419
Anodontia_alba_BocasdelToro_SYM_3PP.fa	Codakia4.fa	94.7488	1250	1419
Anodontia_alba_BocasdelToro_SYM_3PP.fa	Divalinga_quadrisulcata_Jamaica_SYM_divaljamaic004.fa	94.743	1255	1419
Anodontia_alba_BocasdelToro_SYM_3PP.fa	Codakia_orbicularis_Guadeloupe_SYM1_codorguadel003.fa	94.7336	1258	1419
Anodontia_alba_BocasdelToro_SYM_3PP.fa	Clathrolucina_costata_Cristobal_SYM_clacocristo016.fa	94.732	1249	1419
Anodontia_alba_BocasdelToro_SYM_3PP.fa	Ctena_spCRC_Cahuita_SYM2_TimeNewSpPV16.fa	94.7268	1191	1419
Anodontia_alba_BocasdelToro_SYM_3PP.fa	Ctena_imbriculata_Guadeloupe_SYM2_cteimguadel008.fa	94.7181	1222	1419
Anodontia_alba_BocasdelToro_SYM_3PP.fa	Ctena_imbriculata_Guadeloupe_SYM1_cteimguadel004.fa	94.7155	1255	1419
Anodontia_alba_BocasdelToro_SYM_3PP.fa	Clathrolucina_costata_STRI_SYM_clacostrist064.fa	94.7095	1233	1419
Anodontia_alba_BocasdelToro_SYM_3PP.fa	Codakia_orbicularis_StMartin_SYM1_codorstmartm02run1.fa	94.7092	1232	1419
Anodontia_alba_BocasdelToro_SYM_3PP.fa	Clathrolucina_costata_BocasdelDrago_SYM_clacodrago038.fa	94.7073	1186	1419
Anodontia_alba_BocasdelToro_SYM_3PP.fa	Ctena4.fa	94.7072	1124	1419
Anodontia_alba_BocasdelToro_SYM_3PP.fa	Clathrolucina_costata_Cristobal_SYM_clacocristo008.fa	94.7063	1239	1419
Anodontia_alba_BocasdelToro_SYM_3PP.fa	Ctena_imbriculata_Guadeloupe_SYM1_cteimguadel010.fa	94.6938	1209	1419
Anodontia_alba_BocasdelToro_SYM_3PP.fa	Ctena_imbricatula_STRI_SYM1_cteimstrist091.fa	94.6874	1218	1419
Anodontia_alba_BocasdelToro_SYM_3PP.fa	Clathrolucina_costata_IslaSolarte_SYM_clacosolart023.fa	94.6818	1253	1419
Anodontia_alba_BocasdelToro_SYM_3PP.fa	Clathrolucina_costata_PuntaPuebla_SYM_clacopuebla005.fa	94.6792	1205	1419
Anodontia_alba_BocasdelToro_SYM_3PP.fa	Clathrolucina_costata_IslaSolarte_SYM_clacosolart025.fa	94.6639	1224	1419
Anodontia_alba_BocasdelToro_SYM_3PP.fa	Clathrolucina_costata_STRI_SYM_clacostrist055.fa	94.6626	1217	1419
Anodontia_alba_BocasdelToro_SYM_3PP.fa	Clathrolucina_costata_Cristobal_SYM_clacocristo007.fa	94.6571	1246	1419
Anodontia_alba_BocasdelToro_SYM_3PP.fa	Clathrolucina_costata_Bastimentos_SYM_clacobastim111COMBINEDruns.fa	94.6536	1174	1419
Anodontia_alba_BocasdelToro_SYM_3PP.fa	Clathrolucina_costata_Carenero_SYM_unknocarene035.fa	94.6241	1152	1419
Anodontia_alba_BocasdelToro_SYM_3PP.fa	Cardiolucina_cfQuadrata_Madagascar_SYM_L029.fa	94.6053	1206	1419
Anodontia_alba_BocasdelToro_SYM_3PP.fa	Ctena_bella_Hawaii_SYM1_ctebehawaiim23.fa	94.5971	1249	1419
Anodontia_alba_BocasdelToro_SYM_3PP.fa	Ctena_bella_Hawaii_SYM1_ctebehawaiim35.fa	94.5731	1207	1419
Anodontia_alba_BocasdelToro_SYM_3PP.fa	Clathrolucina_costata_Bastimentos_SYM_clacobastim108.fa	94.5708	1138	1419
Anodontia_alba_BocasdelToro_SYM_3PP.fa	Ctena_spUNKNOWN_Coiba_SYM1_cteimmachet001.fa	94.5582	1150	1419
Anodontia_alba_BocasdelToro_SYM_3PP.fa	Ctena_bella_Hawaii_SYM1_ctebehawaiim37.fa	94.5534	1205	1419
Anodontia_alba_BocasdelToro_SYM_3PP.fa	Ctena_bella_Hawaii_SYM1_ctebehawaiim15.fa	94.5269	1257	1419
Anodontia_alba_BocasdelToro_SYM_3PP.fa	Lucinisca_fenestrata_PanamaBay_SYM_L149.fa	94.4554	1195	1419
Anodontia_alba_BocasdelToro_SYM_3PP.fa	Ctena_spCRP_SantaElena_SYM2_ctegasantah002.fa	94.4283	1117	1419
Anodontia_alba_BocasdelToro_SYM_3PP.fa	Ctena_spCRP_SantaElena_SYM2_ctemesantah038.fa	94.2858	1130	1419
Anodontia_alba_BocasdelToro_SYM_3PP.fa	Ctena_spCRP_SantaElena_SYM1_ctemesantah040.fa	88.7384	1179	1419
Anodontia_alba_BocasdelToro_SYM_3PP.fa	Ctena_spCRP_SantaElena_SYM2_ctemesantah050.fa	88.5836	1207	1419
Anodontia_alba_BocasdelToro_SYM_3PP.fa	Ctena_spCRP_SantaElena_SYM2_ctemesantah037.fa	87.81	1010	1419
Anodontia_alba_BocasdelToro_SYM_3PP.fa	Ctena_spCRP_SantaElena_SYM2_ctemesantah039.fa	87.7587	1013	1419
Anodontia_alba_BocasdelToro_SYM_3PP.fa	Ctena_GCA_003094555.fa	81.8595	869	1419
Anodontia_alba_BocasdelToro_SYM_3PP.fa	Ctena_GCA_003094515.fa	81.7399	802	1419
Anodontia_alba_BocasdelToro_SYM_3PP.fa	Ctena_imbricatula_STRI_SYM1_cteimstrist073.fa	80.6338	793	1419
Anodontia_alba_BocasdelToro_SYM_3PP.fa	Ctena_spCRC_Cahuita_SYM_TimeNewSpPV15.fa	80.5732	791	1419
Anodontia_alba_BocasdelToro_SYM_3PP.fa	Ctena_spCRC_CahuitaEast_SYM1_cteimcahuit018.fa	80.5674	783	1419
Anodontia_alba_BocasdelToro_SYM_3PP.fa	Ctena_spCRC_Cahuita_SYM_TimeNewSpPV20.fa	80.5386	771	1419
Anodontia_alba_BocasdelToro_SYM_3PP.fa	Ctena_imbriculata_STRI_SYM_unknostrist087.fa	80.5351	812	1419
Anodontia_alba_BocasdelToro_SYM_3PP.fa	Ctena_imbricatula_STRI_SYM1_cteimstrist071rep.fa	80.5061	766	1419
Anodontia_alba_BocasdelToro_SYM_3PP.fa	Ctena_spCRC_Cahuita_SYM1_TimeNewSpPV26.fa	80.4885	811	1419
Anodontia_alba_BocasdelToro_SYM_3PP.fa	Ctena_imbriculata_Bastimentos_SYM1_cteimbastim121run1.fa	80.466	786	1419
Anodontia_alba_BocasdelToro_SYM_3PP.fa	Ctena_GCA_003058485.fa	80.4613	793	1419
Anodontia_alba_BocasdelToro_SYM_3PP.fa	Ctena_imbriculata_Galeta_SYM1_CteimGalet28.fa	80.4533	787	1419
Anodontia_alba_BocasdelToro_SYM_3PP.fa	Ctena_spCRC_Cahuita_SYM_TimeNewSpPV24.fa	80.4495	771	1419
Anodontia_alba_BocasdelToro_SYM_3PP.fa	Ctena_imbricatula_STRI_SYM1_cteimstrist094.fa	80.4469	803	1419
Anodontia_alba_BocasdelToro_SYM_3PP.fa	Ctena_spCRC_Cahuita_SYM1_TimeNewSpPV23.fa	80.443	784	1419
Anodontia_alba_BocasdelToro_SYM_3PP.fa	Ctena_imbricatula_STRI_SYM1_cteimstrist066.fa	80.4372	781	1419
Anodontia_alba_BocasdelToro_SYM_3PP.fa	Ctena_imbricatula_STRI_SYM1_cteimstrist051.fa	80.4353	772	1419
Anodontia_alba_BocasdelToro_SYM_3PP.fa	Ctena_imbricatula_STRI_SYM1_cteimstrist065COMBINEDruns.fa	80.4328	821	1419
Anodontia_alba_BocasdelToro_SYM_3PP.fa	Ctena_imbriculata_Galeta_SYM_CteimGalet32.fa	80.4312	779	1419
Anodontia_alba_BocasdelToro_SYM_3PP.fa	Ctena_spCRC_CahuitaEast_SYM1_cteimcahuit020.fa	80.4298	776	1419
Anodontia_alba_BocasdelToro_SYM_3PP.fa	Codakia_orbicularis_PuntaJuan_SYM1_codorpuntaj084COMBINEDruns.fa	80.427	778	1419
Anodontia_alba_BocasdelToro_SYM_3PP.fa	G_seal_01_contig4.fa	80.427	803	1419
Anodontia_alba_BocasdelToro_SYM_3PP.fa	Ctena_imbricatula_STRI_SYM1_cteimstrist068COMBINEDruns.fa	80.4165	777	1419
Anodontia_alba_BocasdelToro_SYM_3PP.fa	Ctena_spCRC_Cahuita_SYM_TimeNewSpPV22.fa	80.412	778	1419
Anodontia_alba_BocasdelToro_SYM_3PP.fa	Ctena_imbricatula_STRI_SYM1_cteimstrist072.fa	80.41	777	1419
Anodontia_alba_BocasdelToro_SYM_3PP.fa	Ctena_imbriculata_Guadeloupe_SYM1_cteimguadel007.fa	80.4071	796	1419
Anodontia_alba_BocasdelToro_SYM_3PP.fa	Ctena_spUNKNOWN_Carenero_SYM_unknocarene034.fa	80.4066	797	1419
Anodontia_alba_BocasdelToro_SYM_3PP.fa	Ctena_imbricatula_STRI_SYM1_cteimstrist069.fa	80.4042	788	1419
Anodontia_alba_BocasdelToro_SYM_3PP.fa	Ctena_imbricatula_STRI_SYM1_cteimstrist074.fa	80.3994	787	1419
Anodontia_alba_BocasdelToro_SYM_3PP.fa	Ctena_imbricatula_STRI_SYM1_cteimstrist075.fa	80.3984	781	1419
Anodontia_alba_BocasdelToro_SYM_3PP.fa	Ctena_spCRC_CahuitaEast_SYM1_cteimcahuit016.fa	80.3976	778	1419
Anodontia_alba_BocasdelToro_SYM_3PP.fa	Ctena_spCRC_CahuitaEast_SYM1_cteimcahuit017.fa	80.396	776	1419
Anodontia_alba_BocasdelToro_SYM_3PP.fa	Ctena_imbricatula_STRI_SYM1_cteimstrist093.fa	80.393	789	1419
Anodontia_alba_BocasdelToro_SYM_3PP.fa	Ctena_imbricatula_STRI_SYM1_cteimstrist082.fa	80.3912	780	1419
Anodontia_alba_BocasdelToro_SYM_3PP.fa	Codakia_orbicularis_CahuitaEast_SYM1_codorcahuit005.fa	80.3854	791	1419
Anodontia_alba_BocasdelToro_SYM_3PP.fa	Ctena_imbriculata_Bastimentos_SYM1_cteimbastim120run1.fa	80.3798	795	1419
Anodontia_alba_BocasdelToro_SYM_3PP.fa	Ctena_imbriculata_Bastimentos_SYM1_cteimbastim119run1.fa	80.3735	787	1419
Anodontia_alba_BocasdelToro_SYM_3PP.fa	Ctena_GCA_003094475.fa	80.3699	696	1419
Anodontia_alba_BocasdelToro_SYM_3PP.fa	F_sym2_contig_4.fa	80.3697	805	1419
Anodontia_alba_BocasdelToro_SYM_3PP.fa	Ctena_spCRC_CahuitaEast_SYM_cteimcahuit010.fa	80.3636	794	1419
Anodontia_alba_BocasdelToro_SYM_3PP.fa	Ctena_imbricatula_STRI_SYM1_cteimstrist053.fa	80.3623	783	1419
Anodontia_alba_BocasdelToro_SYM_3PP.fa	Ctena_imbricatula_STRI_SYM1_cteimstrist067.fa	80.3593	800	1419
Anodontia_alba_BocasdelToro_SYM_3PP.fa	Ctena_imbricatula_STRI_SYM1_cteimstrist070.fa	80.3539	774	1419
Anodontia_alba_BocasdelToro_SYM_3PP.fa	Ctena_spCRC_Carenero_SYM2_unknocarene033.fa	80.3509	809	1419
Anodontia_alba_BocasdelToro_SYM_3PP.fa	Ctena_GCA_003058495.fa	80.3501	777	1419
Anodontia_alba_BocasdelToro_SYM_3PP.fa	Ctena_spCRC_CahuitaEast_SYM1_cteimcahuit013.fa	80.3495	775	1419
Anodontia_alba_BocasdelToro_SYM_3PP.fa	Ctena_spCRC_CahuitaEast_SYM_cteimcahuit015.fa	80.3493	796	1419
Anodontia_alba_BocasdelToro_SYM_3PP.fa	Ctena_imbricatula_STRI_SYM1_cteimstrist092.fa	80.3425	788	1419
Anodontia_alba_BocasdelToro_SYM_3PP.fa	Ctena_spCRC_Cahuita_SYM_TimeNewSpPV25.fa	80.34	780	1419
Anodontia_alba_BocasdelToro_SYM_3PP.fa	Ctena_imbricatula_STRI_SYM1_cteimstrist080.fa	80.333	804	1419
Anodontia_alba_BocasdelToro_SYM_3PP.fa	Ctena_spCRC_CahuitaEast_SYM_cteimcahuit007.fa	80.3313	791	1419
Anodontia_alba_BocasdelToro_SYM_3PP.fa	Ctena_imbricatula_STRI_SYM1_cteimstrist052.fa	80.3235	823	1419
Anodontia_alba_BocasdelToro_SYM_3PP.fa	Ctena_GCA_003094535.fa	80.3189	768	1419
Anodontia_alba_BocasdelToro_SYM_3PP.fa	Codakia_orbicularis_Florida_SYM1_codorfloridm01run1.fa	80.307	748	1419
Anodontia_alba_BocasdelToro_SYM_3PP.fa	Ctena_spCRC_CahuitaEast_SYM_cteimcahuit019.fa	80.3062	811	1419
Anodontia_alba_BocasdelToro_SYM_3PP.fa	Ctena_spCRC_CahuitaEast_SYM_cteimcahuit008.fa	80.3032	778	1419
Anodontia_alba_BocasdelToro_SYM_3PP.fa	Ctena_spCRC_CahuitaEast_SYM1_cteimcahuit025.fa	80.2914	731	1419
Anodontia_alba_BocasdelToro_SYM_3PP.fa	Ctena_GCA_003094495.fa	80.2825	736	1419
Anodontia_alba_BocasdelToro_SYM_3PP.fa	Ctena_spCRC_CahuitaEast_SYM_cteimcahuit014.fa	80.2704	785	1419
Anodontia_alba_BocasdelToro_SYM_3PP.fa	Ctena_spCRC_CahuitaEast_SYM_cteimcahuit023.fa	80.2684	780	1419
Anodontia_alba_BocasdelToro_SYM_3PP.fa	Ctena_imbriculata_Galeta_SYM2_CteimGalet33.fa	80.258	777	1419
Anodontia_alba_BocasdelToro_SYM_3PP.fa	Ctena_imbriculata_Galeta_SYM1_CteimGalet31.fa	80.2561	812	1419
Anodontia_alba_BocasdelToro_SYM_3PP.fa	Ctena_spCRC_CahuitaEast_SYM_cteimcahuit011.fa	80.2386	609	1419
Anodontia_alba_BocasdelToro_SYM_3PP.fa	Ctena_spCRC_Cahuita_SYM2_TimeNewSpPV27.fa	80.2265	789	1419
Anodontia_alba_BocasdelToro_SYM_3PP.fa	Ctena_spCRC_CahuitaEast_SYM_cteimcahuit024.fa	80.2038	778	1419
Anodontia_alba_BocasdelToro_SYM_3PP.fa	Ctena_GCA_003058545.fa	80.1959	783	1419
Anodontia_alba_BocasdelToro_SYM_3PP.fa	Ctena_imbriculata_Guadeloupe_SYM2_cteimguadel004.fa	80.0863	643	1419
Anodontia_alba_BocasdelToro_SYM_3PP.fa	Ctena_bella_Hawaii_SYM1_ctebehawaiim21.fa	80.0391	709	1419
Anodontia_alba_BocasdelToro_SYM_3PP.fa	Monitilora_ramsayi_MoretonBayQL_SYM_L094.fa	79.4053	314	1419
Anodontia_alba_BocasdelToro_SYM_3PP.fa	Sedimenticola_selenatireducens_GCA_000428045.fa	79.2362	93	1419
Anodontia_alba_BocasdelToro_SYM_3PP.fa	Clathrolucina_costata_BocasdelDrago_SYMTRANSOCEAN_clacodrago038.fa	78.6697	328	1419
Anodontia_alba_BocasdelToro_SYM_3PP.fa	Phacoides_pectinatus_Guadeloupe_SYM_PhPec1.fa	78.6223	108	1419
Anodontia_alba_BocasdelToro_SYM_3PP.fa	Phacoides_pectinatus_Guadeloupe_SYM_PhPec3.fa	78.5913	103	1419
Anodontia_alba_BocasdelToro_SYM_3PP.fa	Dulcina_madagascarenis_Madagascar_SYM_L019.fa	78.4479	436	1419
Anodontia_alba_BocasdelToro_SYM_3PP.fa	Epidulcina_cfdelphinae_Madagascar_SYM2_3502H.fa	78.42	454	1419
Anodontia_alba_BocasdelToro_SYM_3PP.fa	Dulcina_madagascarenis_Madagascar_SYM_L020.fa	78.4109	456	1419
Anodontia_alba_BocasdelToro_SYM_3PP.fa	Phacoides_pectinatus_Guadeloupe_SYM_PhPec4.fa	78.3972	104	1419
Anodontia_alba_BocasdelToro_SYM_3PP.fa	Gonimyrtea_cfFemisimica_IlesSalomon_SYM_L011.fa	78.266	351	1419
Anodontia_alba_BocasdelToro_SYM_3PP.fa	Dulcina_madagascarenis_Madagascar_SYM_L043.fa	78.249	389	1419
Anodontia_alba_BocasdelToro_SYM_3PP.fa	Lucinoma_borealis_DevonUK_SYM_L142.fa	78.2106	383	1419
Anodontia_alba_BocasdelToro_SYM_3PP.fa	Codakia_rugifera_BendalongNSW_SYM_L098.fa	78.1988	438	1419
Anodontia_alba_BocasdelToro_SYM_3PP.fa	Monitilora_ramsayi_MoretonBayQL_SYM_L095.fa	78.1932	287	1419
Anodontia_alba_BocasdelToro_SYM_3PP.fa	Troendleina_suluensis_Philippines_SYM_L032.fa	78.1815	429	1419
Anodontia_alba_BocasdelToro_SYM_3PP.fa	Lucinoma_borealis_DevonUK_SYM_L141.fa	78.1687	424	1419
Anodontia_alba_BocasdelToro_SYM_3PP.fa	Rostrolucina_anterorostrata_Indonesia_SYM_L042.fa	78.157	354	1419
Anodontia_alba_BocasdelToro_SYM_3PP.fa	Lucinoma_borealis_Sweden_SYM_SM003.fa	78.1384	427	1419
Anodontia_alba_BocasdelToro_SYM_3PP.fa	Lucinoma_capensis_Nambia_SYM_LCAP1.fa	78.1358	398	1419
Anodontia_alba_BocasdelToro_SYM_3PP.fa	Lucinoma_capensis_Nambia_SYM_LCAP2.fa	78.1026	391	1419
Anodontia_alba_BocasdelToro_SYM_3PP.fa	Myrtea_spinifera_Sweden_SYM_3502F.fa	78.0994	292	1419
Anodontia_alba_BocasdelToro_SYM_3PP.fa	Lucinoma_mystery_SalomonSea_SYM_L038.fa	78.091	389	1419
Anodontia_alba_BocasdelToro_SYM_3PP.fa	Loripes_orbiculatus_Piran_SYM_LPN.fa	78.0834	328	1419
Anodontia_alba_BocasdelToro_SYM_3PP.fa	Lucinoma_capensis_Nambia_SYM_LCAP3.fa	78.0781	417	1419
Anodontia_alba_BocasdelToro_SYM_3PP.fa	Ctena_eburnea_CapeVerdeIslands_SYM_L127.fa	78.0549	252	1419
Anodontia_alba_BocasdelToro_SYM_3PP.fa	Lucinoma_borealis_Sweden_SYM_3502G.fa	78.0424	420	1419
Anodontia_alba_BocasdelToro_SYM_3PP.fa	Loripes_orbiculatus_Dorset_SYM_L175.fa	78.0197	337	1419
Anodontia_alba_BocasdelToro_SYM_3PP.fa	Clathrolucina_costata_CahuitaNorth_SYMTRANSOCEAN_clacocahuit002.fa	78.011	347	1419
Anodontia_alba_BocasdelToro_SYM_3PP.fa	Ctena_bella_FrenchPoly_SYM1_ctebefrenchm22.fa	78.0069	327	1419
Anodontia_alba_BocasdelToro_SYM_3PP.fa	Lucinoma_aequizonata_California_SYM_LCM7.fa	77.9812	147	1419
Anodontia_alba_BocasdelToro_SYM_3PP.fa	Loripes_orbiculatus_RapitaSpain_SYM_LRAP3.fa	77.9788	337	1419
Anodontia_alba_BocasdelToro_SYM_3PP.fa	Loripes_orbiculatus_Piran_SYM_LLP1.fa	77.9775	328	1419
Anodontia_alba_BocasdelToro_SYM_3PP.fa	Lucinoma_aequizonata_California_SYM_HARV2.fa	77.9723	145	1419
Anodontia_alba_BocasdelToro_SYM_3PP.fa	Gloverina_cfVestifex_BismarckSea_SYM_L005R.fa	77.9649	181	1419
Anodontia_alba_BocasdelToro_SYM_3PP.fa	Lucinoma_borealis_Sweden_SYM_SM001.fa	77.9605	355	1419
Anodontia_alba_BocasdelToro_SYM_3PP.fa	Lucinoma_aequizonata_California_SYM_HARV3.fa	77.9598	147	1419
Anodontia_alba_BocasdelToro_SYM_3PP.fa	Loripes_orbiculatus_Mauritania_SYMTRANSOCEAN_3503E.fa	77.9577	337	1419
Anodontia_alba_BocasdelToro_SYM_3PP.fa	Lucinoma_aequizonata_California_SYM_LCM6.fa	77.9519	146	1419
Anodontia_alba_BocasdelToro_SYM_3PP.fa	Thiodiazotropha_endoloripes_GCA_001708975.fa	77.9453	319	1419
Anodontia_alba_BocasdelToro_SYM_3PP.fa	Lucinoma_aequizonata_California_SYM_HARV4.fa	77.9448	145	1419
Anodontia_alba_BocasdelToro_SYM_3PP.fa	Rugalucina_munda_TinBayQL_SYMTRANSOCEAN_L046.fa	77.9408	325	1419
Anodontia_alba_BocasdelToro_SYM_3PP.fa	Thiodiazotropha_endoloripes_GCA_001708955.fa	77.9403	319	1419
Anodontia_alba_BocasdelToro_SYM_3PP.fa	Loripes_orbiculatus_Mauritania_SYMTRANSOCEAN_3503D.fa	77.9399	329	1419
Anodontia_alba_BocasdelToro_SYM_3PP.fa	Lucinoma_annulata_SouthCalifornia_SYM_L136.fa	77.9399	312	1419
Anodontia_alba_BocasdelToro_SYM_3PP.fa	Loripes_orbiculatus_Tunisia_SYM_L174.fa	77.9395	314	1419
Anodontia_alba_BocasdelToro_SYM_3PP.fa	Thiodiazotropha_endoloripes_GCA_001708965.fa	77.9358	317	1419
Anodontia_alba_BocasdelToro_SYM_3PP.fa	Loripes_orbiculatus_montenegro_SYM_KOTO1.fa	77.9242	325	1419
Anodontia_alba_BocasdelToro_SYM_3PP.fa	Epidulcina_cfdelphinae_Madagascar_SYM1_3502H.fa	77.9232	343	1419
Anodontia_alba_BocasdelToro_SYM_3PP.fa	Loripes_clausus_Mozambique_SYMTRANSOCEAN_L191.fa	77.9229	352	1419
Anodontia_alba_BocasdelToro_SYM_3PP.fa	Clathrolucina_costata_Jamaica_SYMTRANSOCEAN_clacojamaic003.fa	77.9219	340	1419
Anodontia_alba_BocasdelToro_SYM_3PP.fa	Loripes_orbiculatus_RapitaSpain_SYM_LRAP1.fa	77.9101	332	1419
Anodontia_alba_BocasdelToro_SYM_3PP.fa	Ctena_imbriculata_Galeta_SYM_CteimGalet30.fa	77.9087	346	1419
Anodontia_alba_BocasdelToro_SYM_3PP.fa	Loripes_orbiculatus_KsamilAlbania_SYM_KSA2.fa	77.9084	313	1419
Anodontia_alba_BocasdelToro_SYM_3PP.fa	Loripes_orbiculatus_RapitaSpain_SYM_LRAP2.fa	77.9078	330	1419
Anodontia_alba_BocasdelToro_SYM_3PP.fa	Lucinoma_aequizonata_California_SYM_HARV1.fa	77.8857	154	1419
Anodontia_alba_BocasdelToro_SYM_3PP.fa	Callucina_winkworthi_Mauritius_SYMTRANSOCEAN_L082.fa	77.8813	315	1419
Anodontia_alba_BocasdelToro_SYM_3PP.fa	Clathrolucina_costata_Bastimentos_SYMTRANSOCEAN_clacobastim108.fa	77.8772	301	1419
Anodontia_alba_BocasdelToro_SYM_3PP.fa	Thiodiazotropha_endoloripes_GCA_001709035.fa	77.8757	337	1419
Anodontia_alba_BocasdelToro_SYM_3PP.fa	Lucinoma_aequizonata_California_SYM_LCM9.fa	77.8693	144	1419
Anodontia_alba_BocasdelToro_SYM_3PP.fa	Ctena_spCRC_CahuitaEast_SYMTRANSOCEAN_cteimcahuit008.fa	77.8663	348	1419
Anodontia_alba_BocasdelToro_SYM_3PP.fa	Loripes_orbiculatus_Tunisia_SYM_L173.fa	77.8649	321	1419
Anodontia_alba_BocasdelToro_SYM_3PP.fa	Loripes_orbiculatus_KsamilAlbania_SYM_KSA1.fa	77.8649	316	1419
Anodontia_alba_BocasdelToro_SYM_3PP.fa	Ctena_spCRC_Cahuita_SYM_TimeNewSpPV21.fa	77.8509	346	1419
Anodontia_alba_BocasdelToro_SYM_3PP.fa	Ctena_spCRC_CahuitaEast_SYMTRANSOCEAN_cteimcahuit009.fa	77.8479	328	1419
Anodontia_alba_BocasdelToro_SYM_3PP.fa	Ctena_spCRC_CahuitaEast_SYMTRANSOCEAN_cteimcahuit014.fa	77.8428	350	1419
Anodontia_alba_BocasdelToro_SYM_3PP.fa	Myrtea_sp_madagascar_SYM_L025.fa	77.8383	230	1419
Anodontia_alba_BocasdelToro_SYM_3PP.fa	Ctena_spCRC_Cahuita_SYM2_TimeNewSpPV18.fa	77.834	348	1419
Anodontia_alba_BocasdelToro_SYM_3PP.fa	Ctena_spCRC_CahuitaEast_SYMTRANSOCEAN_cteimcahuit019.fa	77.8301	324	1419
Anodontia_alba_BocasdelToro_SYM_3PP.fa	Ctena_spCRC_CahuitaEast_SYMTRANSOCEAN_cteimcahuit007.fa	77.8141	328	1419
Anodontia_alba_BocasdelToro_SYM_3PP.fa	Thiodiazotropha_endoloripes_GCA_001708985.fa	77.8052	330	1419
Anodontia_alba_BocasdelToro_SYM_3PP.fa	Loripes_clausus_Mozambique_SYMTRANSOCEAN_L193.fa	77.8004	305	1419
Anodontia_alba_BocasdelToro_SYM_3PP.fa	Clathrolucina_costata_BocasdelToro_SYMTRANSOCEAN_clacobocaspm43run1.fa	77.8003	342	1419
Anodontia_alba_BocasdelToro_SYM_3PP.fa	Ctena_imbriculata_Galeta_SYM_CteimGalet29.fa	77.7882	344	1419
Anodontia_alba_BocasdelToro_SYM_3PP.fa	Stewartia_GCA_003676145.fa	77.7848	352	1419
Anodontia_alba_BocasdelToro_SYM_3PP.fa	Stewartia_GCA_003676175.fa	77.7772	319	1419
Anodontia_alba_BocasdelToro_SYM_3PP.fa	Clathrolucina_costata_Cristobal_SYMTRANSOCEAN_clacocristo010.fa	77.7739	346	1419
Anodontia_alba_BocasdelToro_SYM_3PP.fa	Clathrolucina_costata_Bastimentos_SYMTRANSOCEAN_clacobastim110.fa	77.7648	347	1419
Anodontia_alba_BocasdelToro_SYM_3PP.fa	Ctena_spCRC_Cahuita_SYM2_TimeNewSpPV23.fa	77.7569	336	1419
Anodontia_alba_BocasdelToro_SYM_3PP.fa	Clathrolucina_costata_PuntaPuebla_SYMTRANSOCEAN_clacopuebla005.fa	77.7554	242	1419
Anodontia_alba_BocasdelToro_SYM_3PP.fa	Clathrolucina_costata_Cristobal_SYMTRANSOCEAN_clacocristo007.fa	77.7411	354	1419
Anodontia_alba_BocasdelToro_SYM_3PP.fa	Clathrolucina_costata_Cristobal_SYMTRANSOCEAN_clacocristo008.fa	77.7406	341	1419
Anodontia_alba_BocasdelToro_SYM_3PP.fa	Stewartia_GCA_003676105.fa	77.7372	350	1419
Anodontia_alba_BocasdelToro_SYM_3PP.fa	Pillucina_pacifica_LizardislandQL_SYMTRANSOCEAN_L205.fa	77.731	346	1419
Anodontia_alba_BocasdelToro_SYM_3PP.fa	Ctena_spCRC_CahuitaEast_SYMTRANSOCEAN_cteimcahuit023.fa	77.7285	284	1419
Anodontia_alba_BocasdelToro_SYM_3PP.fa	Ctena_imbriculata_Galeta_SYM2_CteimGalet31.fa	77.7224	335	1419
Anodontia_alba_BocasdelToro_SYM_3PP.fa	Ctena_spCRC_CahuitaEast_SYMTRANSOCEAN_cteimcahuit010.fa	77.7163	345	1419
Anodontia_alba_BocasdelToro_SYM_3PP.fa	Loripes_orbiculatus_Mauritania_SYMTRANSOCEAN_LLM.fa	77.7108	322	1419
Anodontia_alba_BocasdelToro_SYM_3PP.fa	Chavani_striata_OkinawaJapan_SYMTRANSOCEAN_L201.fa	77.698	349	1419
Anodontia_alba_BocasdelToro_SYM_3PP.fa	Loripes_clausus_Mozambique_SYMTRANSOCEAN_L192.fa	77.6792	313	1419
Anodontia_alba_BocasdelToro_SYM_3PP.fa	Clathrolucina_costata_Bastimentos_SYMTRANSOCEAN_clacobastim111COMBINEDruns.fa	77.6588	355	1419
Anodontia_alba_BocasdelToro_SYM_3PP.fa	Loripes_orbiculatus_FetoviaItaly_SYM2_ELBAC10.fa	77.6567	281	1419
Anodontia_alba_BocasdelToro_SYM_3PP.fa	Ctena_spCRC_CahuitaEast_SYMTRANSOCEAN_cteimcahuit015.fa	77.6515	268	1419
Anodontia_alba_BocasdelToro_SYM_3PP.fa	Loripes_orbiculatus_FetoviaItaly_SYM1_ELBAC10.fa	77.6442	329	1419
Anodontia_alba_BocasdelToro_SYM_3PP.fa	Ctena_spCRC_CahuitaEast_SYMTRANSOCEAN_cteimcahuit021.fa	77.6322	291	1419
Anodontia_alba_BocasdelToro_SYM_3PP.fa	Clathrolucina_costata_Carenero_SYMTRANSOCEAN_unknocarene035.fa	77.6266	290	1419
Anodontia_alba_BocasdelToro_SYM_3PP.fa	Loripes_orbiculatus_montenegro_SYM_KOTO2.fa	77.6167	232	1419
Anodontia_alba_BocasdelToro_SYM_3PP.fa	Ctena_spCRC_CahuitaEast_SYMTRANSOCEAN_cteimcahuit022.fa	77.551	309	1419
Anodontia_alba_BocasdelToro_SYM_3PP.fa	Ctena_spCRC_CahuitaEast_SYMTRANSOCEAN_cteimcahuit011.fa	77.5464	235	1419
Anodontia_alba_BocasdelToro_SYM_3PP.fa	Sedimenticola_endophacoides_GCA_002084175.fa	77.3757	96	1419
Anodontia_alba_BocasdelToro_SYM_3PP.fa	Cryptophysema_vesicula_Okinawa_SYM_L067.fa	77.2749	142	1419
Anodontia_alba_BocasdelToro_SYM_3PP.fa	Sedimenticola_thiotaurini_GCA_001007875.fa	77.2154	95	1419
Anodontia_alba_BocasdelToro_SYM_3PP.fa	Cryptophysema_vesicula_Okinawa_SYM_L066.fa	77.2126	144	1419
Anodontia_alba_BocasdelToro_SYM_3PP.fa	Phacoides_pectinatus_Galeta_SYM_Gal39.fa	77.1118	83	1419
Anodontia_alba_BocasdelToro_SYM_3PP.fa	GCF_001443665.1_ASM144366v1_genomic.fa	77.1081	150	1419
Anodontia_alba_BocasdelToro_SYM_3PP.fa	Phacoides_pectinatus_STRI_SYM_2PP1.fa	77.1	75	1419
Anodontia_alba_BocasdelToro_SYM_3PP.fa	Sedimenticola_endophacoides_GCA_003062345.fa	77.0713	96	1419
Anodontia_alba_BocasdelToro_SYM_3PP.fa	Cryptophysema_vesicula_EastTimor_SYM_L069.fa	77.0687	136	1419
Anodontia_alba_BocasdelToro_SYM_3PP.fa	Sedimenticola_endophacoides_GCA_003062215.fa	77.0371	102	1419
Anodontia_alba_BocasdelToro_SYM_3PP.fa	Sedimenticola_endophacoides_GCA_003062205.fa	77.0122	103	1419
Anodontia_alba_BocasdelToro_SYM_3PP.fa	GCF_001443675.1_ASM144367v1_genomic.fa	76.9688	140	1419
Anodontia_alba_BocasdelToro_SYM_3PP.fa	Phacoides_pectinatus_Guadeloupe_SYM_1PP2.fa	76.9643	80	1419
Anodontia_alba_BocasdelToro_SYM_3PP.fa	GCF_000224455.1_ASM22445v1_genomic.fa	76.9221	157	1419
Anodontia_alba_BocasdelToro_SYM_3PP.fa	GCF_000224925.1_ASM22492v1_genomic.fa	76.8443	163	1419
Anodontia_alba_BocasdelToro_SYM_3PP.fa	Phacoides_pectinatus_Galeta_SYM_Gal40.fa	76.7687	73	1419
Anodontia_alba_BocasdelToro_SYM_3PP.fa	Sedimenticola_endophacoides_GCA_002084195.fa	76.7505	91	1419
Anodontia_alba_BocasdelToro_SYM_3PP.fa	Sedimenticola_endophacoides_GCA_002084045.fa	76.7326	89	1419
Anodontia_alba_STRI_SYM_2PP4.fa	Anodontia_alba_STRI_SYM_2PP4.fa	100	1331	1340
Anodontia_alba_STRI_SYM_2PP4.fa	Codakia_orbicularis_STRI_SYM1_codorstrist081run1.fa	99.9844	1328	1340
Anodontia_alba_STRI_SYM_2PP4.fa	Ctena_spCRC_CahuitaEast_SYM2_cteimcahuit017.fa	99.081	1235	1340
Anodontia_alba_STRI_SYM_2PP4.fa	Ctena_spCRC_CahuitaEast_SYM_cteimcahuit009.fa	98.9898	1242	1340
Anodontia_alba_STRI_SYM_2PP4.fa	Clathrolucina_costata_Cristobal_SYM_clacocristo007.fa	98.9588	1227	1340
Anodontia_alba_STRI_SYM_2PP4.fa	Clathrolucina_costata_STRI_SYM_clacostrist064.fa	98.9456	1232	1340
Anodontia_alba_STRI_SYM_2PP4.fa	Clathrolucina_costata_Cristobal_SYM_clacocristo016.fa	98.9379	1232	1340
Anodontia_alba_STRI_SYM_2PP4.fa	Clathrolucina_costata_Cristobal_SYM_clacocristo008.fa	98.9349	1232	1340
Anodontia_alba_STRI_SYM_2PP4.fa	Codakia2.fa	98.9347	1211	1340
Anodontia_alba_STRI_SYM_2PP4.fa	Clathrolucina_costata_BocasdelDrago_SYM_clacodrago038.fa	98.9235	1180	1340
Anodontia_alba_STRI_SYM_2PP4.fa	Ctena_spCRC_Cahuita_SYM1_TimeNewSpPV18.fa	98.92	1054	1340
Anodontia_alba_STRI_SYM_2PP4.fa	Clathrolucina_costata_BocasdelToro_SYM_clacobocaspm43run1.fa	98.9136	1220	1340
Anodontia_alba_STRI_SYM_2PP4.fa	Ctena_imbricatula_STRI_SYM1_cteimstrist091.fa	98.9068	1208	1340
Anodontia_alba_STRI_SYM_2PP4.fa	Ctena_spCRC_Cahuita_SYM_TimeNewSpPV17.fa	98.9063	1138	1340
Anodontia_alba_STRI_SYM_2PP4.fa	Clathrolucina_costata_IslaSolarte_SYM_clacosolart023.fa	98.9059	1243	1340
Anodontia_alba_STRI_SYM_2PP4.fa	Ctena_spCRC_Cahuita_SYM2_TimeNewSpPV16.fa	98.8899	1193	1340
Anodontia_alba_STRI_SYM_2PP4.fa	Ctena_spCRC_Cahuita_SYM2_TimeNewSpPV19.fa	98.8898	1148	1340
Anodontia_alba_STRI_SYM_2PP4.fa	Clathrolucina_costata_PuntaPuebla_SYM_clacopuebla005.fa	98.8695	1210	1340
Anodontia_alba_STRI_SYM_2PP4.fa	Clathrolucina_costata_STRI_SYM_clacostrist055.fa	98.8198	1208	1340
Anodontia_alba_STRI_SYM_2PP4.fa	Clathrolucina_costata_IslaSolarte_SYM_clacosolart025.fa	98.8089	1203	1340
Anodontia_alba_STRI_SYM_2PP4.fa	Ctena_imbriculata_Guadeloupe_SYM1_cteimguadel002.fa	98.5774	1218	1340
Anodontia_alba_STRI_SYM_2PP4.fa	Ctena_imbriculata_Guadeloupe_SYM1_cteimguadel010.fa	98.5587	1180	1340
Anodontia_alba_STRI_SYM_2PP4.fa	Ctena_imbriculata_Guadeloupe_SYM2_cteimguadel008.fa	98.5544	1205	1340
Anodontia_alba_STRI_SYM_2PP4.fa	Ctena_imbriculata_Guadeloupe_SYM1_cteimguadel004.fa	98.5485	1230	1340
Anodontia_alba_STRI_SYM_2PP4.fa	Ctena2.fa	98.5241	1203	1340
Anodontia_alba_STRI_SYM_2PP4.fa	Ctena3.fa	98.5227	1177	1340
Anodontia_alba_STRI_SYM_2PP4.fa	Ctena_spCRC_Carenero_SYM_unknocarene033.fa	98.4991	1242	1340
Anodontia_alba_STRI_SYM_2PP4.fa	Divalinga_quadrisulcata_Jamaica_SYM_divaljamaic004.fa	98.4966	1219	1340
Anodontia_alba_STRI_SYM_2PP4.fa	Ctena4.fa	98.4641	1121	1340
Anodontia_alba_STRI_SYM_2PP4.fa	Codakia_orbicularis_Guadeloupe_SYM1_codorguadel004.fa	98.4519	1222	1340
Anodontia_alba_STRI_SYM_2PP4.fa	Codakia4.fa	98.4407	1229	1340
Anodontia_alba_STRI_SYM_2PP4.fa	Codakia1.fa	98.4348	1223	1340
Anodontia_alba_STRI_SYM_2PP4.fa	Clathrolucina_costata_StMartin_SYM1_clacostmartm61COMBINEDruns.fa	98.4306	1208	1340
Anodontia_alba_STRI_SYM_2PP4.fa	Codakia_orbicularis_Guadeloupe_SYM1_codorguadel001.fa	98.4278	1227	1340
Anodontia_alba_STRI_SYM_2PP4.fa	Clathrolucina_costata_Bastimentos_SYM_clacobastim110.fa	98.4246	1100	1340
Anodontia_alba_STRI_SYM_2PP4.fa	Thiodiazotropha_endolucinida_GCA_001715975.fa	98.421	1230	1340
Anodontia_alba_STRI_SYM_2PP4.fa	Codakia_orbicularis_Guadeloupe_SYM1_codorguadel002.fa	98.4131	1230	1340
Anodontia_alba_STRI_SYM_2PP4.fa	Codakia3.fa	98.413	1215	1340
Anodontia_alba_STRI_SYM_2PP4.fa	Codakia_orbicularis_Guadeloupe_SYM1_codorguadel003.fa	98.4119	1231	1340
Anodontia_alba_STRI_SYM_2PP4.fa	Codakia_orbicularis_StMartin_SYM1_codorstmartm02run1.fa	98.4107	1221	1340
Anodontia_alba_STRI_SYM_2PP4.fa	Codakia5.fa	98.3945	1223	1340
Anodontia_alba_STRI_SYM_2PP4.fa	Clathrolucina_costata_Carenero_SYM_unknocarene035.fa	98.3614	1156	1340
Anodontia_alba_STRI_SYM_2PP4.fa	Clathrolucina_costata_Bastimentos_SYM_clacobastim108.fa	98.3217	1141	1340
Anodontia_alba_STRI_SYM_2PP4.fa	Clathrolucina_costata_Bastimentos_SYM_clacobastim111COMBINEDruns.fa	98.3209	1170	1340
Anodontia_alba_STRI_SYM_2PP4.fa	Ctena_bella_Hawaii_SYM1_ctebehawaiim23.fa	97.7436	1215	1340
Anodontia_alba_STRI_SYM_2PP4.fa	Ctena_bella_Hawaii_SYM1_ctebehawaiim35.fa	97.7289	1183	1340
Anodontia_alba_STRI_SYM_2PP4.fa	Ctena_bella_Hawaii_SYM1_ctebehawaiim37.fa	97.5877	1178	1340
Anodontia_alba_STRI_SYM_2PP4.fa	Ctena_bella_Hawaii_SYM1_ctebehawaiim15.fa	97.5428	1225	1340
Anodontia_alba_STRI_SYM_2PP4.fa	Lucina_adansoni_CapeVerdeIslands_SYM_L143.fa	96.2973	1186	1340
Anodontia_alba_STRI_SYM_2PP4.fa	Cardiolucina_cfQuadrata_Madagascar_SYM_L029.fa	96.2831	1158	1340
Anodontia_alba_STRI_SYM_2PP4.fa	Ctena_spCRP_SantaElena_SYM1_ctegasantah001.fa	95.6603	1113	1340
Anodontia_alba_STRI_SYM_2PP4.fa	Lucina_adansoni_CapeVerdeIslands_SYM_L144.fa	95.6373	1163	1340
Anodontia_alba_STRI_SYM_2PP4.fa	Ctena_spCRP_SantaElena_SYM1_ctemesantah035.fa	95.6239	1126	1340
Anodontia_alba_STRI_SYM_2PP4.fa	Ctena_spCRP_SantaElena_SYM1_ctemesantah020.fa	95.612	1119	1340
Anodontia_alba_STRI_SYM_2PP4.fa	Codakia_distinguenda_Galapagos_SYM1_coddigalapam13run1.fa	95.6112	1092	1340
Anodontia_alba_STRI_SYM_2PP4.fa	Ctena_spCRP_SantaElena_SYM1_ctemesantah015.fa	95.604	1083	1340
Anodontia_alba_STRI_SYM_2PP4.fa	Ctena_spCRP_SantaElena_SYM1_ctemesantah012.fa	95.5691	1091	1340
Anodontia_alba_STRI_SYM_2PP4.fa	Ctena_spCRP_SantaElena_SYM1_ctemesantah045.fa	95.5492	1121	1340
Anodontia_alba_STRI_SYM_2PP4.fa	Ctena_spCRP_SantaElena_SYM1_ctemesantah018.fa	95.5478	1118	1340
Anodontia_alba_STRI_SYM_2PP4.fa	Ctena_spCRP_SantaElena_SYM1_ctemesantah050.fa	95.5372	1089	1340
Anodontia_alba_STRI_SYM_2PP4.fa	Ctena_spCRP_SantaElena_SYM1_ctemesantah042.fa	95.5363	1139	1340
Anodontia_alba_STRI_SYM_2PP4.fa	Ctena_spCRP_SantaElena_SYM1_ctemesantah047.fa	95.534	1163	1340
Anodontia_alba_STRI_SYM_2PP4.fa	Ctena_spCRP_SantaElena_SYM1_ctemesantah010.fa	95.5295	1158	1340
Anodontia_alba_STRI_SYM_2PP4.fa	Ctena_spCRP_SantaElena_SYM1_ctemesantah048.fa	95.526	1105	1340
Anodontia_alba_STRI_SYM_2PP4.fa	Ctena_spCRP_SantaElena_SYM1_ctemesantah011.fa	95.5094	1080	1340
Anodontia_alba_STRI_SYM_2PP4.fa	Ctena_spCRP_SantaElena_SYM1_ctemesantah003.fa	95.5017	1121	1340
Anodontia_alba_STRI_SYM_2PP4.fa	Codakia_distinguenda_SantElena_SYM1_coddisantah006rep.fa	95.4994	1153	1340
Anodontia_alba_STRI_SYM_2PP4.fa	Ctena_spCRP_SantaElena_SYM1_ctemesantah013.fa	95.4976	1149	1340
Anodontia_alba_STRI_SYM_2PP4.fa	Ctena_spCRP_SantaElena_SYM1_ctemesantah043.fa	95.4889	1171	1340
Anodontia_alba_STRI_SYM_2PP4.fa	Codakia_distinguenda_SantElena_SYM1_coddisantah006.fa	95.4885	1176	1340
Anodontia_alba_STRI_SYM_2PP4.fa	Ctena_spCRP_SantaElena_SYM1_ctemesantah041.fa	95.4847	1135	1340
Anodontia_alba_STRI_SYM_2PP4.fa	Ctena_spCRP_SantaElena_SYM1_ctemesantah051.fa	95.4776	1169	1340
Anodontia_alba_STRI_SYM_2PP4.fa	Ctena_spCRP_SantaElena_SYM1_ctemesantah028.fa	95.4775	1166	1340
Anodontia_alba_STRI_SYM_2PP4.fa	Ctena_spCRP_SantaElena_SYM1_ctemesantah027.fa	95.46	1157	1340
Anodontia_alba_STRI_SYM_2PP4.fa	Ctena_spCRP_SantaElena_SYM1_ctemesantah033.fa	95.4569	1174	1340
Anodontia_alba_STRI_SYM_2PP4.fa	Ctena_spCRP_SantaElena_SYM1_ctemesantah044.fa	95.4544	1194	1340
Anodontia_alba_STRI_SYM_2PP4.fa	Ctena_spCRP_SantaElena_SYM1_ctemesantah037.fa	95.4394	1129	1340
Anodontia_alba_STRI_SYM_2PP4.fa	Ctena_spCRP_SantaElena_SYM1_ctemesantah008.fa	95.4393	1093	1340
Anodontia_alba_STRI_SYM_2PP4.fa	Ctena_spCRP_SantaElena_SYM1_ctemesantah030.fa	95.4273	1129	1340
Anodontia_alba_STRI_SYM_2PP4.fa	Ctena_spCRP_SantaElena_SYM1_ctemesantah049.fa	95.4267	1178	1340
Anodontia_alba_STRI_SYM_2PP4.fa	Ctena_spCRP_SantaElena_SYM2_ctemesantah046.fa	95.426	1131	1340
Anodontia_alba_STRI_SYM_2PP4.fa	Ctena_spCRP_SantaElena_SYM1_ctemesantah039.fa	95.4213	1150	1340
Anodontia_alba_STRI_SYM_2PP4.fa	Ctena_spCRP_SantaElena_SYM1_ctemesantah004.fa	95.3873	1192	1340
Anodontia_alba_STRI_SYM_2PP4.fa	Ctena_spCRP_SantaElena_SYM1_ctemesantah016.fa	95.3777	1190	1340
Anodontia_alba_STRI_SYM_2PP4.fa	Ctena_spCRP_SantaElena_SYM1_ctemesantah005.fa	95.3714	1162	1340
Anodontia_alba_STRI_SYM_2PP4.fa	Ctena_spCRP_SantaElena_SYM1_ctemesantah019.fa	95.3705	1183	1340
Anodontia_alba_STRI_SYM_2PP4.fa	A_Thio_seal_contig_4.fa	95.3646	1195	1340
Anodontia_alba_STRI_SYM_2PP4.fa	Ctena_spCRP_SantaElena_SYM1_ctemesantah034.fa	95.3328	1175	1340
Anodontia_alba_STRI_SYM_2PP4.fa	Ctena_spCRP_SantaElena_SYM1_ctegasantah002.fa	95.3114	1054	1340
Anodontia_alba_STRI_SYM_2PP4.fa	Ctena_spCRP_SantaElena_SYM1_ctemesantah038.fa	95.2947	1134	1340
Anodontia_alba_STRI_SYM_2PP4.fa	Codakia_distinguenda_BajaCalifornia_SYM1_coddibajacam12rep.fa	95.286	1066	1340
Anodontia_alba_STRI_SYM_2PP4.fa	Ctena_spCRP_SantaElena_SYM1_ctemesantah007.fa	95.1046	1144	1340
Anodontia_alba_STRI_SYM_2PP4.fa	Anodontia_alba_BocasdelToro_SYM_3PP.fa	94.8691	1156	1340
Anodontia_alba_STRI_SYM_2PP4.fa	Ctena_GCA_003058525.fa	94.7708	1190	1340
Anodontia_alba_STRI_SYM_2PP4.fa	Ctena_spUNKNOWN_Coiba_SYM1_cteimmachet001.fa	93.8177	1102	1340
Anodontia_alba_STRI_SYM_2PP4.fa	Ctena_spCRP_SantaElena_SYM2_ctegasantah002.fa	93.8044	1070	1340
Anodontia_alba_STRI_SYM_2PP4.fa	Ctena_spCRP_SantaElena_SYM2_ctemesantah038.fa	93.63	1078	1340
Anodontia_alba_STRI_SYM_2PP4.fa	Lucinisca_fenestrata_PanamaBay_SYM_L149.fa	93.4491	1140	1340
Anodontia_alba_STRI_SYM_2PP4.fa	Ctena_spCRP_SantaElena_SYM1_ctemesantah040.fa	88.4403	1117	1340
Anodontia_alba_STRI_SYM_2PP4.fa	Ctena_spCRP_SantaElena_SYM2_ctemesantah050.fa	88.2032	1110	1340
Anodontia_alba_STRI_SYM_2PP4.fa	Ctena_spCRP_SantaElena_SYM2_ctemesantah039.fa	87.5152	960	1340
Anodontia_alba_STRI_SYM_2PP4.fa	Ctena_spCRP_SantaElena_SYM2_ctemesantah037.fa	87.4529	975	1340
Anodontia_alba_STRI_SYM_2PP4.fa	Ctena_GCA_003094555.fa	81.8976	817	1340
Anodontia_alba_STRI_SYM_2PP4.fa	Ctena_GCA_003094515.fa	81.7278	768	1340
Anodontia_alba_STRI_SYM_2PP4.fa	Ctena_imbriculata_STRI_SYM_unknostrist087.fa	80.7323	794	1340
Anodontia_alba_STRI_SYM_2PP4.fa	Ctena_imbricatula_STRI_SYM1_cteimstrist073.fa	80.7019	782	1340
Anodontia_alba_STRI_SYM_2PP4.fa	Ctena_spCRC_Cahuita_SYM1_TimeNewSpPV26.fa	80.6627	781	1340
Anodontia_alba_STRI_SYM_2PP4.fa	Ctena_spCRC_Cahuita_SYM_TimeNewSpPV15.fa	80.6183	787	1340
Anodontia_alba_STRI_SYM_2PP4.fa	Ctena_spCRC_Cahuita_SYM_TimeNewSpPV20.fa	80.585	783	1340
Anodontia_alba_STRI_SYM_2PP4.fa	Ctena_spCRC_CahuitaEast_SYM1_cteimcahuit018.fa	80.5637	766	1340
Anodontia_alba_STRI_SYM_2PP4.fa	Ctena_imbricatula_STRI_SYM1_cteimstrist071rep.fa	80.5635	754	1340
Anodontia_alba_STRI_SYM_2PP4.fa	Ctena_imbricatula_STRI_SYM1_cteimstrist065COMBINEDruns.fa	80.5481	790	1340
Anodontia_alba_STRI_SYM_2PP4.fa	Ctena_imbricatula_STRI_SYM1_cteimstrist082.fa	80.5473	763	1340
Anodontia_alba_STRI_SYM_2PP4.fa	Ctena_imbriculata_Bastimentos_SYM1_cteimbastim120run1.fa	80.5245	774	1340
Anodontia_alba_STRI_SYM_2PP4.fa	Ctena_imbriculata_Galeta_SYM1_CteimGalet28.fa	80.522	779	1340
Anodontia_alba_STRI_SYM_2PP4.fa	Ctena_spCRC_CahuitaEast_SYM_cteimcahuit015.fa	80.5108	782	1340
Anodontia_alba_STRI_SYM_2PP4.fa	Ctena_imbricatula_STRI_SYM1_cteimstrist052.fa	80.5107	775	1340
Anodontia_alba_STRI_SYM_2PP4.fa	Ctena_imbricatula_STRI_SYM1_cteimstrist074.fa	80.5066	761	1340
Anodontia_alba_STRI_SYM_2PP4.fa	Ctena_imbricatula_STRI_SYM1_cteimstrist093.fa	80.5064	790	1340
Anodontia_alba_STRI_SYM_2PP4.fa	Ctena_imbricatula_STRI_SYM1_cteimstrist070.fa	80.5049	766	1340
Anodontia_alba_STRI_SYM_2PP4.fa	Ctena_imbricatula_STRI_SYM1_cteimstrist072.fa	80.5002	770	1340
Anodontia_alba_STRI_SYM_2PP4.fa	Ctena_imbricatula_STRI_SYM1_cteimstrist051.fa	80.4987	746	1340
Anodontia_alba_STRI_SYM_2PP4.fa	Ctena_imbricatula_STRI_SYM1_cteimstrist067.fa	80.4961	764	1340
Anodontia_alba_STRI_SYM_2PP4.fa	Ctena_spUNKNOWN_Carenero_SYM_unknocarene034.fa	80.4881	776	1340
Anodontia_alba_STRI_SYM_2PP4.fa	Ctena_imbriculata_Bastimentos_SYM1_cteimbastim121run1.fa	80.4874	766	1340
Anodontia_alba_STRI_SYM_2PP4.fa	Ctena_spCRC_Cahuita_SYM_TimeNewSpPV22.fa	80.4873	780	1340
Anodontia_alba_STRI_SYM_2PP4.fa	Ctena_imbricatula_STRI_SYM1_cteimstrist069.fa	80.4872	766	1340
Anodontia_alba_STRI_SYM_2PP4.fa	Ctena_imbricatula_STRI_SYM1_cteimstrist066.fa	80.4856	764	1340
Anodontia_alba_STRI_SYM_2PP4.fa	Ctena_imbricatula_STRI_SYM1_cteimstrist080.fa	80.4831	761	1340
Anodontia_alba_STRI_SYM_2PP4.fa	Ctena_spCRC_CahuitaEast_SYM1_cteimcahuit013.fa	80.4829	768	1340
Anodontia_alba_STRI_SYM_2PP4.fa	Ctena_imbricatula_STRI_SYM1_cteimstrist094.fa	80.4828	766	1340
Anodontia_alba_STRI_SYM_2PP4.fa	Ctena_GCA_003058485.fa	80.4805	772	1340
Anodontia_alba_STRI_SYM_2PP4.fa	Ctena_imbricatula_STRI_SYM1_cteimstrist092.fa	80.4804	765	1340
Anodontia_alba_STRI_SYM_2PP4.fa	F_sym2_contig_4.fa	80.4801	789	1340
Anodontia_alba_STRI_SYM_2PP4.fa	Ctena_spCRC_Cahuita_SYM_TimeNewSpPV24.fa	80.4771	772	1340
Anodontia_alba_STRI_SYM_2PP4.fa	Codakia_orbicularis_CahuitaEast_SYM1_codorcahuit005.fa	80.4749	781	1340
Anodontia_alba_STRI_SYM_2PP4.fa	Ctena_GCA_003094475.fa	80.4731	651	1340
Anodontia_alba_STRI_SYM_2PP4.fa	G_seal_01_contig4.fa	80.4713	780	1340
Anodontia_alba_STRI_SYM_2PP4.fa	Ctena_imbricatula_STRI_SYM1_cteimstrist053.fa	80.4673	764	1340
Anodontia_alba_STRI_SYM_2PP4.fa	Ctena_imbriculata_Galeta_SYM_CteimGalet32.fa	80.4664	773	1340
Anodontia_alba_STRI_SYM_2PP4.fa	Ctena_imbriculata_Bastimentos_SYM1_cteimbastim119run1.fa	80.4636	765	1340
Anodontia_alba_STRI_SYM_2PP4.fa	Ctena_imbricatula_STRI_SYM1_cteimstrist075.fa	80.4622	763	1340
Anodontia_alba_STRI_SYM_2PP4.fa	Ctena_GCA_003058495.fa	80.4508	762	1340
Anodontia_alba_STRI_SYM_2PP4.fa	Ctena_spCRC_Cahuita_SYM_TimeNewSpPV25.fa	80.4454	780	1340
Anodontia_alba_STRI_SYM_2PP4.fa	Ctena_imbricatula_STRI_SYM1_cteimstrist068COMBINEDruns.fa	80.4307	757	1340
Anodontia_alba_STRI_SYM_2PP4.fa	Codakia_orbicularis_PuntaJuan_SYM1_codorpuntaj084COMBINEDruns.fa	80.43	762	1340
Anodontia_alba_STRI_SYM_2PP4.fa	Ctena_imbriculata_Galeta_SYM1_CteimGalet31.fa	80.4223	761	1340
Anodontia_alba_STRI_SYM_2PP4.fa	Ctena_spCRC_CahuitaEast_SYM_cteimcahuit007.fa	80.421	772	1340
Anodontia_alba_STRI_SYM_2PP4.fa	Ctena_imbriculata_Guadeloupe_SYM1_cteimguadel007.fa	80.4203	770	1340
Anodontia_alba_STRI_SYM_2PP4.fa	Ctena_spCRC_CahuitaEast_SYM1_cteimcahuit020.fa	80.4156	770	1340
Anodontia_alba_STRI_SYM_2PP4.fa	Ctena_spCRC_CahuitaEast_SYM_cteimcahuit010.fa	80.4026	784	1340
Anodontia_alba_STRI_SYM_2PP4.fa	Ctena_GCA_003094535.fa	80.4001	746	1340
Anodontia_alba_STRI_SYM_2PP4.fa	Ctena_GCA_003058545.fa	80.3948	735	1340
Anodontia_alba_STRI_SYM_2PP4.fa	Ctena_spCRC_Carenero_SYM2_unknocarene033.fa	80.3878	775	1340
Anodontia_alba_STRI_SYM_2PP4.fa	Ctena_spCRC_CahuitaEast_SYM_cteimcahuit019.fa	80.3823	761	1340
Anodontia_alba_STRI_SYM_2PP4.fa	Ctena_spCRC_CahuitaEast_SYM1_cteimcahuit016.fa	80.3816	768	1340
Anodontia_alba_STRI_SYM_2PP4.fa	Ctena_spCRC_CahuitaEast_SYM1_cteimcahuit017.fa	80.3794	747	1340
Anodontia_alba_STRI_SYM_2PP4.fa	Ctena_spCRC_CahuitaEast_SYM_cteimcahuit014.fa	80.3782	758	1340
Anodontia_alba_STRI_SYM_2PP4.fa	Ctena_spCRC_Cahuita_SYM1_TimeNewSpPV23.fa	80.378	770	1340
Anodontia_alba_STRI_SYM_2PP4.fa	Ctena_spCRC_CahuitaEast_SYM_cteimcahuit023.fa	80.375	761	1340
Anodontia_alba_STRI_SYM_2PP4.fa	Ctena_spCRC_CahuitaEast_SYM_cteimcahuit008.fa	80.3538	754	1340
Anodontia_alba_STRI_SYM_2PP4.fa	Ctena_GCA_003094495.fa	80.3364	704	1340
Anodontia_alba_STRI_SYM_2PP4.fa	Ctena_spCRC_CahuitaEast_SYM1_cteimcahuit025.fa	80.3353	702	1340
Anodontia_alba_STRI_SYM_2PP4.fa	Ctena_imbriculata_Galeta_SYM2_CteimGalet33.fa	80.3295	746	1340
Anodontia_alba_STRI_SYM_2PP4.fa	Ctena_spCRC_Cahuita_SYM2_TimeNewSpPV27.fa	80.3227	766	1340
Anodontia_alba_STRI_SYM_2PP4.fa	Ctena_spCRC_CahuitaEast_SYM_cteimcahuit011.fa	80.3054	598	1340
Anodontia_alba_STRI_SYM_2PP4.fa	Codakia_orbicularis_Florida_SYM1_codorfloridm01run1.fa	80.2818	747	1340
Anodontia_alba_STRI_SYM_2PP4.fa	Ctena_spCRC_CahuitaEast_SYM_cteimcahuit024.fa	80.2679	740	1340
Anodontia_alba_STRI_SYM_2PP4.fa	Ctena_imbriculata_Guadeloupe_SYM2_cteimguadel004.fa	80.2172	638	1340
Anodontia_alba_STRI_SYM_2PP4.fa	Monitilora_ramsayi_MoretonBayQL_SYM_L094.fa	80.1648	296	1340
Anodontia_alba_STRI_SYM_2PP4.fa	Ctena_bella_Hawaii_SYM1_ctebehawaiim21.fa	80.0984	687	1340
Anodontia_alba_STRI_SYM_2PP4.fa	Phacoides_pectinatus_Guadeloupe_SYM_PhPec1.fa	79.3412	110	1340
Anodontia_alba_STRI_SYM_2PP4.fa	Phacoides_pectinatus_Guadeloupe_SYM_PhPec3.fa	78.9558	103	1340
Anodontia_alba_STRI_SYM_2PP4.fa	Sedimenticola_selenatireducens_GCA_000428045.fa	78.7253	108	1340
Anodontia_alba_STRI_SYM_2PP4.fa	Phacoides_pectinatus_Guadeloupe_SYM_PhPec4.fa	78.7115	105	1340
Anodontia_alba_STRI_SYM_2PP4.fa	Clathrolucina_costata_BocasdelDrago_SYMTRANSOCEAN_clacodrago038.fa	78.6504	335	1340
Anodontia_alba_STRI_SYM_2PP4.fa	Monitilora_ramsayi_MoretonBayQL_SYM_L095.fa	78.4423	271	1340
Anodontia_alba_STRI_SYM_2PP4.fa	Dulcina_madagascarenis_Madagascar_SYM_L019.fa	78.4333	429	1340
Anodontia_alba_STRI_SYM_2PP4.fa	Dulcina_madagascarenis_Madagascar_SYM_L020.fa	78.4228	423	1340
Anodontia_alba_STRI_SYM_2PP4.fa	Epidulcina_cfdelphinae_Madagascar_SYM2_3502H.fa	78.3945	433	1340
Anodontia_alba_STRI_SYM_2PP4.fa	Ctena_bella_FrenchPoly_SYM1_ctebefrenchm22.fa	78.2635	322	1340
Anodontia_alba_STRI_SYM_2PP4.fa	Dulcina_madagascarenis_Madagascar_SYM_L043.fa	78.2578	362	1340
Anodontia_alba_STRI_SYM_2PP4.fa	Loripes_clausus_Mozambique_SYMTRANSOCEAN_L191.fa	78.2466	337	1340
Anodontia_alba_STRI_SYM_2PP4.fa	Loripes_orbiculatus_Mauritania_SYMTRANSOCEAN_3503E.fa	78.2329	318	1340
Anodontia_alba_STRI_SYM_2PP4.fa	Clathrolucina_costata_CahuitaNorth_SYMTRANSOCEAN_clacocahuit002.fa	78.2193	346	1340
Anodontia_alba_STRI_SYM_2PP4.fa	Lucinoma_aequizonata_California_SYM_HARV4.fa	78.1721	130	1340
Anodontia_alba_STRI_SYM_2PP4.fa	Loripes_orbiculatus_Mauritania_SYMTRANSOCEAN_3503D.fa	78.166	310	1340
Anodontia_alba_STRI_SYM_2PP4.fa	Gloverina_cfVestifex_BismarckSea_SYM_L005R.fa	78.1488	177	1340
Anodontia_alba_STRI_SYM_2PP4.fa	Lucinoma_capensis_Nambia_SYM_LCAP3.fa	78.1395	372	1340
Anodontia_alba_STRI_SYM_2PP4.fa	Rugalucina_munda_TinBayQL_SYMTRANSOCEAN_L046.fa	78.1299	311	1340
Anodontia_alba_STRI_SYM_2PP4.fa	Ctena_imbriculata_Galeta_SYM_CteimGalet30.fa	78.1218	344	1340
Anodontia_alba_STRI_SYM_2PP4.fa	Lucinoma_aequizonata_California_SYM_HARV3.fa	78.1205	131	1340
Anodontia_alba_STRI_SYM_2PP4.fa	Myrtea_spinifera_Sweden_SYM_3502F.fa	78.113	269	1340
Anodontia_alba_STRI_SYM_2PP4.fa	Lucinoma_aequizonata_California_SYM_LCM6.fa	78.1124	130	1340
Anodontia_alba_STRI_SYM_2PP4.fa	Gonimyrtea_cfFemisimica_IlesSalomon_SYM_L011.fa	78.1117	359	1340
Anodontia_alba_STRI_SYM_2PP4.fa	Lucinoma_aequizonata_California_SYM_LCM9.fa	78.1071	129	1340
Anodontia_alba_STRI_SYM_2PP4.fa	Ctena_spCRC_Cahuita_SYM2_TimeNewSpPV18.fa	78.1012	333	1340
Anodontia_alba_STRI_SYM_2PP4.fa	Lucinoma_capensis_Nambia_SYM_LCAP2.fa	78.0791	365	1340
Anodontia_alba_STRI_SYM_2PP4.fa	Clathrolucina_costata_Bastimentos_SYMTRANSOCEAN_clacobastim110.fa	78.0738	330	1340
Anodontia_alba_STRI_SYM_2PP4.fa	Ctena_imbriculata_Galeta_SYM_CteimGalet29.fa	78.0732	340	1340
Anodontia_alba_STRI_SYM_2PP4.fa	Lucinoma_aequizonata_California_SYM_HARV1.fa	78.0626	138	1340
Anodontia_alba_STRI_SYM_2PP4.fa	Lucinoma_capensis_Nambia_SYM_LCAP1.fa	78.0625	370	1340
Anodontia_alba_STRI_SYM_2PP4.fa	Lucinoma_borealis_Sweden_SYM_SM003.fa	78.0608	405	1340
Anodontia_alba_STRI_SYM_2PP4.fa	Epidulcina_cfdelphinae_Madagascar_SYM1_3502H.fa	78.0591	314	1340
Anodontia_alba_STRI_SYM_2PP4.fa	Ctena_eburnea_CapeVerdeIslands_SYM_L127.fa	78.0567	247	1340
Anodontia_alba_STRI_SYM_2PP4.fa	Lucinoma_borealis_DevonUK_SYM_L141.fa	78.0546	407	1340
Anodontia_alba_STRI_SYM_2PP4.fa	Clathrolucina_costata_Cristobal_SYMTRANSOCEAN_clacocristo007.fa	78.0545	334	1340
Anodontia_alba_STRI_SYM_2PP4.fa	Lucinoma_aequizonata_California_SYM_HARV2.fa	78.0515	134	1340
Anodontia_alba_STRI_SYM_2PP4.fa	Clathrolucina_costata_Bastimentos_SYMTRANSOCEAN_clacobastim108.fa	78.0498	296	1340
Anodontia_alba_STRI_SYM_2PP4.fa	Pillucina_pacifica_LizardislandQL_SYMTRANSOCEAN_L205.fa	78.0446	334	1340
Anodontia_alba_STRI_SYM_2PP4.fa	Clathrolucina_costata_BocasdelToro_SYMTRANSOCEAN_clacobocaspm43run1.fa	78.0445	335	1340
Anodontia_alba_STRI_SYM_2PP4.fa	Codakia_rugifera_BendalongNSW_SYM_L098.fa	78.0421	401	1340
Anodontia_alba_STRI_SYM_2PP4.fa	Rostrolucina_anterorostrata_Indonesia_SYM_L042.fa	78.0412	321	1340
Anodontia_alba_STRI_SYM_2PP4.fa	Clathrolucina_costata_Jamaica_SYMTRANSOCEAN_clacojamaic003.fa	78.0389	329	1340
Anodontia_alba_STRI_SYM_2PP4.fa	Myrtea_sp_madagascar_SYM_L025.fa	78.0122	210	1340
Anodontia_alba_STRI_SYM_2PP4.fa	Ctena_spCRC_CahuitaEast_SYMTRANSOCEAN_cteimcahuit008.fa	78.0111	326	1340
Anodontia_alba_STRI_SYM_2PP4.fa	Ctena_spCRC_CahuitaEast_SYMTRANSOCEAN_cteimcahuit023.fa	78.0042	282	1340
Anodontia_alba_STRI_SYM_2PP4.fa	Stewartia_GCA_003676105.fa	77.9976	331	1340
Anodontia_alba_STRI_SYM_2PP4.fa	Lucinoma_borealis_Sweden_SYM_3502G.fa	77.9972	390	1340
Anodontia_alba_STRI_SYM_2PP4.fa	Ctena_spCRC_CahuitaEast_SYMTRANSOCEAN_cteimcahuit007.fa	77.9963	325	1340
Anodontia_alba_STRI_SYM_2PP4.fa	Ctena_spCRC_Cahuita_SYM2_TimeNewSpPV23.fa	77.9961	316	1340
Anodontia_alba_STRI_SYM_2PP4.fa	Callucina_winkworthi_Mauritius_SYMTRANSOCEAN_L082.fa	77.996	295	1340
Anodontia_alba_STRI_SYM_2PP4.fa	Loripes_orbiculatus_Tunisia_SYM_L173.fa	77.9949	313	1340
Anodontia_alba_STRI_SYM_2PP4.fa	Ctena_spCRC_CahuitaEast_SYMTRANSOCEAN_cteimcahuit014.fa	77.9871	338	1340
Anodontia_alba_STRI_SYM_2PP4.fa	Lucinoma_aequizonata_California_SYM_LCM7.fa	77.9838	136	1340
Anodontia_alba_STRI_SYM_2PP4.fa	Troendleina_suluensis_Philippines_SYM_L032.fa	77.978	408	1340
Anodontia_alba_STRI_SYM_2PP4.fa	Ctena_spCRC_CahuitaEast_SYMTRANSOCEAN_cteimcahuit009.fa	77.9749	322	1340
Anodontia_alba_STRI_SYM_2PP4.fa	Ctena_spCRC_Cahuita_SYM_TimeNewSpPV21.fa	77.9718	344	1340
Anodontia_alba_STRI_SYM_2PP4.fa	Clathrolucina_costata_Cristobal_SYMTRANSOCEAN_clacocristo010.fa	77.9662	332	1340
Anodontia_alba_STRI_SYM_2PP4.fa	Thiodiazotropha_endoloripes_GCA_001708975.fa	77.963	319	1340
Anodontia_alba_STRI_SYM_2PP4.fa	Thiodiazotropha_endoloripes_GCA_001708985.fa	77.9626	323	1340
Anodontia_alba_STRI_SYM_2PP4.fa	Stewartia_GCA_003676175.fa	77.9609	316	1340
Anodontia_alba_STRI_SYM_2PP4.fa	Clathrolucina_costata_Bastimentos_SYMTRANSOCEAN_clacobastim111COMBINEDruns.fa	77.9607	331	1340
Anodontia_alba_STRI_SYM_2PP4.fa	Thiodiazotropha_endoloripes_GCA_001708965.fa	77.9535	319	1340
Anodontia_alba_STRI_SYM_2PP4.fa	Ctena_spCRC_CahuitaEast_SYMTRANSOCEAN_cteimcahuit019.fa	77.9467	321	1340
Anodontia_alba_STRI_SYM_2PP4.fa	Chavani_striata_OkinawaJapan_SYMTRANSOCEAN_L201.fa	77.94	333	1340
Anodontia_alba_STRI_SYM_2PP4.fa	Clathrolucina_costata_Cristobal_SYMTRANSOCEAN_clacocristo008.fa	77.9366	332	1340
Anodontia_alba_STRI_SYM_2PP4.fa	Thiodiazotropha_endoloripes_GCA_001708955.fa	77.9332	317	1340
Anodontia_alba_STRI_SYM_2PP4.fa	Ctena_spCRC_CahuitaEast_SYMTRANSOCEAN_cteimcahuit010.fa	77.9326	327	1340
Anodontia_alba_STRI_SYM_2PP4.fa	Lucinoma_mystery_SalomonSea_SYM_L038.fa	77.9293	358	1340
Anodontia_alba_STRI_SYM_2PP4.fa	Loripes_clausus_Mozambique_SYMTRANSOCEAN_L193.fa	77.926	291	1340
Anodontia_alba_STRI_SYM_2PP4.fa	Loripes_orbiculatus_KsamilAlbania_SYM_KSA2.fa	77.9242	313	1340
Anodontia_alba_STRI_SYM_2PP4.fa	Loripes_clausus_Mozambique_SYMTRANSOCEAN_L192.fa	77.9174	295	1340
Anodontia_alba_STRI_SYM_2PP4.fa	Ctena_imbriculata_Galeta_SYM2_CteimGalet31.fa	77.9123	319	1340
Anodontia_alba_STRI_SYM_2PP4.fa	Loripes_orbiculatus_KsamilAlbania_SYM_KSA1.fa	77.9117	313	1340
Anodontia_alba_STRI_SYM_2PP4.fa	Loripes_orbiculatus_Tunisia_SYM_L174.fa	77.899	308	1340
Anodontia_alba_STRI_SYM_2PP4.fa	Stewartia_GCA_003676145.fa	77.8913	338	1340
Anodontia_alba_STRI_SYM_2PP4.fa	Lucinoma_borealis_Sweden_SYM_SM001.fa	77.883	329	1340
Anodontia_alba_STRI_SYM_2PP4.fa	Lucinoma_annulata_SouthCalifornia_SYM_L136.fa	77.8812	282	1340
Anodontia_alba_STRI_SYM_2PP4.fa	Loripes_orbiculatus_Mauritania_SYMTRANSOCEAN_LLM.fa	77.8556	318	1340
Anodontia_alba_STRI_SYM_2PP4.fa	Lucinoma_borealis_DevonUK_SYM_L142.fa	77.8456	364	1340
Anodontia_alba_STRI_SYM_2PP4.fa	Loripes_orbiculatus_Piran_SYM_LPN.fa	77.8306	320	1340
Anodontia_alba_STRI_SYM_2PP4.fa	Clathrolucina_costata_PuntaPuebla_SYMTRANSOCEAN_clacopuebla005.fa	77.8282	242	1340
Anodontia_alba_STRI_SYM_2PP4.fa	Loripes_orbiculatus_Dorset_SYM_L175.fa	77.8113	331	1340
Anodontia_alba_STRI_SYM_2PP4.fa	Ctena_spCRC_CahuitaEast_SYMTRANSOCEAN_cteimcahuit022.fa	77.8082	296	1340
Anodontia_alba_STRI_SYM_2PP4.fa	Ctena_spCRC_CahuitaEast_SYMTRANSOCEAN_cteimcahuit015.fa	77.7927	263	1340
Anodontia_alba_STRI_SYM_2PP4.fa	Clathrolucina_costata_Carenero_SYMTRANSOCEAN_unknocarene035.fa	77.7703	291	1340
Anodontia_alba_STRI_SYM_2PP4.fa	Loripes_orbiculatus_montenegro_SYM_KOTO1.fa	77.7442	321	1340
Anodontia_alba_STRI_SYM_2PP4.fa	Loripes_orbiculatus_RapitaSpain_SYM_LRAP3.fa	77.74	314	1340
Anodontia_alba_STRI_SYM_2PP4.fa	Ctena_spCRC_CahuitaEast_SYMTRANSOCEAN_cteimcahuit011.fa	77.7217	228	1340
Anodontia_alba_STRI_SYM_2PP4.fa	Ctena_spCRC_CahuitaEast_SYMTRANSOCEAN_cteimcahuit021.fa	77.6944	290	1340
Anodontia_alba_STRI_SYM_2PP4.fa	Loripes_orbiculatus_RapitaSpain_SYM_LRAP1.fa	77.6937	313	1340
Anodontia_alba_STRI_SYM_2PP4.fa	Loripes_orbiculatus_FetoviaItaly_SYM2_ELBAC10.fa	77.6898	283	1340
Anodontia_alba_STRI_SYM_2PP4.fa	Thiodiazotropha_endoloripes_GCA_001709035.fa	77.6805	321	1340
Anodontia_alba_STRI_SYM_2PP4.fa	Loripes_orbiculatus_RapitaSpain_SYM_LRAP2.fa	77.6552	313	1340
Anodontia_alba_STRI_SYM_2PP4.fa	Loripes_orbiculatus_Piran_SYM_LLP1.fa	77.6453	325	1340
Anodontia_alba_STRI_SYM_2PP4.fa	Sedimenticola_endophacoides_GCA_002084175.fa	77.5719	97	1340
Anodontia_alba_STRI_SYM_2PP4.fa	Cryptophysema_vesicula_Okinawa_SYM_L067.fa	77.4206	119	1340
Anodontia_alba_STRI_SYM_2PP4.fa	Loripes_orbiculatus_FetoviaItaly_SYM1_ELBAC10.fa	77.4098	312	1340
Anodontia_alba_STRI_SYM_2PP4.fa	Loripes_orbiculatus_montenegro_SYM_KOTO2.fa	77.4045	231	1340
Anodontia_alba_STRI_SYM_2PP4.fa	Cryptophysema_vesicula_Okinawa_SYM_L066.fa	77.3337	131	1340
Anodontia_alba_STRI_SYM_2PP4.fa	Sedimenticola_thiotaurini_GCA_001007875.fa	77.3254	100	1340
Anodontia_alba_STRI_SYM_2PP4.fa	GCF_000224455.1_ASM22445v1_genomic.fa	77.3081	145	1340
Anodontia_alba_STRI_SYM_2PP4.fa	GCF_000224925.1_ASM22492v1_genomic.fa	77.2504	146	1340
Anodontia_alba_STRI_SYM_2PP4.fa	GCF_001443665.1_ASM144366v1_genomic.fa	77.245	144	1340
Anodontia_alba_STRI_SYM_2PP4.fa	GCF_001443675.1_ASM144367v1_genomic.fa	77.2411	139	1340
Anodontia_alba_STRI_SYM_2PP4.fa	Sedimenticola_endophacoides_GCA_003062215.fa	77.1753	102	1340
Anodontia_alba_STRI_SYM_2PP4.fa	Sedimenticola_endophacoides_GCA_003062205.fa	77.1753	102	1340
Anodontia_alba_STRI_SYM_2PP4.fa	Phacoides_pectinatus_STRI_SYM_2PP1.fa	77.0882	82	1340
Anodontia_alba_STRI_SYM_2PP4.fa	Phacoides_pectinatus_Guadeloupe_SYM_1PP2.fa	77.0537	78	1340
Anodontia_alba_STRI_SYM_2PP4.fa	Sedimenticola_endophacoides_GCA_003062345.fa	77.0399	99	1340
Anodontia_alba_STRI_SYM_2PP4.fa	Phacoides_pectinatus_Galeta_SYM_Gal39.fa	77.0273	87	1340
Anodontia_alba_STRI_SYM_2PP4.fa	Cryptophysema_vesicula_EastTimor_SYM_L069.fa	77.0099	127	1340
Anodontia_alba_STRI_SYM_2PP4.fa	Sedimenticola_endophacoides_GCA_002084195.fa	76.894	91	1340
Anodontia_alba_STRI_SYM_2PP4.fa	Sedimenticola_endophacoides_GCA_002084045.fa	76.8584	91	1340
Anodontia_alba_STRI_SYM_2PP4.fa	Phacoides_pectinatus_Galeta_SYM_Gal40.fa	76.736	78	1340
A_Thio_seal_contig_4.fa	A_Thio_seal_contig_4.fa	100	1537	1537
A_Thio_seal_contig_4.fa	Ctena_spCRP_SantaElena_SYM1_ctemesantah004.fa	99.9841	1501	1537
A_Thio_seal_contig_4.fa	Ctena_spCRP_SantaElena_SYM1_ctemesantah039.fa	99.8821	1405	1537
A_Thio_seal_contig_4.fa	Ctena_spCRP_SantaElena_SYM1_ctemesantah019.fa	99.8627	1443	1537
A_Thio_seal_contig_4.fa	Ctena_spCRP_SantaElena_SYM1_ctemesantah035.fa	99.7102	1286	1537
A_Thio_seal_contig_4.fa	Ctena_spCRP_SantaElena_SYM1_ctemesantah012.fa	99.6444	1263	1537
A_Thio_seal_contig_4.fa	Ctena_spCRP_SantaElena_SYM1_ctegasantah001.fa	99.61	1295	1537
A_Thio_seal_contig_4.fa	Ctena_spCRP_SantaElena_SYM1_ctemesantah020.fa	99.5764	1305	1537
A_Thio_seal_contig_4.fa	Ctena_spCRP_SantaElena_SYM1_ctemesantah018.fa	99.5221	1288	1537
A_Thio_seal_contig_4.fa	Ctena_spCRP_SantaElena_SYM1_ctemesantah015.fa	99.5164	1257	1537
A_Thio_seal_contig_4.fa	Ctena_spCRP_SantaElena_SYM1_ctemesantah041.fa	99.4881	1320	1537
A_Thio_seal_contig_4.fa	Ctena_spCRP_SantaElena_SYM1_ctemesantah047.fa	99.475	1349	1537
A_Thio_seal_contig_4.fa	Ctena_spCRP_SantaElena_SYM1_ctemesantah042.fa	99.4616	1336	1537
A_Thio_seal_contig_4.fa	Ctena_spCRP_SantaElena_SYM1_ctemesantah045.fa	99.4596	1291	1537
A_Thio_seal_contig_4.fa	Ctena_spCRP_SantaElena_SYM1_ctemesantah028.fa	99.4265	1372	1537
A_Thio_seal_contig_4.fa	Ctena_spCRP_SantaElena_SYM1_ctemesantah050.fa	99.4239	1265	1537
A_Thio_seal_contig_4.fa	Ctena_spCRP_SantaElena_SYM1_ctemesantah003.fa	99.4202	1294	1537
A_Thio_seal_contig_4.fa	Ctena_spCRP_SantaElena_SYM1_ctemesantah010.fa	99.4127	1338	1537
A_Thio_seal_contig_4.fa	Ctena_spCRP_SantaElena_SYM1_ctemesantah049.fa	99.4093	1375	1537
A_Thio_seal_contig_4.fa	Ctena_spCRP_SantaElena_SYM1_ctemesantah037.fa	99.4002	1363	1537
A_Thio_seal_contig_4.fa	Ctena_spCRP_SantaElena_SYM1_ctemesantah013.fa	99.3757	1338	1537
A_Thio_seal_contig_4.fa	Ctena_spCRP_SantaElena_SYM1_ctemesantah033.fa	99.3563	1413	1537
A_Thio_seal_contig_4.fa	Ctena_spCRP_SantaElena_SYM1_ctemesantah043.fa	99.3477	1377	1537
A_Thio_seal_contig_4.fa	Ctena_spCRP_SantaElena_SYM1_ctemesantah011.fa	99.3473	1262	1537
A_Thio_seal_contig_4.fa	Codakia_distinguenda_SantElena_SYM1_coddisantah006rep.fa	99.345	1349	1537
A_Thio_seal_contig_4.fa	Codakia_distinguenda_SantElena_SYM1_coddisantah006.fa	99.3433	1377	1537
A_Thio_seal_contig_4.fa	Ctena_spCRP_SantaElena_SYM2_ctemesantah046.fa	99.3195	1320	1537
A_Thio_seal_contig_4.fa	Ctena_spCRP_SantaElena_SYM1_ctemesantah008.fa	99.3046	1274	1537
A_Thio_seal_contig_4.fa	Ctena_spCRP_SantaElena_SYM1_ctemesantah027.fa	99.3029	1351	1537
A_Thio_seal_contig_4.fa	Ctena_spCRP_SantaElena_SYM1_ctemesantah034.fa	99.2959	1365	1537
A_Thio_seal_contig_4.fa	Ctena_spCRP_SantaElena_SYM1_ctemesantah016.fa	99.2934	1430	1537
A_Thio_seal_contig_4.fa	Ctena_spCRP_SantaElena_SYM1_ctemesantah048.fa	99.2841	1310	1537
A_Thio_seal_contig_4.fa	Ctena_spCRP_SantaElena_SYM1_ctemesantah044.fa	99.2778	1452	1537
A_Thio_seal_contig_4.fa	Ctena_spCRP_SantaElena_SYM1_ctemesantah005.fa	99.2412	1374	1537
A_Thio_seal_contig_4.fa	Ctena_spCRP_SantaElena_SYM1_ctemesantah051.fa	99.241	1375	1537
A_Thio_seal_contig_4.fa	Ctena_spCRP_SantaElena_SYM1_ctemesantah038.fa	99.2303	1370	1537
A_Thio_seal_contig_4.fa	Ctena_spCRP_SantaElena_SYM1_ctemesantah030.fa	99.1879	1360	1537
A_Thio_seal_contig_4.fa	Ctena_spCRP_SantaElena_SYM1_ctegasantah002.fa	99.1393	1264	1537
A_Thio_seal_contig_4.fa	Codakia_distinguenda_BajaCalifornia_SYM1_coddibajacam12rep.fa	99.0712	1216	1537
A_Thio_seal_contig_4.fa	Ctena_spCRP_SantaElena_SYM1_ctemesantah007.fa	98.8851	1370	1537
A_Thio_seal_contig_4.fa	Codakia_distinguenda_Galapagos_SYM1_coddigalapam13run1.fa	97.2068	1195	1537
A_Thio_seal_contig_4.fa	Lucina_adansoni_CapeVerdeIslands_SYM_L144.fa	96.4306	1314	1537
A_Thio_seal_contig_4.fa	Lucina_adansoni_CapeVerdeIslands_SYM_L143.fa	95.7348	1319	1537
A_Thio_seal_contig_4.fa	Ctena_spCRC_Cahuita_SYM1_TimeNewSpPV18.fa	95.4409	1107	1537
A_Thio_seal_contig_4.fa	Clathrolucina_costata_Bastimentos_SYM_clacobastim110.fa	95.4184	1161	1537
A_Thio_seal_contig_4.fa	Ctena_spCRC_Cahuita_SYM_TimeNewSpPV17.fa	95.3634	1206	1537
A_Thio_seal_contig_4.fa	Anodontia_alba_STRI_SYM_2PP4.fa	95.3552	1187	1537
A_Thio_seal_contig_4.fa	Codakia_orbicularis_STRI_SYM1_codorstrist081run1.fa	95.3449	1193	1537
A_Thio_seal_contig_4.fa	Ctena_spCRC_Carenero_SYM_unknocarene033.fa	95.3319	1361	1537
A_Thio_seal_contig_4.fa	Ctena_GCA_003058525.fa	95.3311	1294	1537
A_Thio_seal_contig_4.fa	Anodontia_alba_BocasdelToro_SYM_3PP.fa	95.3234	1249	1537
A_Thio_seal_contig_4.fa	Ctena_imbriculata_Guadeloupe_SYM1_cteimguadel010.fa	95.3153	1284	1537
A_Thio_seal_contig_4.fa	Clathrolucina_costata_StMartin_SYM1_clacostmartm61COMBINEDruns.fa	95.3105	1310	1537
A_Thio_seal_contig_4.fa	Clathrolucina_costata_PuntaPuebla_SYM_clacopuebla005.fa	95.309	1285	1537
A_Thio_seal_contig_4.fa	Clathrolucina_costata_Cristobal_SYM_clacocristo007.fa	95.3024	1306	1537
A_Thio_seal_contig_4.fa	Clathrolucina_costata_BocasdelToro_SYM_clacobocaspm43run1.fa	95.297	1289	1537
A_Thio_seal_contig_4.fa	Clathrolucina_costata_Cristobal_SYM_clacocristo008.fa	95.2936	1313	1537
A_Thio_seal_contig_4.fa	Cardiolucina_cfQuadrata_Madagascar_SYM_L029.fa	95.2912	1266	1537
A_Thio_seal_contig_4.fa	Codakia_orbicularis_StMartin_SYM1_codorstmartm02run1.fa	95.2912	1303	1537
A_Thio_seal_contig_4.fa	Ctena_spCRC_Cahuita_SYM2_TimeNewSpPV16.fa	95.2908	1270	1537
A_Thio_seal_contig_4.fa	Ctena3.fa	95.2897	1278	1537
A_Thio_seal_contig_4.fa	Clathrolucina_costata_BocasdelDrago_SYM_clacodrago038.fa	95.2864	1257	1537
A_Thio_seal_contig_4.fa	Divalinga_quadrisulcata_Jamaica_SYM_divaljamaic004.fa	95.2844	1331	1537
A_Thio_seal_contig_4.fa	Ctena_bella_Hawaii_SYM1_ctebehawaiim35.fa	95.2834	1266	1537
A_Thio_seal_contig_4.fa	Clathrolucina_costata_Cristobal_SYM_clacocristo016.fa	95.2787	1320	1537
A_Thio_seal_contig_4.fa	Codakia1.fa	95.2774	1319	1537
A_Thio_seal_contig_4.fa	Codakia_orbicularis_Guadeloupe_SYM1_codorguadel004.fa	95.2734	1316	1537
A_Thio_seal_contig_4.fa	Ctena_imbricatula_STRI_SYM1_cteimstrist091.fa	95.2728	1276	1537
A_Thio_seal_contig_4.fa	Codakia5.fa	95.2715	1317	1537
A_Thio_seal_contig_4.fa	Codakia3.fa	95.2686	1311	1537
A_Thio_seal_contig_4.fa	Thiodiazotropha_endolucinida_GCA_001715975.fa	95.2662	1320	1537
A_Thio_seal_contig_4.fa	Codakia_orbicularis_Guadeloupe_SYM1_codorguadel003.fa	95.2657	1335	1537
A_Thio_seal_contig_4.fa	Ctena_spCRC_Cahuita_SYM2_TimeNewSpPV19.fa	95.2641	1227	1537
A_Thio_seal_contig_4.fa	Codakia_orbicularis_Guadeloupe_SYM1_codorguadel001.fa	95.2621	1326	1537
A_Thio_seal_contig_4.fa	Clathrolucina_costata_Bastimentos_SYM_clacobastim108.fa	95.2606	1196	1537
A_Thio_seal_contig_4.fa	Codakia_orbicularis_Guadeloupe_SYM1_codorguadel002.fa	95.2594	1330	1537
A_Thio_seal_contig_4.fa	Codakia4.fa	95.2569	1328	1537
A_Thio_seal_contig_4.fa	Clathrolucina_costata_STRI_SYM_clacostrist064.fa	95.2552	1320	1537
A_Thio_seal_contig_4.fa	Ctena_imbriculata_Guadeloupe_SYM1_cteimguadel002.fa	95.2535	1333	1537
A_Thio_seal_contig_4.fa	Ctena2.fa	95.2481	1289	1537
A_Thio_seal_contig_4.fa	Ctena_imbriculata_Guadeloupe_SYM2_cteimguadel008.fa	95.2437	1314	1537
A_Thio_seal_contig_4.fa	Ctena_spCRC_CahuitaEast_SYM2_cteimcahuit017.fa	95.2405	1365	1537
A_Thio_seal_contig_4.fa	Ctena_spCRC_CahuitaEast_SYM_cteimcahuit009.fa	95.2397	1333	1537
A_Thio_seal_contig_4.fa	Ctena_bella_Hawaii_SYM1_ctebehawaiim37.fa	95.239	1284	1537
A_Thio_seal_contig_4.fa	Ctena_imbriculata_Guadeloupe_SYM1_cteimguadel004.fa	95.2375	1329	1537
A_Thio_seal_contig_4.fa	Ctena4.fa	95.2353	1221	1537
A_Thio_seal_contig_4.fa	Clathrolucina_costata_IslaSolarte_SYM_clacosolart023.fa	95.2343	1326	1537
A_Thio_seal_contig_4.fa	Clathrolucina_costata_Bastimentos_SYM_clacobastim111COMBINEDruns.fa	95.2326	1236	1537
A_Thio_seal_contig_4.fa	Ctena_bella_Hawaii_SYM1_ctebehawaiim15.fa	95.2088	1317	1537
A_Thio_seal_contig_4.fa	Clathrolucina_costata_IslaSolarte_SYM_clacosolart025.fa	95.207	1290	1537
A_Thio_seal_contig_4.fa	Clathrolucina_costata_STRI_SYM_clacostrist055.fa	95.188	1293	1537
A_Thio_seal_contig_4.fa	Ctena_bella_Hawaii_SYM1_ctebehawaiim23.fa	95.1839	1336	1537
A_Thio_seal_contig_4.fa	Codakia2.fa	95.1766	1324	1537
A_Thio_seal_contig_4.fa	Clathrolucina_costata_Carenero_SYM_unknocarene035.fa	95.1443	1216	1537
A_Thio_seal_contig_4.fa	Ctena_spCRP_SantaElena_SYM2_ctegasantah002.fa	94.35	1190	1537
A_Thio_seal_contig_4.fa	Ctena_spCRP_SantaElena_SYM2_ctemesantah038.fa	94.2881	1201	1537
A_Thio_seal_contig_4.fa	Lucinisca_fenestrata_PanamaBay_SYM_L149.fa	94.192	1273	1537
A_Thio_seal_contig_4.fa	Ctena_spUNKNOWN_Coiba_SYM1_cteimmachet001.fa	94.1054	1239	1537
A_Thio_seal_contig_4.fa	Ctena_spCRP_SantaElena_SYM2_ctemesantah050.fa	89.1686	1322	1537
A_Thio_seal_contig_4.fa	Ctena_spCRP_SantaElena_SYM1_ctemesantah040.fa	88.8694	1294	1537
A_Thio_seal_contig_4.fa	Ctena_spCRP_SantaElena_SYM2_ctemesantah037.fa	88.0256	1105	1537
A_Thio_seal_contig_4.fa	Ctena_spCRP_SantaElena_SYM2_ctemesantah039.fa	88.0075	1087	1537
A_Thio_seal_contig_4.fa	Ctena_GCA_003094515.fa	81.8088	813	1537
A_Thio_seal_contig_4.fa	Ctena_GCA_003094555.fa	81.7691	878	1537
A_Thio_seal_contig_4.fa	Ctena_imbricatula_STRI_SYM1_cteimstrist072.fa	80.3348	797	1537
A_Thio_seal_contig_4.fa	Ctena_GCA_003094535.fa	80.2765	762	1537
A_Thio_seal_contig_4.fa	Codakia_orbicularis_PuntaJuan_SYM1_codorpuntaj084COMBINEDruns.fa	80.2743	817	1537
A_Thio_seal_contig_4.fa	Ctena_spCRC_Cahuita_SYM_TimeNewSpPV15.fa	80.2736	831	1537
A_Thio_seal_contig_4.fa	Ctena_imbricatula_STRI_SYM1_cteimstrist092.fa	80.2678	803	1537
A_Thio_seal_contig_4.fa	Ctena_imbricatula_STRI_SYM1_cteimstrist093.fa	80.2631	829	1537
A_Thio_seal_contig_4.fa	Ctena_spUNKNOWN_Carenero_SYM_unknocarene034.fa	80.2623	824	1537
A_Thio_seal_contig_4.fa	Ctena_imbricatula_STRI_SYM1_cteimstrist071rep.fa	80.2579	802	1537
A_Thio_seal_contig_4.fa	Ctena_imbriculata_Bastimentos_SYM1_cteimbastim121run1.fa	80.2494	825	1537
A_Thio_seal_contig_4.fa	Ctena_imbricatula_STRI_SYM1_cteimstrist065COMBINEDruns.fa	80.2467	831	1537
A_Thio_seal_contig_4.fa	Ctena_spCRC_Cahuita_SYM_TimeNewSpPV22.fa	80.2443	810	1537
A_Thio_seal_contig_4.fa	F_sym2_contig_4.fa	80.2432	847	1537
A_Thio_seal_contig_4.fa	Ctena_imbricatula_STRI_SYM1_cteimstrist070.fa	80.2429	811	1537
A_Thio_seal_contig_4.fa	Ctena_GCA_003058545.fa	80.2424	797	1537
A_Thio_seal_contig_4.fa	Ctena_imbricatula_STRI_SYM1_cteimstrist066.fa	80.2413	815	1537
A_Thio_seal_contig_4.fa	Ctena_imbricatula_STRI_SYM1_cteimstrist073.fa	80.2402	824	1537
A_Thio_seal_contig_4.fa	Ctena_imbriculata_Bastimentos_SYM1_cteimbastim120run1.fa	80.239	822	1537
A_Thio_seal_contig_4.fa	Ctena_imbricatula_STRI_SYM1_cteimstrist094.fa	80.2377	840	1537
A_Thio_seal_contig_4.fa	Ctena_imbricatula_STRI_SYM1_cteimstrist069.fa	80.2343	828	1537
A_Thio_seal_contig_4.fa	Ctena_spCRC_Cahuita_SYM_TimeNewSpPV25.fa	80.2336	813	1537
A_Thio_seal_contig_4.fa	Ctena_spCRC_Cahuita_SYM_TimeNewSpPV20.fa	80.2324	812	1537
A_Thio_seal_contig_4.fa	Ctena_imbricatula_STRI_SYM1_cteimstrist075.fa	80.2304	816	1537
A_Thio_seal_contig_4.fa	Ctena_imbricatula_STRI_SYM1_cteimstrist082.fa	80.2295	818	1537
A_Thio_seal_contig_4.fa	Ctena_spCRC_CahuitaEast_SYM1_cteimcahuit018.fa	80.2272	828	1537
A_Thio_seal_contig_4.fa	Ctena_spCRC_CahuitaEast_SYM1_cteimcahuit013.fa	80.2256	816	1537
A_Thio_seal_contig_4.fa	Ctena_spCRC_CahuitaEast_SYM_cteimcahuit015.fa	80.2251	838	1537
A_Thio_seal_contig_4.fa	Ctena_imbriculata_STRI_SYM_unknostrist087.fa	80.2167	843	1537
A_Thio_seal_contig_4.fa	Ctena_spCRC_CahuitaEast_SYM_cteimcahuit007.fa	80.2141	815	1537
A_Thio_seal_contig_4.fa	Ctena_spCRC_Cahuita_SYM_TimeNewSpPV24.fa	80.2131	813	1537
A_Thio_seal_contig_4.fa	G_seal_01_contig4.fa	80.213	842	1537
A_Thio_seal_contig_4.fa	Ctena_spCRC_CahuitaEast_SYM_cteimcahuit010.fa	80.2068	829	1537
A_Thio_seal_contig_4.fa	Ctena_imbricatula_STRI_SYM1_cteimstrist051.fa	80.2064	803	1537
A_Thio_seal_contig_4.fa	Ctena_imbriculata_Bastimentos_SYM1_cteimbastim119run1.fa	80.2011	816	1537
A_Thio_seal_contig_4.fa	Ctena_GCA_003094495.fa	80.2008	735	1537
A_Thio_seal_contig_4.fa	Ctena_spCRC_CahuitaEast_SYM1_cteimcahuit020.fa	80.1935	837	1537
A_Thio_seal_contig_4.fa	Ctena_spCRC_CahuitaEast_SYM1_cteimcahuit016.fa	80.1881	823	1537
A_Thio_seal_contig_4.fa	Codakia_orbicularis_CahuitaEast_SYM1_codorcahuit005.fa	80.1869	840	1537
A_Thio_seal_contig_4.fa	Ctena_imbricatula_STRI_SYM1_cteimstrist068COMBINEDruns.fa	80.1825	820	1537
A_Thio_seal_contig_4.fa	Ctena_imbriculata_Guadeloupe_SYM1_cteimguadel007.fa	80.1799	830	1537
A_Thio_seal_contig_4.fa	Ctena_imbriculata_Galeta_SYM1_CteimGalet28.fa	80.1792	851	1537
A_Thio_seal_contig_4.fa	Ctena_spCRC_Cahuita_SYM1_TimeNewSpPV26.fa	80.1712	836	1537
A_Thio_seal_contig_4.fa	Ctena_imbricatula_STRI_SYM1_cteimstrist052.fa	80.1691	857	1537
A_Thio_seal_contig_4.fa	Ctena_GCA_003058485.fa	80.1674	821	1537
A_Thio_seal_contig_4.fa	Ctena_GCA_003058495.fa	80.1647	821	1537
A_Thio_seal_contig_4.fa	Ctena_imbricatula_STRI_SYM1_cteimstrist074.fa	80.1595	826	1537
A_Thio_seal_contig_4.fa	Ctena_imbriculata_Galeta_SYM_CteimGalet32.fa	80.1521	837	1537
A_Thio_seal_contig_4.fa	Ctena_imbricatula_STRI_SYM1_cteimstrist067.fa	80.1468	827	1537
A_Thio_seal_contig_4.fa	Ctena_spCRC_Cahuita_SYM1_TimeNewSpPV23.fa	80.1442	841	1537
A_Thio_seal_contig_4.fa	Ctena_GCA_003094475.fa	80.1439	694	1537
A_Thio_seal_contig_4.fa	Ctena_imbricatula_STRI_SYM1_cteimstrist053.fa	80.1414	836	1537
A_Thio_seal_contig_4.fa	Ctena_imbricatula_STRI_SYM1_cteimstrist080.fa	80.1405	845	1537
A_Thio_seal_contig_4.fa	Ctena_spCRC_CahuitaEast_SYM_cteimcahuit019.fa	80.1355	848	1537
A_Thio_seal_contig_4.fa	Ctena_spCRC_Carenero_SYM2_unknocarene033.fa	80.119	829	1537
A_Thio_seal_contig_4.fa	Ctena_imbriculata_Galeta_SYM2_CteimGalet33.fa	80.1138	814	1537
A_Thio_seal_contig_4.fa	Ctena_spCRC_CahuitaEast_SYM_cteimcahuit023.fa	80.1119	826	1537
A_Thio_seal_contig_4.fa	Ctena_spCRC_Cahuita_SYM2_TimeNewSpPV27.fa	80.1108	816	1537
A_Thio_seal_contig_4.fa	Ctena_imbriculata_Galeta_SYM1_CteimGalet31.fa	80.0961	829	1537
A_Thio_seal_contig_4.fa	Ctena_spCRC_CahuitaEast_SYM1_cteimcahuit017.fa	80.0891	834	1537
A_Thio_seal_contig_4.fa	Ctena_spCRC_CahuitaEast_SYM_cteimcahuit008.fa	80.0854	819	1537
A_Thio_seal_contig_4.fa	Ctena_spCRC_CahuitaEast_SYM1_cteimcahuit025.fa	80.0821	754	1537
A_Thio_seal_contig_4.fa	Ctena_spCRC_CahuitaEast_SYM_cteimcahuit024.fa	80.0411	791	1537
A_Thio_seal_contig_4.fa	Ctena_spCRC_CahuitaEast_SYM_cteimcahuit014.fa	80.0215	828	1537
A_Thio_seal_contig_4.fa	Ctena_spCRC_CahuitaEast_SYM_cteimcahuit011.fa	80.0213	632	1537
A_Thio_seal_contig_4.fa	Codakia_orbicularis_Florida_SYM1_codorfloridm01run1.fa	80.0044	793	1537
A_Thio_seal_contig_4.fa	Ctena_imbriculata_Guadeloupe_SYM2_cteimguadel004.fa	79.9233	681	1537
A_Thio_seal_contig_4.fa	Ctena_bella_Hawaii_SYM1_ctebehawaiim21.fa	79.8972	733	1537
A_Thio_seal_contig_4.fa	Monitilora_ramsayi_MoretonBayQL_SYM_L094.fa	79.055	319	1537
A_Thio_seal_contig_4.fa	Gonimyrtea_cfFemisimica_IlesSalomon_SYM_L011.fa	78.6688	373	1537
A_Thio_seal_contig_4.fa	Monitilora_ramsayi_MoretonBayQL_SYM_L095.fa	78.5763	287	1537
A_Thio_seal_contig_4.fa	Lucinoma_mystery_SalomonSea_SYM_L038.fa	78.5565	393	1537
A_Thio_seal_contig_4.fa	Lucinoma_borealis_DevonUK_SYM_L141.fa	78.5484	459	1537
A_Thio_seal_contig_4.fa	Troendleina_suluensis_Philippines_SYM_L032.fa	78.5227	448	1537
A_Thio_seal_contig_4.fa	Codakia_rugifera_BendalongNSW_SYM_L098.fa	78.5209	459	1537
A_Thio_seal_contig_4.fa	Dulcina_madagascarenis_Madagascar_SYM_L019.fa	78.4902	457	1537
A_Thio_seal_contig_4.fa	Lucinoma_borealis_Sweden_SYM_SM001.fa	78.4883	359	1537
A_Thio_seal_contig_4.fa	Lucinoma_borealis_Sweden_SYM_SM003.fa	78.4563	443	1537
A_Thio_seal_contig_4.fa	Lucinoma_capensis_Nambia_SYM_LCAP3.fa	78.4373	426	1537
A_Thio_seal_contig_4.fa	Dulcina_madagascarenis_Madagascar_SYM_L020.fa	78.4329	458	1537
A_Thio_seal_contig_4.fa	Lucinoma_borealis_Sweden_SYM_3502G.fa	78.4269	438	1537
A_Thio_seal_contig_4.fa	Rostrolucina_anterorostrata_Indonesia_SYM_L042.fa	78.4268	361	1537
A_Thio_seal_contig_4.fa	Lucinoma_capensis_Nambia_SYM_LCAP1.fa	78.4264	417	1537
A_Thio_seal_contig_4.fa	Lucinoma_borealis_DevonUK_SYM_L142.fa	78.4182	405	1537
A_Thio_seal_contig_4.fa	Lucinoma_capensis_Nambia_SYM_LCAP2.fa	78.4099	407	1537
A_Thio_seal_contig_4.fa	Epidulcina_cfdelphinae_Madagascar_SYM2_3502H.fa	78.3401	469	1537
A_Thio_seal_contig_4.fa	Dulcina_madagascarenis_Madagascar_SYM_L043.fa	78.3341	394	1537
A_Thio_seal_contig_4.fa	Lucinoma_aequizonata_California_SYM_LCM7.fa	78.293	141	1537
A_Thio_seal_contig_4.fa	Myrtea_spinifera_Sweden_SYM_3502F.fa	78.2675	298	1537
A_Thio_seal_contig_4.fa	Lucinoma_annulata_SouthCalifornia_SYM_L136.fa	78.2575	322	1537
A_Thio_seal_contig_4.fa	Lucinoma_aequizonata_California_SYM_HARV3.fa	78.2523	141	1537
A_Thio_seal_contig_4.fa	Lucinoma_aequizonata_California_SYM_LCM6.fa	78.2461	144	1537
A_Thio_seal_contig_4.fa	Lucinoma_aequizonata_California_SYM_LCM9.fa	78.2339	138	1537
A_Thio_seal_contig_4.fa	Epidulcina_cfdelphinae_Madagascar_SYM1_3502H.fa	78.23	331	1537
A_Thio_seal_contig_4.fa	Lucinoma_aequizonata_California_SYM_HARV2.fa	78.2297	141	1537
A_Thio_seal_contig_4.fa	Clathrolucina_costata_Bastimentos_SYMTRANSOCEAN_clacobastim110.fa	78.2157	357	1537
A_Thio_seal_contig_4.fa	Lucinoma_aequizonata_California_SYM_HARV4.fa	78.1606	146	1537
A_Thio_seal_contig_4.fa	Gloverina_cfVestifex_BismarckSea_SYM_L005R.fa	78.1594	179	1537
A_Thio_seal_contig_4.fa	Myrtea_sp_madagascar_SYM_L025.fa	78.159	232	1537
A_Thio_seal_contig_4.fa	Ctena_spCRC_Cahuita_SYM_TimeNewSpPV21.fa	78.1525	364	1537
A_Thio_seal_contig_4.fa	Lucinoma_aequizonata_California_SYM_HARV1.fa	78.1486	148	1537
A_Thio_seal_contig_4.fa	Ctena_eburnea_CapeVerdeIslands_SYM_L127.fa	78.1111	242	1537
A_Thio_seal_contig_4.fa	Ctena_imbriculata_Galeta_SYM_CteimGalet30.fa	78.0958	359	1537
A_Thio_seal_contig_4.fa	Loripes_orbiculatus_Piran_SYM_LPN.fa	78.0949	330	1537
A_Thio_seal_contig_4.fa	Clathrolucina_costata_BocasdelDrago_SYMTRANSOCEAN_clacodrago038.fa	78.0839	337	1537
A_Thio_seal_contig_4.fa	Rugalucina_munda_TinBayQL_SYMTRANSOCEAN_L046.fa	78.0352	329	1537
A_Thio_seal_contig_4.fa	Ctena_imbriculata_Galeta_SYM_CteimGalet29.fa	77.9983	361	1537
A_Thio_seal_contig_4.fa	Ctena_bella_FrenchPoly_SYM1_ctebefrenchm22.fa	77.9942	354	1537
A_Thio_seal_contig_4.fa	Clathrolucina_costata_CahuitaNorth_SYMTRANSOCEAN_clacocahuit002.fa	77.9842	367	1537
A_Thio_seal_contig_4.fa	Thiodiazotropha_endoloripes_GCA_001709035.fa	77.9818	323	1537
A_Thio_seal_contig_4.fa	Ctena_spCRC_CahuitaEast_SYMTRANSOCEAN_cteimcahuit007.fa	77.9763	343	1537
A_Thio_seal_contig_4.fa	Ctena_spCRC_CahuitaEast_SYMTRANSOCEAN_cteimcahuit014.fa	77.9615	350	1537
A_Thio_seal_contig_4.fa	Loripes_orbiculatus_Mauritania_SYMTRANSOCEAN_3503D.fa	77.9537	333	1537
A_Thio_seal_contig_4.fa	Loripes_clausus_Mozambique_SYMTRANSOCEAN_L191.fa	77.9526	352	1537
A_Thio_seal_contig_4.fa	Loripes_orbiculatus_montenegro_SYM_KOTO1.fa	77.9514	324	1537
A_Thio_seal_contig_4.fa	Pillucina_pacifica_LizardislandQL_SYMTRANSOCEAN_L205.fa	77.9466	348	1537
A_Thio_seal_contig_4.fa	Loripes_orbiculatus_RapitaSpain_SYM_LRAP1.fa	77.9445	311	1537
A_Thio_seal_contig_4.fa	Loripes_orbiculatus_Mauritania_SYMTRANSOCEAN_3503E.fa	77.9406	340	1537
A_Thio_seal_contig_4.fa	Thiodiazotropha_endoloripes_GCA_001708985.fa	77.919	333	1537
A_Thio_seal_contig_4.fa	Ctena_spCRC_Cahuita_SYM2_TimeNewSpPV23.fa	77.9157	338	1537
A_Thio_seal_contig_4.fa	Thiodiazotropha_endoloripes_GCA_001708955.fa	77.9154	332	1537
A_Thio_seal_contig_4.fa	Ctena_spCRC_Cahuita_SYM2_TimeNewSpPV18.fa	77.9121	354	1537
A_Thio_seal_contig_4.fa	Stewartia_GCA_003676145.fa	77.9106	350	1537
A_Thio_seal_contig_4.fa	Loripes_orbiculatus_KsamilAlbania_SYM_KSA2.fa	77.9074	334	1537
A_Thio_seal_contig_4.fa	Clathrolucina_costata_Bastimentos_SYMTRANSOCEAN_clacobastim111COMBINEDruns.fa	77.9058	353	1537
A_Thio_seal_contig_4.fa	Loripes_orbiculatus_Tunisia_SYM_L174.fa	77.8934	319	1537
A_Thio_seal_contig_4.fa	Loripes_orbiculatus_Tunisia_SYM_L173.fa	77.8905	319	1537
A_Thio_seal_contig_4.fa	Callucina_winkworthi_Mauritius_SYMTRANSOCEAN_L082.fa	77.8877	329	1537
A_Thio_seal_contig_4.fa	Ctena_spCRC_CahuitaEast_SYMTRANSOCEAN_cteimcahuit008.fa	77.8779	360	1537
A_Thio_seal_contig_4.fa	Clathrolucina_costata_Jamaica_SYMTRANSOCEAN_clacojamaic003.fa	77.8776	354	1537
A_Thio_seal_contig_4.fa	Stewartia_GCA_003676105.fa	77.868	357	1537
A_Thio_seal_contig_4.fa	Loripes_orbiculatus_RapitaSpain_SYM_LRAP3.fa	77.867	318	1537
A_Thio_seal_contig_4.fa	Loripes_orbiculatus_Piran_SYM_LLP1.fa	77.8565	328	1537
A_Thio_seal_contig_4.fa	Loripes_orbiculatus_RapitaSpain_SYM_LRAP2.fa	77.8503	311	1537
A_Thio_seal_contig_4.fa	Clathrolucina_costata_Cristobal_SYMTRANSOCEAN_clacocristo010.fa	77.8489	346	1537
A_Thio_seal_contig_4.fa	Ctena_spCRC_CahuitaEast_SYMTRANSOCEAN_cteimcahuit023.fa	77.8391	288	1537
A_Thio_seal_contig_4.fa	Loripes_orbiculatus_Mauritania_SYMTRANSOCEAN_LLM.fa	77.8376	330	1537
A_Thio_seal_contig_4.fa	Ctena_spCRC_CahuitaEast_SYMTRANSOCEAN_cteimcahuit009.fa	77.8358	343	1537
A_Thio_seal_contig_4.fa	Stewartia_GCA_003676175.fa	77.8344	337	1537
A_Thio_seal_contig_4.fa	Loripes_orbiculatus_KsamilAlbania_SYM_KSA1.fa	77.8334	320	1537
A_Thio_seal_contig_4.fa	Thiodiazotropha_endoloripes_GCA_001708975.fa	77.8284	331	1537
A_Thio_seal_contig_4.fa	Chavani_striata_OkinawaJapan_SYMTRANSOCEAN_L201.fa	77.8146	361	1537
A_Thio_seal_contig_4.fa	Clathrolucina_costata_Cristobal_SYMTRANSOCEAN_clacocristo007.fa	77.8124	351	1537
A_Thio_seal_contig_4.fa	Loripes_orbiculatus_Dorset_SYM_L175.fa	77.811	327	1537
A_Thio_seal_contig_4.fa	Clathrolucina_costata_Bastimentos_SYMTRANSOCEAN_clacobastim108.fa	77.8083	312	1537
A_Thio_seal_contig_4.fa	Ctena_spCRC_CahuitaEast_SYMTRANSOCEAN_cteimcahuit010.fa	77.8009	352	1537
A_Thio_seal_contig_4.fa	Clathrolucina_costata_Cristobal_SYMTRANSOCEAN_clacocristo008.fa	77.7996	347	1537
A_Thio_seal_contig_4.fa	Ctena_spCRC_CahuitaEast_SYMTRANSOCEAN_cteimcahuit019.fa	77.7992	332	1537
A_Thio_seal_contig_4.fa	Clathrolucina_costata_PuntaPuebla_SYMTRANSOCEAN_clacopuebla005.fa	77.7962	254	1537
A_Thio_seal_contig_4.fa	Thiodiazotropha_endoloripes_GCA_001708965.fa	77.7958	333	1537
A_Thio_seal_contig_4.fa	Ctena_spCRC_CahuitaEast_SYMTRANSOCEAN_cteimcahuit022.fa	77.7819	313	1537
A_Thio_seal_contig_4.fa	Ctena_spCRC_CahuitaEast_SYMTRANSOCEAN_cteimcahuit011.fa	77.7726	245	1537
A_Thio_seal_contig_4.fa	Loripes_clausus_Mozambique_SYMTRANSOCEAN_L193.fa	77.7706	308	1537
A_Thio_seal_contig_4.fa	Loripes_clausus_Mozambique_SYMTRANSOCEAN_L192.fa	77.759	314	1537
A_Thio_seal_contig_4.fa	Ctena_imbriculata_Galeta_SYM2_CteimGalet31.fa	77.7376	345	1537
A_Thio_seal_contig_4.fa	Clathrolucina_costata_BocasdelToro_SYMTRANSOCEAN_clacobocaspm43run1.fa	77.7318	350	1537
A_Thio_seal_contig_4.fa	Loripes_orbiculatus_FetoviaItaly_SYM1_ELBAC10.fa	77.6821	333	1537
A_Thio_seal_contig_4.fa	Phacoides_pectinatus_Guadeloupe_SYM_PhPec4.fa	77.6668	83	1537
A_Thio_seal_contig_4.fa	Phacoides_pectinatus_Guadeloupe_SYM_PhPec3.fa	77.6592	85	1537
A_Thio_seal_contig_4.fa	Loripes_orbiculatus_FetoviaItaly_SYM2_ELBAC10.fa	77.6546	288	1537
A_Thio_seal_contig_4.fa	Loripes_orbiculatus_montenegro_SYM_KOTO2.fa	77.645	225	1537
A_Thio_seal_contig_4.fa	Sedimenticola_endophacoides_GCA_003062205.fa	77.6318	90	1537
A_Thio_seal_contig_4.fa	Ctena_spCRC_CahuitaEast_SYMTRANSOCEAN_cteimcahuit021.fa	77.6272	305	1537
A_Thio_seal_contig_4.fa	GCF_000224455.1_ASM22445v1_genomic.fa	77.6232	140	1537
A_Thio_seal_contig_4.fa	Phacoides_pectinatus_Guadeloupe_SYM_PhPec1.fa	77.6011	83	1537
A_Thio_seal_contig_4.fa	Sedimenticola_endophacoides_GCA_003062215.fa	77.5964	91	1537
A_Thio_seal_contig_4.fa	Sedimenticola_selenatireducens_GCA_000428045.fa	77.5627	92	1537
A_Thio_seal_contig_4.fa	GCF_000224925.1_ASM22492v1_genomic.fa	77.5585	143	1537
A_Thio_seal_contig_4.fa	Ctena_spCRC_CahuitaEast_SYMTRANSOCEAN_cteimcahuit015.fa	77.5581	279	1537
A_Thio_seal_contig_4.fa	Clathrolucina_costata_Carenero_SYMTRANSOCEAN_unknocarene035.fa	77.5358	306	1537
A_Thio_seal_contig_4.fa	Sedimenticola_endophacoides_GCA_003062345.fa	77.4284	87	1537
A_Thio_seal_contig_4.fa	GCF_001443665.1_ASM144366v1_genomic.fa	77.4192	143	1537
A_Thio_seal_contig_4.fa	GCF_001443675.1_ASM144367v1_genomic.fa	77.4112	142	1537
A_Thio_seal_contig_4.fa	Phacoides_pectinatus_Galeta_SYM_Gal39.fa	77.4109	69	1537
A_Thio_seal_contig_4.fa	Sedimenticola_endophacoides_GCA_002084175.fa	77.2688	80	1537
A_Thio_seal_contig_4.fa	Phacoides_pectinatus_Guadeloupe_SYM_1PP2.fa	77.2324	77	1537
A_Thio_seal_contig_4.fa	Sedimenticola_endophacoides_GCA_002084045.fa	77.2037	77	1537
A_Thio_seal_contig_4.fa	Phacoides_pectinatus_STRI_SYM_2PP1.fa	77.1862	66	1537
A_Thio_seal_contig_4.fa	Cryptophysema_vesicula_Okinawa_SYM_L067.fa	77.1809	102	1537
A_Thio_seal_contig_4.fa	Phacoides_pectinatus_Galeta_SYM_Gal40.fa	77.0961	69	1537
A_Thio_seal_contig_4.fa	Sedimenticola_thiotaurini_GCA_001007875.fa	77.0591	96	1537
A_Thio_seal_contig_4.fa	Sedimenticola_endophacoides_GCA_002084195.fa	77.0548	82	1537
A_Thio_seal_contig_4.fa	Cryptophysema_vesicula_EastTimor_SYM_L069.fa	76.9589	105	1537
A_Thio_seal_contig_4.fa	Cryptophysema_vesicula_Okinawa_SYM_L066.fa	76.9391	110	1537
Callucina_winkworthi_Mauritius_SYMTRANSOCEAN_L082.fa	Callucina_winkworthi_Mauritius_SYMTRANSOCEAN_L082.fa	100	1325	1339
Callucina_winkworthi_Mauritius_SYMTRANSOCEAN_L082.fa	Loripes_clausus_Mozambique_SYMTRANSOCEAN_L192.fa	98.0049	954	1339
Callucina_winkworthi_Mauritius_SYMTRANSOCEAN_L082.fa	Ctena_spCRC_CahuitaEast_SYMTRANSOCEAN_cteimcahuit007.fa	97.8319	1093	1339
Callucina_winkworthi_Mauritius_SYMTRANSOCEAN_L082.fa	Loripes_clausus_Mozambique_SYMTRANSOCEAN_L193.fa	97.7814	974	1339
Callucina_winkworthi_Mauritius_SYMTRANSOCEAN_L082.fa	Chavani_striata_OkinawaJapan_SYMTRANSOCEAN_L201.fa	97.77	1172	1339
Callucina_winkworthi_Mauritius_SYMTRANSOCEAN_L082.fa	Loripes_clausus_Mozambique_SYMTRANSOCEAN_L191.fa	97.752	1203	1339
Callucina_winkworthi_Mauritius_SYMTRANSOCEAN_L082.fa	Ctena_spCRC_CahuitaEast_SYMTRANSOCEAN_cteimcahuit014.fa	97.7329	1190	1339
Callucina_winkworthi_Mauritius_SYMTRANSOCEAN_L082.fa	Ctena_imbriculata_Galeta_SYM2_CteimGalet31.fa	97.7285	1062	1339
Callucina_winkworthi_Mauritius_SYMTRANSOCEAN_L082.fa	Ctena_spCRC_CahuitaEast_SYMTRANSOCEAN_cteimcahuit022.fa	97.7113	1031	1339
Callucina_winkworthi_Mauritius_SYMTRANSOCEAN_L082.fa	Pillucina_pacifica_LizardislandQL_SYMTRANSOCEAN_L205.fa	97.7084	1182	1339
Callucina_winkworthi_Mauritius_SYMTRANSOCEAN_L082.fa	Ctena_imbriculata_Galeta_SYM_CteimGalet29.fa	97.6593	1107	1339
Callucina_winkworthi_Mauritius_SYMTRANSOCEAN_L082.fa	Ctena_spCRC_CahuitaEast_SYMTRANSOCEAN_cteimcahuit019.fa	97.6515	1097	1339
Callucina_winkworthi_Mauritius_SYMTRANSOCEAN_L082.fa	Clathrolucina_costata_Cristobal_SYMTRANSOCEAN_clacocristo008.fa	97.6109	1132	1339
Callucina_winkworthi_Mauritius_SYMTRANSOCEAN_L082.fa	Clathrolucina_costata_CahuitaNorth_SYMTRANSOCEAN_clacocahuit002.fa	97.6035	1200	1339
Callucina_winkworthi_Mauritius_SYMTRANSOCEAN_L082.fa	Ctena_spCRC_CahuitaEast_SYMTRANSOCEAN_cteimcahuit009.fa	97.6012	1089	1339
Callucina_winkworthi_Mauritius_SYMTRANSOCEAN_L082.fa	Ctena_spCRC_CahuitaEast_SYMTRANSOCEAN_cteimcahuit021.fa	97.5863	927	1339
Callucina_winkworthi_Mauritius_SYMTRANSOCEAN_L082.fa	Ctena_spCRC_CahuitaEast_SYMTRANSOCEAN_cteimcahuit008.fa	97.576	1139	1339
Callucina_winkworthi_Mauritius_SYMTRANSOCEAN_L082.fa	Stewartia_GCA_003676175.fa	97.5684	1079	1339
Callucina_winkworthi_Mauritius_SYMTRANSOCEAN_L082.fa	Ctena_spCRC_CahuitaEast_SYMTRANSOCEAN_cteimcahuit010.fa	97.5518	1189	1339
Callucina_winkworthi_Mauritius_SYMTRANSOCEAN_L082.fa	Stewartia_GCA_003676145.fa	97.5493	1194	1339
Callucina_winkworthi_Mauritius_SYMTRANSOCEAN_L082.fa	Stewartia_GCA_003676105.fa	97.5193	1197	1339
Callucina_winkworthi_Mauritius_SYMTRANSOCEAN_L082.fa	Ctena_spCRC_Cahuita_SYM_TimeNewSpPV21.fa	97.4758	1139	1339
Callucina_winkworthi_Mauritius_SYMTRANSOCEAN_L082.fa	Clathrolucina_costata_BocasdelDrago_SYMTRANSOCEAN_clacodrago038.fa	97.4483	990	1339
Callucina_winkworthi_Mauritius_SYMTRANSOCEAN_L082.fa	Clathrolucina_costata_PuntaPuebla_SYMTRANSOCEAN_clacopuebla005.fa	97.2784	743	1339
Callucina_winkworthi_Mauritius_SYMTRANSOCEAN_L082.fa	Loripes_orbiculatus_Mauritania_SYMTRANSOCEAN_3503E.fa	97.2481	1091	1339
Callucina_winkworthi_Mauritius_SYMTRANSOCEAN_L082.fa	Loripes_orbiculatus_Mauritania_SYMTRANSOCEAN_3503D.fa	97.2082	1052	1339
Callucina_winkworthi_Mauritius_SYMTRANSOCEAN_L082.fa	Loripes_orbiculatus_Mauritania_SYMTRANSOCEAN_LLM.fa	97.1957	1104	1339
Callucina_winkworthi_Mauritius_SYMTRANSOCEAN_L082.fa	Clathrolucina_costata_Carenero_SYMTRANSOCEAN_unknocarene035.fa	97.1628	904	1339
Callucina_winkworthi_Mauritius_SYMTRANSOCEAN_L082.fa	Ctena_spCRC_CahuitaEast_SYMTRANSOCEAN_cteimcahuit015.fa	97.1277	839	1339
Callucina_winkworthi_Mauritius_SYMTRANSOCEAN_L082.fa	Ctena_spCRC_CahuitaEast_SYMTRANSOCEAN_cteimcahuit011.fa	96.8812	754	1339
Callucina_winkworthi_Mauritius_SYMTRANSOCEAN_L082.fa	Clathrolucina_costata_BocasdelToro_SYMTRANSOCEAN_clacobocaspm43run1.fa	96.8143	1176	1339
Callucina_winkworthi_Mauritius_SYMTRANSOCEAN_L082.fa	Clathrolucina_costata_Cristobal_SYMTRANSOCEAN_clacocristo007.fa	96.7775	1181	1339
Callucina_winkworthi_Mauritius_SYMTRANSOCEAN_L082.fa	Clathrolucina_costata_Cristobal_SYMTRANSOCEAN_clacocristo010.fa	96.7743	1183	1339
Callucina_winkworthi_Mauritius_SYMTRANSOCEAN_L082.fa	Clathrolucina_costata_Jamaica_SYMTRANSOCEAN_clacojamaic003.fa	96.6457	1194	1339
Callucina_winkworthi_Mauritius_SYMTRANSOCEAN_L082.fa	Ctena_spCRC_Cahuita_SYM2_TimeNewSpPV18.fa	96.6156	1175	1339
Callucina_winkworthi_Mauritius_SYMTRANSOCEAN_L082.fa	Ctena_spCRC_CahuitaEast_SYMTRANSOCEAN_cteimcahuit023.fa	96.6091	949	1339
Callucina_winkworthi_Mauritius_SYMTRANSOCEAN_L082.fa	Clathrolucina_costata_Bastimentos_SYMTRANSOCEAN_clacobastim111COMBINEDruns.fa	96.5958	1178	1339
Callucina_winkworthi_Mauritius_SYMTRANSOCEAN_L082.fa	Clathrolucina_costata_Bastimentos_SYMTRANSOCEAN_clacobastim110.fa	96.575	1182	1339
Callucina_winkworthi_Mauritius_SYMTRANSOCEAN_L082.fa	Ctena_spCRC_Cahuita_SYM2_TimeNewSpPV23.fa	96.5254	1061	1339
Callucina_winkworthi_Mauritius_SYMTRANSOCEAN_L082.fa	Ctena_imbriculata_Galeta_SYM_CteimGalet30.fa	96.5005	1186	1339
Callucina_winkworthi_Mauritius_SYMTRANSOCEAN_L082.fa	Clathrolucina_costata_Bastimentos_SYMTRANSOCEAN_clacobastim108.fa	96.4114	1017	1339
Callucina_winkworthi_Mauritius_SYMTRANSOCEAN_L082.fa	Rugalucina_munda_TinBayQL_SYMTRANSOCEAN_L046.fa	94.4834	1147	1339
Callucina_winkworthi_Mauritius_SYMTRANSOCEAN_L082.fa	Loripes_orbiculatus_Piran_SYM_LPN.fa	89.3479	1117	1339
Callucina_winkworthi_Mauritius_SYMTRANSOCEAN_L082.fa	Thiodiazotropha_endoloripes_GCA_001709035.fa	89.3142	1115	1339
Callucina_winkworthi_Mauritius_SYMTRANSOCEAN_L082.fa	Loripes_orbiculatus_RapitaSpain_SYM_LRAP2.fa	89.311	1098	1339
Callucina_winkworthi_Mauritius_SYMTRANSOCEAN_L082.fa	Loripes_orbiculatus_FetoviaItaly_SYM1_ELBAC10.fa	89.3025	1072	1339
Callucina_winkworthi_Mauritius_SYMTRANSOCEAN_L082.fa	Loripes_orbiculatus_Dorset_SYM_L175.fa	89.2942	1097	1339
Callucina_winkworthi_Mauritius_SYMTRANSOCEAN_L082.fa	Loripes_orbiculatus_Piran_SYM_LLP1.fa	89.2824	1112	1339
Callucina_winkworthi_Mauritius_SYMTRANSOCEAN_L082.fa	Loripes_orbiculatus_RapitaSpain_SYM_LRAP1.fa	89.2818	1106	1339
Callucina_winkworthi_Mauritius_SYMTRANSOCEAN_L082.fa	Loripes_orbiculatus_montenegro_SYM_KOTO1.fa	89.2648	1107	1339
Callucina_winkworthi_Mauritius_SYMTRANSOCEAN_L082.fa	Loripes_orbiculatus_RapitaSpain_SYM_LRAP3.fa	89.2188	1128	1339
Callucina_winkworthi_Mauritius_SYMTRANSOCEAN_L082.fa	Loripes_orbiculatus_KsamilAlbania_SYM_KSA2.fa	89.2023	1108	1339
Callucina_winkworthi_Mauritius_SYMTRANSOCEAN_L082.fa	Thiodiazotropha_endoloripes_GCA_001708985.fa	89.1518	1122	1339
Callucina_winkworthi_Mauritius_SYMTRANSOCEAN_L082.fa	Thiodiazotropha_endoloripes_GCA_001708955.fa	89.132	1123	1339
Callucina_winkworthi_Mauritius_SYMTRANSOCEAN_L082.fa	Loripes_orbiculatus_KsamilAlbania_SYM_KSA1.fa	89.1233	1097	1339
Callucina_winkworthi_Mauritius_SYMTRANSOCEAN_L082.fa	Thiodiazotropha_endoloripes_GCA_001708965.fa	89.1066	1124	1339
Callucina_winkworthi_Mauritius_SYMTRANSOCEAN_L082.fa	Thiodiazotropha_endoloripes_GCA_001708975.fa	89.0845	1116	1339
Callucina_winkworthi_Mauritius_SYMTRANSOCEAN_L082.fa	Loripes_orbiculatus_Tunisia_SYM_L174.fa	89.0801	1106	1339
Callucina_winkworthi_Mauritius_SYMTRANSOCEAN_L082.fa	Loripes_orbiculatus_Tunisia_SYM_L173.fa	89.0551	1121	1339
Callucina_winkworthi_Mauritius_SYMTRANSOCEAN_L082.fa	Loripes_orbiculatus_FetoviaItaly_SYM2_ELBAC10.fa	88.9422	1035	1339
Callucina_winkworthi_Mauritius_SYMTRANSOCEAN_L082.fa	Loripes_orbiculatus_montenegro_SYM_KOTO2.fa	88.4527	790	1339
Callucina_winkworthi_Mauritius_SYMTRANSOCEAN_L082.fa	Ctena_bella_FrenchPoly_SYM1_ctebefrenchm22.fa	86.7548	1007	1339
Callucina_winkworthi_Mauritius_SYMTRANSOCEAN_L082.fa	Clathrolucina_costata_Carenero_SYM_unknocarene035.fa	80.3275	349	1339
Callucina_winkworthi_Mauritius_SYMTRANSOCEAN_L082.fa	Clathrolucina_costata_StMartin_SYM1_clacostmartm61COMBINEDruns.fa	78.8285	315	1339
Callucina_winkworthi_Mauritius_SYMTRANSOCEAN_L082.fa	Ctena_imbriculata_Bastimentos_SYM1_cteimbastim121run1.fa	78.2886	382	1339
Callucina_winkworthi_Mauritius_SYMTRANSOCEAN_L082.fa	Ctena_imbricatula_STRI_SYM1_cteimstrist052.fa	78.2715	384	1339
Callucina_winkworthi_Mauritius_SYMTRANSOCEAN_L082.fa	Ctena_spCRC_Cahuita_SYM_TimeNewSpPV24.fa	78.2646	385	1339
Callucina_winkworthi_Mauritius_SYMTRANSOCEAN_L082.fa	Clathrolucina_costata_BocasdelToro_SYM_clacobocaspm43run1.fa	78.2405	303	1339
Callucina_winkworthi_Mauritius_SYMTRANSOCEAN_L082.fa	G_seal_01_contig4.fa	78.2221	390	1339
Callucina_winkworthi_Mauritius_SYMTRANSOCEAN_L082.fa	Ctena_imbricatula_STRI_SYM1_cteimstrist069.fa	78.2157	394	1339
Callucina_winkworthi_Mauritius_SYMTRANSOCEAN_L082.fa	Ctena_spCRC_Cahuita_SYM1_TimeNewSpPV26.fa	78.2085	403	1339
Callucina_winkworthi_Mauritius_SYMTRANSOCEAN_L082.fa	Ctena_imbriculata_Galeta_SYM1_CteimGalet28.fa	78.2072	393	1339
Callucina_winkworthi_Mauritius_SYMTRANSOCEAN_L082.fa	Ctena_spCRC_Cahuita_SYM_TimeNewSpPV20.fa	78.1992	389	1339
Callucina_winkworthi_Mauritius_SYMTRANSOCEAN_L082.fa	Ctena_imbriculata_Bastimentos_SYM1_cteimbastim120run1.fa	78.1936	394	1339
Callucina_winkworthi_Mauritius_SYMTRANSOCEAN_L082.fa	Ctena_imbricatula_STRI_SYM1_cteimstrist068COMBINEDruns.fa	78.1927	388	1339
Callucina_winkworthi_Mauritius_SYMTRANSOCEAN_L082.fa	Ctena_imbricatula_STRI_SYM1_cteimstrist073.fa	78.1917	386	1339
Callucina_winkworthi_Mauritius_SYMTRANSOCEAN_L082.fa	Ctena_imbricatula_STRI_SYM1_cteimstrist072.fa	78.1851	386	1339
Callucina_winkworthi_Mauritius_SYMTRANSOCEAN_L082.fa	Ctena_spCRC_Cahuita_SYM_TimeNewSpPV22.fa	78.1847	386	1339
Callucina_winkworthi_Mauritius_SYMTRANSOCEAN_L082.fa	Ctena_imbricatula_STRI_SYM1_cteimstrist082.fa	78.1835	391	1339
Callucina_winkworthi_Mauritius_SYMTRANSOCEAN_L082.fa	Ctena_imbricatula_STRI_SYM1_cteimstrist074.fa	78.1823	379	1339
Callucina_winkworthi_Mauritius_SYMTRANSOCEAN_L082.fa	Ctena_imbricatula_STRI_SYM1_cteimstrist071rep.fa	78.1815	391	1339
Callucina_winkworthi_Mauritius_SYMTRANSOCEAN_L082.fa	Ctena_spCRC_Cahuita_SYM_TimeNewSpPV25.fa	78.1809	392	1339
Callucina_winkworthi_Mauritius_SYMTRANSOCEAN_L082.fa	Ctena_imbricatula_STRI_SYM1_cteimstrist094.fa	78.1781	387	1339
Callucina_winkworthi_Mauritius_SYMTRANSOCEAN_L082.fa	Ctena_spCRC_CahuitaEast_SYM_cteimcahuit019.fa	78.174	381	1339
Callucina_winkworthi_Mauritius_SYMTRANSOCEAN_L082.fa	Codakia_orbicularis_PuntaJuan_SYM1_codorpuntaj084COMBINEDruns.fa	78.1708	383	1339
Callucina_winkworthi_Mauritius_SYMTRANSOCEAN_L082.fa	Ctena_imbriculata_STRI_SYM_unknostrist087.fa	78.1663	399	1339
Callucina_winkworthi_Mauritius_SYMTRANSOCEAN_L082.fa	F_sym2_contig_4.fa	78.165	394	1339
Callucina_winkworthi_Mauritius_SYMTRANSOCEAN_L082.fa	Ctena_spCRC_CahuitaEast_SYM_cteimcahuit007.fa	78.1644	393	1339
Callucina_winkworthi_Mauritius_SYMTRANSOCEAN_L082.fa	Codakia_orbicularis_CahuitaEast_SYM1_codorcahuit005.fa	78.1553	388	1339
Callucina_winkworthi_Mauritius_SYMTRANSOCEAN_L082.fa	Ctena_spCRC_CahuitaEast_SYM1_cteimcahuit016.fa	78.1522	387	1339
Callucina_winkworthi_Mauritius_SYMTRANSOCEAN_L082.fa	Ctena_imbricatula_STRI_SYM1_cteimstrist066.fa	78.147	389	1339
Callucina_winkworthi_Mauritius_SYMTRANSOCEAN_L082.fa	Ctena_imbriculata_Guadeloupe_SYM1_cteimguadel007.fa	78.147	391	1339
Callucina_winkworthi_Mauritius_SYMTRANSOCEAN_L082.fa	Ctena_spCRC_CahuitaEast_SYM1_cteimcahuit020.fa	78.1461	392	1339
Callucina_winkworthi_Mauritius_SYMTRANSOCEAN_L082.fa	Ctena_imbricatula_STRI_SYM1_cteimstrist093.fa	78.1448	390	1339
Callucina_winkworthi_Mauritius_SYMTRANSOCEAN_L082.fa	Ctena_GCA_003058485.fa	78.1426	382	1339
Callucina_winkworthi_Mauritius_SYMTRANSOCEAN_L082.fa	Ctena_imbricatula_STRI_SYM1_cteimstrist065COMBINEDruns.fa	78.138	394	1339
Callucina_winkworthi_Mauritius_SYMTRANSOCEAN_L082.fa	Ctena_imbricatula_STRI_SYM1_cteimstrist051.fa	78.1373	376	1339
Callucina_winkworthi_Mauritius_SYMTRANSOCEAN_L082.fa	Ctena_spCRC_CahuitaEast_SYM1_cteimcahuit018.fa	78.1293	390	1339
Callucina_winkworthi_Mauritius_SYMTRANSOCEAN_L082.fa	Ctena_imbriculata_Galeta_SYM_CteimGalet32.fa	78.1226	377	1339
Callucina_winkworthi_Mauritius_SYMTRANSOCEAN_L082.fa	Ctena_imbricatula_STRI_SYM1_cteimstrist070.fa	78.1224	390	1339
Callucina_winkworthi_Mauritius_SYMTRANSOCEAN_L082.fa	Ctena_spUNKNOWN_Carenero_SYM_unknocarene034.fa	78.1207	397	1339
Callucina_winkworthi_Mauritius_SYMTRANSOCEAN_L082.fa	Ctena_spCRC_CahuitaEast_SYM_cteimcahuit010.fa	78.1176	388	1339
Callucina_winkworthi_Mauritius_SYMTRANSOCEAN_L082.fa	Ctena_imbricatula_STRI_SYM1_cteimstrist092.fa	78.1107	387	1339
Callucina_winkworthi_Mauritius_SYMTRANSOCEAN_L082.fa	Ctena_spCRC_Cahuita_SYM1_TimeNewSpPV23.fa	78.1047	386	1339
Callucina_winkworthi_Mauritius_SYMTRANSOCEAN_L082.fa	Ctena_spCRC_CahuitaEast_SYM_cteimcahuit015.fa	78.1036	399	1339
Callucina_winkworthi_Mauritius_SYMTRANSOCEAN_L082.fa	Ctena_imbricatula_STRI_SYM1_cteimstrist075.fa	78.1028	382	1339
Callucina_winkworthi_Mauritius_SYMTRANSOCEAN_L082.fa	Clathrolucina_costata_BocasdelDrago_SYM_clacodrago038.fa	78.096	307	1339
Callucina_winkworthi_Mauritius_SYMTRANSOCEAN_L082.fa	Ctena_imbricatula_STRI_SYM1_cteimstrist067.fa	78.0912	394	1339
Callucina_winkworthi_Mauritius_SYMTRANSOCEAN_L082.fa	Codakia_orbicularis_Florida_SYM1_codorfloridm01run1.fa	78.0882	368	1339
Callucina_winkworthi_Mauritius_SYMTRANSOCEAN_L082.fa	Clathrolucina_costata_Bastimentos_SYM_clacobastim108.fa	78.0873	288	1339
Callucina_winkworthi_Mauritius_SYMTRANSOCEAN_L082.fa	Ctena_spCRC_CahuitaEast_SYM1_cteimcahuit013.fa	78.0825	392	1339
Callucina_winkworthi_Mauritius_SYMTRANSOCEAN_L082.fa	Ctena_eburnea_CapeVerdeIslands_SYM_L127.fa	78.0807	332	1339
Callucina_winkworthi_Mauritius_SYMTRANSOCEAN_L082.fa	Ctena_imbriculata_Bastimentos_SYM1_cteimbastim119run1.fa	78.078	387	1339
Callucina_winkworthi_Mauritius_SYMTRANSOCEAN_L082.fa	Ctena_imbricatula_STRI_SYM1_cteimstrist080.fa	78.0768	396	1339
Callucina_winkworthi_Mauritius_SYMTRANSOCEAN_L082.fa	Ctena_imbricatula_STRI_SYM1_cteimstrist053.fa	78.072	399	1339
Callucina_winkworthi_Mauritius_SYMTRANSOCEAN_L082.fa	Ctena_spCRC_Cahuita_SYM_TimeNewSpPV15.fa	78.0706	389	1339
Callucina_winkworthi_Mauritius_SYMTRANSOCEAN_L082.fa	Ctena_GCA_003058495.fa	78.0482	391	1339
Callucina_winkworthi_Mauritius_SYMTRANSOCEAN_L082.fa	Ctena_spCRC_Cahuita_SYM2_TimeNewSpPV27.fa	78.0338	386	1339
Callucina_winkworthi_Mauritius_SYMTRANSOCEAN_L082.fa	Ctena_GCA_003094535.fa	78.0284	351	1339
Callucina_winkworthi_Mauritius_SYMTRANSOCEAN_L082.fa	Ctena_spCRC_CahuitaEast_SYM1_cteimcahuit025.fa	78.0205	348	1339
Callucina_winkworthi_Mauritius_SYMTRANSOCEAN_L082.fa	Ctena_imbriculata_Galeta_SYM2_CteimGalet33.fa	78.0164	377	1339
Callucina_winkworthi_Mauritius_SYMTRANSOCEAN_L082.fa	Ctena_spCRC_CahuitaEast_SYM_cteimcahuit023.fa	78.0033	374	1339
Callucina_winkworthi_Mauritius_SYMTRANSOCEAN_L082.fa	Ctena_spCRC_CahuitaEast_SYM_cteimcahuit014.fa	78.003	391	1339
Callucina_winkworthi_Mauritius_SYMTRANSOCEAN_L082.fa	Ctena_spCRC_Cahuita_SYM1_TimeNewSpPV18.fa	77.9983	285	1339
Callucina_winkworthi_Mauritius_SYMTRANSOCEAN_L082.fa	Ctena_spCRC_Carenero_SYM2_unknocarene033.fa	77.9909	390	1339
Callucina_winkworthi_Mauritius_SYMTRANSOCEAN_L082.fa	Clathrolucina_costata_Cristobal_SYM_clacocristo007.fa	77.9853	312	1339
Callucina_winkworthi_Mauritius_SYMTRANSOCEAN_L082.fa	Ctena_spCRC_CahuitaEast_SYM_cteimcahuit024.fa	77.9853	372	1339
Callucina_winkworthi_Mauritius_SYMTRANSOCEAN_L082.fa	Clathrolucina_costata_Bastimentos_SYM_clacobastim111COMBINEDruns.fa	77.984	300	1339
Callucina_winkworthi_Mauritius_SYMTRANSOCEAN_L082.fa	Ctena_imbriculata_Galeta_SYM1_CteimGalet31.fa	77.9772	384	1339
Callucina_winkworthi_Mauritius_SYMTRANSOCEAN_L082.fa	Dulcina_madagascarenis_Madagascar_SYM_L020.fa	77.97	347	1339
Callucina_winkworthi_Mauritius_SYMTRANSOCEAN_L082.fa	Ctena_GCA_003094475.fa	77.9574	322	1339
Callucina_winkworthi_Mauritius_SYMTRANSOCEAN_L082.fa	Monitilora_ramsayi_MoretonBayQL_SYM_L094.fa	77.9545	286	1339
Callucina_winkworthi_Mauritius_SYMTRANSOCEAN_L082.fa	Clathrolucina_costata_Cristobal_SYM_clacocristo008.fa	77.9516	303	1339
Callucina_winkworthi_Mauritius_SYMTRANSOCEAN_L082.fa	Ctena_spCRC_CahuitaEast_SYM_cteimcahuit011.fa	77.9436	300	1339
Callucina_winkworthi_Mauritius_SYMTRANSOCEAN_L082.fa	Ctena_GCA_003058545.fa	77.931	346	1339
Callucina_winkworthi_Mauritius_SYMTRANSOCEAN_L082.fa	Clathrolucina_costata_Bastimentos_SYM_clacobastim110.fa	77.9268	299	1339
Callucina_winkworthi_Mauritius_SYMTRANSOCEAN_L082.fa	Divalinga_quadrisulcata_Jamaica_SYM_divaljamaic004.fa	77.9181	307	1339
Callucina_winkworthi_Mauritius_SYMTRANSOCEAN_L082.fa	Ctena_spCRC_CahuitaEast_SYM_cteimcahuit008.fa	77.9167	383	1339
Callucina_winkworthi_Mauritius_SYMTRANSOCEAN_L082.fa	Clathrolucina_costata_STRI_SYM_clacostrist055.fa	77.9156	299	1339
Callucina_winkworthi_Mauritius_SYMTRANSOCEAN_L082.fa	Ctena_GCA_003094495.fa	77.9141	331	1339
Callucina_winkworthi_Mauritius_SYMTRANSOCEAN_L082.fa	Ctena_spCRC_Cahuita_SYM2_TimeNewSpPV19.fa	77.9133	305	1339
Callucina_winkworthi_Mauritius_SYMTRANSOCEAN_L082.fa	Ctena_bella_Hawaii_SYM1_ctebehawaiim21.fa	77.9067	320	1339
Callucina_winkworthi_Mauritius_SYMTRANSOCEAN_L082.fa	Ctena_spCRC_CahuitaEast_SYM1_cteimcahuit017.fa	77.9055	379	1339
Callucina_winkworthi_Mauritius_SYMTRANSOCEAN_L082.fa	Ctena4.fa	77.9018	284	1339
Callucina_winkworthi_Mauritius_SYMTRANSOCEAN_L082.fa	Ctena_imbriculata_Guadeloupe_SYM1_cteimguadel004.fa	77.8998	302	1339
Callucina_winkworthi_Mauritius_SYMTRANSOCEAN_L082.fa	Dulcina_madagascarenis_Madagascar_SYM_L043.fa	77.8934	308	1339
Callucina_winkworthi_Mauritius_SYMTRANSOCEAN_L082.fa	Anodontia_alba_BocasdelToro_SYM_3PP.fa	77.8816	312	1339
Callucina_winkworthi_Mauritius_SYMTRANSOCEAN_L082.fa	Anodontia_alba_STRI_SYM_2PP4.fa	77.8811	297	1339
Callucina_winkworthi_Mauritius_SYMTRANSOCEAN_L082.fa	Ctena2.fa	77.8705	299	1339
Callucina_winkworthi_Mauritius_SYMTRANSOCEAN_L082.fa	Ctena3.fa	77.8655	296	1339
Callucina_winkworthi_Mauritius_SYMTRANSOCEAN_L082.fa	Ctena_imbriculata_Guadeloupe_SYM1_cteimguadel002.fa	77.8644	302	1339
Callucina_winkworthi_Mauritius_SYMTRANSOCEAN_L082.fa	Codakia2.fa	77.862	296	1339
Callucina_winkworthi_Mauritius_SYMTRANSOCEAN_L082.fa	Ctena_spCRC_Cahuita_SYM_TimeNewSpPV17.fa	77.8618	300	1339
Callucina_winkworthi_Mauritius_SYMTRANSOCEAN_L082.fa	Clathrolucina_costata_PuntaPuebla_SYM_clacopuebla005.fa	77.8616	303	1339
Callucina_winkworthi_Mauritius_SYMTRANSOCEAN_L082.fa	Ctena_imbriculata_Guadeloupe_SYM2_cteimguadel008.fa	77.8496	306	1339
Callucina_winkworthi_Mauritius_SYMTRANSOCEAN_L082.fa	Ctena_spCRC_CahuitaEast_SYM_cteimcahuit009.fa	77.8478	302	1339
Callucina_winkworthi_Mauritius_SYMTRANSOCEAN_L082.fa	Ctena_imbriculata_Guadeloupe_SYM1_cteimguadel010.fa	77.8476	305	1339
Callucina_winkworthi_Mauritius_SYMTRANSOCEAN_L082.fa	Epidulcina_cfdelphinae_Madagascar_SYM2_3502H.fa	77.8438	370	1339
Callucina_winkworthi_Mauritius_SYMTRANSOCEAN_L082.fa	Ctena_bella_Hawaii_SYM1_ctebehawaiim35.fa	77.8421	303	1339
Callucina_winkworthi_Mauritius_SYMTRANSOCEAN_L082.fa	Ctena_imbriculata_Guadeloupe_SYM2_cteimguadel004.fa	77.835	323	1339
Callucina_winkworthi_Mauritius_SYMTRANSOCEAN_L082.fa	Codakia_orbicularis_STRI_SYM1_codorstrist081run1.fa	77.8306	300	1339
Callucina_winkworthi_Mauritius_SYMTRANSOCEAN_L082.fa	Ctena_spCRP_SantaElena_SYM1_ctemesantah015.fa	77.8272	294	1339
Callucina_winkworthi_Mauritius_SYMTRANSOCEAN_L082.fa	Ctena_bella_Hawaii_SYM1_ctebehawaiim15.fa	77.8221	310	1339
Callucina_winkworthi_Mauritius_SYMTRANSOCEAN_L082.fa	Codakia_distinguenda_SantElena_SYM1_coddisantah006.fa	77.8216	304	1339
Callucina_winkworthi_Mauritius_SYMTRANSOCEAN_L082.fa	Thiodiazotropha_endolucinida_GCA_001715975.fa	77.8208	311	1339
Callucina_winkworthi_Mauritius_SYMTRANSOCEAN_L082.fa	Ctena_spCRP_SantaElena_SYM1_ctemesantah051.fa	77.8167	308	1339
Callucina_winkworthi_Mauritius_SYMTRANSOCEAN_L082.fa	Ctena_GCA_003094555.fa	77.8161	346	1339
Callucina_winkworthi_Mauritius_SYMTRANSOCEAN_L082.fa	Clathrolucina_costata_IslaSolarte_SYM_clacosolart023.fa	77.8108	305	1339
Callucina_winkworthi_Mauritius_SYMTRANSOCEAN_L082.fa	Ctena_GCA_003094515.fa	77.8089	323	1339
Callucina_winkworthi_Mauritius_SYMTRANSOCEAN_L082.fa	Codakia_distinguenda_Galapagos_SYM1_coddigalapam13run1.fa	77.8033	293	1339
Callucina_winkworthi_Mauritius_SYMTRANSOCEAN_L082.fa	Lucinoma_borealis_Sweden_SYM_SM003.fa	77.7998	243	1339
Callucina_winkworthi_Mauritius_SYMTRANSOCEAN_L082.fa	Gloverina_cfVestifex_BismarckSea_SYM_L005R.fa	77.7984	168	1339
Callucina_winkworthi_Mauritius_SYMTRANSOCEAN_L082.fa	Ctena_spUNKNOWN_Coiba_SYM1_cteimmachet001.fa	77.7978	312	1339
Callucina_winkworthi_Mauritius_SYMTRANSOCEAN_L082.fa	Clathrolucina_costata_Cristobal_SYM_clacocristo016.fa	77.7945	301	1339
Callucina_winkworthi_Mauritius_SYMTRANSOCEAN_L082.fa	Ctena_spCRC_Carenero_SYM_unknocarene033.fa	77.7924	304	1339
Callucina_winkworthi_Mauritius_SYMTRANSOCEAN_L082.fa	Ctena_spCRP_SantaElena_SYM1_ctemesantah048.fa	77.792	283	1339
Callucina_winkworthi_Mauritius_SYMTRANSOCEAN_L082.fa	Codakia4.fa	77.7912	311	1339
Callucina_winkworthi_Mauritius_SYMTRANSOCEAN_L082.fa	Ctena_spCRP_SantaElena_SYM1_ctemesantah011.fa	77.7884	291	1339
Callucina_winkworthi_Mauritius_SYMTRANSOCEAN_L082.fa	Codakia_orbicularis_Guadeloupe_SYM1_codorguadel003.fa	77.7855	314	1339
Callucina_winkworthi_Mauritius_SYMTRANSOCEAN_L082.fa	Lucinoma_borealis_DevonUK_SYM_L141.fa	77.7837	248	1339
Callucina_winkworthi_Mauritius_SYMTRANSOCEAN_L082.fa	Ctena_spCRC_CahuitaEast_SYM2_cteimcahuit017.fa	77.7831	295	1339
Callucina_winkworthi_Mauritius_SYMTRANSOCEAN_L082.fa	Gonimyrtea_cfFemisimica_IlesSalomon_SYM_L011.fa	77.7823	219	1339
Callucina_winkworthi_Mauritius_SYMTRANSOCEAN_L082.fa	Ctena_spCRP_SantaElena_SYM1_ctemesantah016.fa	77.7797	314	1339
Callucina_winkworthi_Mauritius_SYMTRANSOCEAN_L082.fa	Codakia_orbicularis_Guadeloupe_SYM1_codorguadel002.fa	77.7794	314	1339
Callucina_winkworthi_Mauritius_SYMTRANSOCEAN_L082.fa	Codakia_orbicularis_Guadeloupe_SYM1_codorguadel001.fa	77.778	313	1339
Callucina_winkworthi_Mauritius_SYMTRANSOCEAN_L082.fa	Ctena_spCRP_SantaElena_SYM1_ctemesantah005.fa	77.7728	312	1339
Callucina_winkworthi_Mauritius_SYMTRANSOCEAN_L082.fa	Ctena_spCRP_SantaElena_SYM1_ctemesantah010.fa	77.7726	305	1339
Callucina_winkworthi_Mauritius_SYMTRANSOCEAN_L082.fa	Ctena_spCRP_SantaElena_SYM1_ctemesantah041.fa	77.7711	301	1339
Callucina_winkworthi_Mauritius_SYMTRANSOCEAN_L082.fa	Codakia_orbicularis_Guadeloupe_SYM1_codorguadel004.fa	77.7706	314	1339
Callucina_winkworthi_Mauritius_SYMTRANSOCEAN_L082.fa	Ctena_spCRP_SantaElena_SYM1_ctemesantah018.fa	77.7645	310	1339
Callucina_winkworthi_Mauritius_SYMTRANSOCEAN_L082.fa	Ctena_spCRP_SantaElena_SYM1_ctemesantah030.fa	77.7626	309	1339
Callucina_winkworthi_Mauritius_SYMTRANSOCEAN_L082.fa	Clathrolucina_costata_IslaSolarte_SYM_clacosolart025.fa	77.7614	303	1339
Callucina_winkworthi_Mauritius_SYMTRANSOCEAN_L082.fa	Ctena_spCRP_SantaElena_SYM1_ctemesantah043.fa	77.7605	310	1339
Callucina_winkworthi_Mauritius_SYMTRANSOCEAN_L082.fa	Codakia1.fa	77.7576	314	1339
Callucina_winkworthi_Mauritius_SYMTRANSOCEAN_L082.fa	Ctena_spCRP_SantaElena_SYM1_ctemesantah027.fa	77.7559	311	1339
Callucina_winkworthi_Mauritius_SYMTRANSOCEAN_L082.fa	Lucinisca_fenestrata_PanamaBay_SYM_L149.fa	77.7535	315	1339
Callucina_winkworthi_Mauritius_SYMTRANSOCEAN_L082.fa	Codakia5.fa	77.7489	316	1339
Callucina_winkworthi_Mauritius_SYMTRANSOCEAN_L082.fa	Codakia3.fa	77.7486	312	1339
Callucina_winkworthi_Mauritius_SYMTRANSOCEAN_L082.fa	Ctena_imbricatula_STRI_SYM1_cteimstrist091.fa	77.7484	296	1339
Callucina_winkworthi_Mauritius_SYMTRANSOCEAN_L082.fa	Ctena_spCRP_SantaElena_SYM1_ctegasantah001.fa	77.743	307	1339
Callucina_winkworthi_Mauritius_SYMTRANSOCEAN_L082.fa	Ctena_GCA_003058525.fa	77.7353	320	1339
Callucina_winkworthi_Mauritius_SYMTRANSOCEAN_L082.fa	Ctena_spCRP_SantaElena_SYM1_ctemesantah047.fa	77.7351	305	1339
Callucina_winkworthi_Mauritius_SYMTRANSOCEAN_L082.fa	Codakia_orbicularis_StMartin_SYM1_codorstmartm02run1.fa	77.7343	320	1339
Callucina_winkworthi_Mauritius_SYMTRANSOCEAN_L082.fa	Dulcina_madagascarenis_Madagascar_SYM_L019.fa	77.7312	367	1339
Callucina_winkworthi_Mauritius_SYMTRANSOCEAN_L082.fa	Ctena_spCRP_SantaElena_SYM1_ctemesantah020.fa	77.7233	309	1339
Callucina_winkworthi_Mauritius_SYMTRANSOCEAN_L082.fa	Codakia_distinguenda_SantElena_SYM1_coddisantah006rep.fa	77.7189	304	1339
Callucina_winkworthi_Mauritius_SYMTRANSOCEAN_L082.fa	Ctena_spCRP_SantaElena_SYM2_ctemesantah046.fa	77.7144	301	1339
Callucina_winkworthi_Mauritius_SYMTRANSOCEAN_L082.fa	Ctena_spCRP_SantaElena_SYM1_ctemesantah042.fa	77.7119	314	1339
Callucina_winkworthi_Mauritius_SYMTRANSOCEAN_L082.fa	Clathrolucina_costata_STRI_SYM_clacostrist064.fa	77.7111	305	1339
Callucina_winkworthi_Mauritius_SYMTRANSOCEAN_L082.fa	Ctena_spCRP_SantaElena_SYM1_ctemesantah049.fa	77.7104	315	1339
Callucina_winkworthi_Mauritius_SYMTRANSOCEAN_L082.fa	Ctena_spCRP_SantaElena_SYM1_ctemesantah034.fa	77.7079	322	1339
Callucina_winkworthi_Mauritius_SYMTRANSOCEAN_L082.fa	Ctena_spCRP_SantaElena_SYM1_ctemesantah003.fa	77.7075	307	1339
Callucina_winkworthi_Mauritius_SYMTRANSOCEAN_L082.fa	Ctena_spCRP_SantaElena_SYM1_ctemesantah004.fa	77.7048	327	1339
Callucina_winkworthi_Mauritius_SYMTRANSOCEAN_L082.fa	Lucinoma_capensis_Nambia_SYM_LCAP3.fa	77.7004	230	1339
Callucina_winkworthi_Mauritius_SYMTRANSOCEAN_L082.fa	Ctena_bella_Hawaii_SYM1_ctebehawaiim37.fa	77.7002	295	1339
Callucina_winkworthi_Mauritius_SYMTRANSOCEAN_L082.fa	Ctena_spCRP_SantaElena_SYM1_ctemesantah050.fa	77.6989	284	1339
Callucina_winkworthi_Mauritius_SYMTRANSOCEAN_L082.fa	Ctena_spCRP_SantaElena_SYM1_ctemesantah044.fa	77.6974	313	1339
Callucina_winkworthi_Mauritius_SYMTRANSOCEAN_L082.fa	A_Thio_seal_contig_4.fa	77.6896	318	1339
Callucina_winkworthi_Mauritius_SYMTRANSOCEAN_L082.fa	Lucinoma_capensis_Nambia_SYM_LCAP1.fa	77.687	231	1339
Callucina_winkworthi_Mauritius_SYMTRANSOCEAN_L082.fa	Lucinoma_aequizonata_California_SYM_LCM6.fa	77.6868	87	1339
Callucina_winkworthi_Mauritius_SYMTRANSOCEAN_L082.fa	Ctena_spCRP_SantaElena_SYM1_ctemesantah037.fa	77.6863	302	1339
Callucina_winkworthi_Mauritius_SYMTRANSOCEAN_L082.fa	Lucina_adansoni_CapeVerdeIslands_SYM_L143.fa	77.6827	302	1339
Callucina_winkworthi_Mauritius_SYMTRANSOCEAN_L082.fa	Ctena_spCRP_SantaElena_SYM1_ctemesantah019.fa	77.6825	322	1339
Callucina_winkworthi_Mauritius_SYMTRANSOCEAN_L082.fa	Lucinoma_aequizonata_California_SYM_HARV2.fa	77.6821	89	1339
Callucina_winkworthi_Mauritius_SYMTRANSOCEAN_L082.fa	Lucinoma_borealis_Sweden_SYM_SM001.fa	77.682	199	1339
Callucina_winkworthi_Mauritius_SYMTRANSOCEAN_L082.fa	Ctena_spCRP_SantaElena_SYM1_ctemesantah013.fa	77.6794	309	1339
Callucina_winkworthi_Mauritius_SYMTRANSOCEAN_L082.fa	Lucinoma_capensis_Nambia_SYM_LCAP2.fa	77.674	238	1339
Callucina_winkworthi_Mauritius_SYMTRANSOCEAN_L082.fa	Lucinoma_aequizonata_California_SYM_HARV3.fa	77.673	90	1339
Callucina_winkworthi_Mauritius_SYMTRANSOCEAN_L082.fa	Ctena_spCRP_SantaElena_SYM1_ctemesantah028.fa	77.6673	309	1339
Callucina_winkworthi_Mauritius_SYMTRANSOCEAN_L082.fa	Ctena_bella_Hawaii_SYM1_ctebehawaiim23.fa	77.6661	312	1339
Callucina_winkworthi_Mauritius_SYMTRANSOCEAN_L082.fa	Ctena_spCRC_Cahuita_SYM2_TimeNewSpPV16.fa	77.6653	301	1339
Callucina_winkworthi_Mauritius_SYMTRANSOCEAN_L082.fa	Cardiolucina_cfQuadrata_Madagascar_SYM_L029.fa	77.6624	305	1339
Callucina_winkworthi_Mauritius_SYMTRANSOCEAN_L082.fa	Ctena_spCRP_SantaElena_SYM1_ctemesantah045.fa	77.656	305	1339
Callucina_winkworthi_Mauritius_SYMTRANSOCEAN_L082.fa	Codakia_rugifera_BendalongNSW_SYM_L098.fa	77.652	245	1339
Callucina_winkworthi_Mauritius_SYMTRANSOCEAN_L082.fa	Lucinoma_mystery_SalomonSea_SYM_L038.fa	77.6437	236	1339
Callucina_winkworthi_Mauritius_SYMTRANSOCEAN_L082.fa	Ctena_spCRP_SantaElena_SYM1_ctemesantah033.fa	77.6379	318	1339
Callucina_winkworthi_Mauritius_SYMTRANSOCEAN_L082.fa	Ctena_spCRP_SantaElena_SYM1_ctemesantah012.fa	77.6365	301	1339
Callucina_winkworthi_Mauritius_SYMTRANSOCEAN_L082.fa	Lucinoma_aequizonata_California_SYM_HARV1.fa	77.6348	92	1339
Callucina_winkworthi_Mauritius_SYMTRANSOCEAN_L082.fa	Lucinoma_borealis_Sweden_SYM_3502G.fa	77.6286	227	1339
Callucina_winkworthi_Mauritius_SYMTRANSOCEAN_L082.fa	Ctena_spCRP_SantaElena_SYM1_ctemesantah035.fa	77.6196	304	1339
Callucina_winkworthi_Mauritius_SYMTRANSOCEAN_L082.fa	Ctena_spCRP_SantaElena_SYM1_ctemesantah039.fa	77.6178	320	1339
Callucina_winkworthi_Mauritius_SYMTRANSOCEAN_L082.fa	Lucinoma_annulata_SouthCalifornia_SYM_L136.fa	77.6143	176	1339
Callucina_winkworthi_Mauritius_SYMTRANSOCEAN_L082.fa	Codakia_distinguenda_BajaCalifornia_SYM1_coddibajacam12rep.fa	77.6082	293	1339
Callucina_winkworthi_Mauritius_SYMTRANSOCEAN_L082.fa	Ctena_spCRP_SantaElena_SYM1_ctemesantah007.fa	77.6014	293	1339
Callucina_winkworthi_Mauritius_SYMTRANSOCEAN_L082.fa	Troendleina_suluensis_Philippines_SYM_L032.fa	77.5973	253	1339
Callucina_winkworthi_Mauritius_SYMTRANSOCEAN_L082.fa	Lucinoma_aequizonata_California_SYM_LCM7.fa	77.596	91	1339
Callucina_winkworthi_Mauritius_SYMTRANSOCEAN_L082.fa	Ctena_spCRP_SantaElena_SYM1_ctemesantah008.fa	77.5924	306	1339
Callucina_winkworthi_Mauritius_SYMTRANSOCEAN_L082.fa	Ctena_spCRP_SantaElena_SYM2_ctegasantah002.fa	77.5805	292	1339
Callucina_winkworthi_Mauritius_SYMTRANSOCEAN_L082.fa	Myrtea_spinifera_Sweden_SYM_3502F.fa	77.5743	264	1339
Callucina_winkworthi_Mauritius_SYMTRANSOCEAN_L082.fa	Lucinoma_aequizonata_California_SYM_LCM9.fa	77.5661	90	1339
Callucina_winkworthi_Mauritius_SYMTRANSOCEAN_L082.fa	Lucinoma_aequizonata_California_SYM_HARV4.fa	77.5582	93	1339
Callucina_winkworthi_Mauritius_SYMTRANSOCEAN_L082.fa	Lucina_adansoni_CapeVerdeIslands_SYM_L144.fa	77.5309	310	1339
Callucina_winkworthi_Mauritius_SYMTRANSOCEAN_L082.fa	Ctena_spCRP_SantaElena_SYM1_ctegasantah002.fa	77.5298	278	1339
Callucina_winkworthi_Mauritius_SYMTRANSOCEAN_L082.fa	Ctena_spCRP_SantaElena_SYM2_ctemesantah038.fa	77.5106	279	1339
Callucina_winkworthi_Mauritius_SYMTRANSOCEAN_L082.fa	Monitilora_ramsayi_MoretonBayQL_SYM_L095.fa	77.5088	277	1339
Callucina_winkworthi_Mauritius_SYMTRANSOCEAN_L082.fa	Ctena_spCRP_SantaElena_SYM1_ctemesantah038.fa	77.4876	304	1339
Callucina_winkworthi_Mauritius_SYMTRANSOCEAN_L082.fa	Epidulcina_cfdelphinae_Madagascar_SYM1_3502H.fa	77.4698	258	1339
Callucina_winkworthi_Mauritius_SYMTRANSOCEAN_L082.fa	Rostrolucina_anterorostrata_Indonesia_SYM_L042.fa	77.4693	223	1339
Callucina_winkworthi_Mauritius_SYMTRANSOCEAN_L082.fa	Lucinoma_borealis_DevonUK_SYM_L142.fa	77.4688	230	1339
Callucina_winkworthi_Mauritius_SYMTRANSOCEAN_L082.fa	Ctena_spCRP_SantaElena_SYM1_ctemesantah040.fa	77.4677	338	1339
Callucina_winkworthi_Mauritius_SYMTRANSOCEAN_L082.fa	Ctena_spCRP_SantaElena_SYM2_ctemesantah050.fa	77.4212	337	1339
Callucina_winkworthi_Mauritius_SYMTRANSOCEAN_L082.fa	Myrtea_sp_madagascar_SYM_L025.fa	77.4145	220	1339
Callucina_winkworthi_Mauritius_SYMTRANSOCEAN_L082.fa	GCF_001443665.1_ASM144366v1_genomic.fa	77.257	175	1339
Callucina_winkworthi_Mauritius_SYMTRANSOCEAN_L082.fa	GCF_000224925.1_ASM22492v1_genomic.fa	77.2206	172	1339
Callucina_winkworthi_Mauritius_SYMTRANSOCEAN_L082.fa	GCF_000224455.1_ASM22445v1_genomic.fa	77.2172	163	1339
Callucina_winkworthi_Mauritius_SYMTRANSOCEAN_L082.fa	GCF_001443675.1_ASM144367v1_genomic.fa	77.1176	179	1339
Callucina_winkworthi_Mauritius_SYMTRANSOCEAN_L082.fa	Cryptophysema_vesicula_Okinawa_SYM_L067.fa	77.1053	138	1339
Callucina_winkworthi_Mauritius_SYMTRANSOCEAN_L082.fa	Cryptophysema_vesicula_Okinawa_SYM_L066.fa	77.0782	145	1339
Callucina_winkworthi_Mauritius_SYMTRANSOCEAN_L082.fa	Cryptophysema_vesicula_EastTimor_SYM_L069.fa	77.0225	144	1339
Callucina_winkworthi_Mauritius_SYMTRANSOCEAN_L082.fa	Ctena_spCRP_SantaElena_SYM2_ctemesantah037.fa	77.02	281	1339
Callucina_winkworthi_Mauritius_SYMTRANSOCEAN_L082.fa	Phacoides_pectinatus_Galeta_SYM_Gal39.fa	76.9726	89	1339
Callucina_winkworthi_Mauritius_SYMTRANSOCEAN_L082.fa	Sedimenticola_endophacoides_GCA_003062345.fa	76.9597	108	1339
Callucina_winkworthi_Mauritius_SYMTRANSOCEAN_L082.fa	Sedimenticola_endophacoides_GCA_003062215.fa	76.9519	108	1339
Callucina_winkworthi_Mauritius_SYMTRANSOCEAN_L082.fa	Sedimenticola_endophacoides_GCA_003062205.fa	76.9519	108	1339
Callucina_winkworthi_Mauritius_SYMTRANSOCEAN_L082.fa	Ctena_spCRP_SantaElena_SYM2_ctemesantah039.fa	76.9492	280	1339
Callucina_winkworthi_Mauritius_SYMTRANSOCEAN_L082.fa	Sedimenticola_selenatireducens_GCA_000428045.fa	76.9433	99	1339
Callucina_winkworthi_Mauritius_SYMTRANSOCEAN_L082.fa	Phacoides_pectinatus_Guadeloupe_SYM_PhPec1.fa	76.8827	101	1339
Callucina_winkworthi_Mauritius_SYMTRANSOCEAN_L082.fa	Phacoides_pectinatus_Guadeloupe_SYM_PhPec4.fa	76.8607	100	1339
Callucina_winkworthi_Mauritius_SYMTRANSOCEAN_L082.fa	Phacoides_pectinatus_Guadeloupe_SYM_PhPec3.fa	76.8149	101	1339
Callucina_winkworthi_Mauritius_SYMTRANSOCEAN_L082.fa	Phacoides_pectinatus_Galeta_SYM_Gal40.fa	76.7909	84	1339
Callucina_winkworthi_Mauritius_SYMTRANSOCEAN_L082.fa	Phacoides_pectinatus_STRI_SYM_2PP1.fa	76.7744	83	1339
Callucina_winkworthi_Mauritius_SYMTRANSOCEAN_L082.fa	Sedimenticola_endophacoides_GCA_002084175.fa	76.7653	97	1339
Callucina_winkworthi_Mauritius_SYMTRANSOCEAN_L082.fa	Sedimenticola_thiotaurini_GCA_001007875.fa	76.7499	129	1339
Callucina_winkworthi_Mauritius_SYMTRANSOCEAN_L082.fa	Sedimenticola_endophacoides_GCA_002084045.fa	76.7428	98	1339
Callucina_winkworthi_Mauritius_SYMTRANSOCEAN_L082.fa	Sedimenticola_endophacoides_GCA_002084195.fa	76.7116	105	1339
Callucina_winkworthi_Mauritius_SYMTRANSOCEAN_L082.fa	Phacoides_pectinatus_Guadeloupe_SYM_1PP2.fa	76.6976	86	1339
Cardiolucina_cfQuadrata_Madagascar_SYM_L029.fa	Cardiolucina_cfQuadrata_Madagascar_SYM_L029.fa	100	1395	1396
Cardiolucina_cfQuadrata_Madagascar_SYM_L029.fa	Ctena_bella_Hawaii_SYM1_ctebehawaiim35.fa	96.4739	1206	1396
Cardiolucina_cfQuadrata_Madagascar_SYM_L029.fa	Ctena_bella_Hawaii_SYM1_ctebehawaiim23.fa	96.4583	1264	1396
Cardiolucina_cfQuadrata_Madagascar_SYM_L029.fa	Ctena_spCRC_Cahuita_SYM1_TimeNewSpPV18.fa	96.4476	1059	1396
Cardiolucina_cfQuadrata_Madagascar_SYM_L029.fa	Clathrolucina_costata_Bastimentos_SYM_clacobastim110.fa	96.4061	1107	1396
Cardiolucina_cfQuadrata_Madagascar_SYM_L029.fa	Ctena_spCRC_Cahuita_SYM_TimeNewSpPV17.fa	96.3935	1149	1396
Cardiolucina_cfQuadrata_Madagascar_SYM_L029.fa	Divalinga_quadrisulcata_Jamaica_SYM_divaljamaic004.fa	96.3737	1241	1396
Cardiolucina_cfQuadrata_Madagascar_SYM_L029.fa	Codakia2.fa	96.3678	1238	1396
Cardiolucina_cfQuadrata_Madagascar_SYM_L029.fa	Ctena_imbriculata_Guadeloupe_SYM1_cteimguadel002.fa	96.3594	1238	1396
Cardiolucina_cfQuadrata_Madagascar_SYM_L029.fa	Clathrolucina_costata_Cristobal_SYM_clacocristo016.fa	96.3564	1249	1396
Cardiolucina_cfQuadrata_Madagascar_SYM_L029.fa	Ctena_imbriculata_Guadeloupe_SYM2_cteimguadel008.fa	96.3556	1227	1396
Cardiolucina_cfQuadrata_Madagascar_SYM_L029.fa	Codakia_orbicularis_Guadeloupe_SYM1_codorguadel001.fa	96.3537	1246	1396
Cardiolucina_cfQuadrata_Madagascar_SYM_L029.fa	Ctena_spCRC_Cahuita_SYM2_TimeNewSpPV19.fa	96.3489	1166	1396
Cardiolucina_cfQuadrata_Madagascar_SYM_L029.fa	Lucina_adansoni_CapeVerdeIslands_SYM_L143.fa	96.3447	1242	1396
Cardiolucina_cfQuadrata_Madagascar_SYM_L029.fa	Ctena_spCRC_CahuitaEast_SYM2_cteimcahuit017.fa	96.3437	1268	1396
Cardiolucina_cfQuadrata_Madagascar_SYM_L029.fa	Codakia_orbicularis_StMartin_SYM1_codorstmartm02run1.fa	96.3427	1220	1396
Cardiolucina_cfQuadrata_Madagascar_SYM_L029.fa	Clathrolucina_costata_PuntaPuebla_SYM_clacopuebla005.fa	96.3367	1214	1396
Cardiolucina_cfQuadrata_Madagascar_SYM_L029.fa	Clathrolucina_costata_Cristobal_SYM_clacocristo007.fa	96.3367	1246	1396
Cardiolucina_cfQuadrata_Madagascar_SYM_L029.fa	Clathrolucina_costata_StMartin_SYM1_clacostmartm61COMBINEDruns.fa	96.3319	1238	1396
Cardiolucina_cfQuadrata_Madagascar_SYM_L029.fa	Clathrolucina_costata_BocasdelDrago_SYM_clacodrago038.fa	96.3265	1199	1396
Cardiolucina_cfQuadrata_Madagascar_SYM_L029.fa	Clathrolucina_costata_BocasdelToro_SYM_clacobocaspm43run1.fa	96.3225	1224	1396
Cardiolucina_cfQuadrata_Madagascar_SYM_L029.fa	Codakia3.fa	96.3184	1242	1396
Cardiolucina_cfQuadrata_Madagascar_SYM_L029.fa	Ctena3.fa	96.3163	1206	1396
Cardiolucina_cfQuadrata_Madagascar_SYM_L029.fa	Codakia1.fa	96.3163	1242	1396
Cardiolucina_cfQuadrata_Madagascar_SYM_L029.fa	Thiodiazotropha_endolucinida_GCA_001715975.fa	96.3161	1251	1396
Cardiolucina_cfQuadrata_Madagascar_SYM_L029.fa	Codakia4.fa	96.3142	1244	1396
Cardiolucina_cfQuadrata_Madagascar_SYM_L029.fa	Clathrolucina_costata_STRI_SYM_clacostrist055.fa	96.3123	1217	1396
Cardiolucina_cfQuadrata_Madagascar_SYM_L029.fa	Ctena2.fa	96.311	1208	1396
Cardiolucina_cfQuadrata_Madagascar_SYM_L029.fa	Anodontia_alba_STRI_SYM_2PP4.fa	96.311	1149	1396
Cardiolucina_cfQuadrata_Madagascar_SYM_L029.fa	Ctena_bella_Hawaii_SYM1_ctebehawaiim37.fa	96.3096	1220	1396
Cardiolucina_cfQuadrata_Madagascar_SYM_L029.fa	Ctena_imbricatula_STRI_SYM1_cteimstrist091.fa	96.3086	1224	1396
Cardiolucina_cfQuadrata_Madagascar_SYM_L029.fa	Codakia_orbicularis_Guadeloupe_SYM1_codorguadel003.fa	96.3014	1250	1396
Cardiolucina_cfQuadrata_Madagascar_SYM_L029.fa	Codakia_orbicularis_Guadeloupe_SYM1_codorguadel002.fa	96.2987	1253	1396
Cardiolucina_cfQuadrata_Madagascar_SYM_L029.fa	Ctena_bella_Hawaii_SYM1_ctebehawaiim15.fa	96.2965	1247	1396
Cardiolucina_cfQuadrata_Madagascar_SYM_L029.fa	Clathrolucina_costata_Cristobal_SYM_clacocristo008.fa	96.2961	1251	1396
Cardiolucina_cfQuadrata_Madagascar_SYM_L029.fa	Ctena_spCRC_Cahuita_SYM2_TimeNewSpPV16.fa	96.2937	1223	1396
Cardiolucina_cfQuadrata_Madagascar_SYM_L029.fa	Ctena_imbriculata_Guadeloupe_SYM1_cteimguadel010.fa	96.2906	1215	1396
Cardiolucina_cfQuadrata_Madagascar_SYM_L029.fa	Codakia_orbicularis_Guadeloupe_SYM1_codorguadel004.fa	96.274	1255	1396
Cardiolucina_cfQuadrata_Madagascar_SYM_L029.fa	Codakia5.fa	96.2708	1242	1396
Cardiolucina_cfQuadrata_Madagascar_SYM_L029.fa	Clathrolucina_costata_Carenero_SYM_unknocarene035.fa	96.2574	1163	1396
Cardiolucina_cfQuadrata_Madagascar_SYM_L029.fa	Clathrolucina_costata_STRI_SYM_clacostrist064.fa	96.2565	1258	1396
Cardiolucina_cfQuadrata_Madagascar_SYM_L029.fa	Clathrolucina_costata_IslaSolarte_SYM_clacosolart023.fa	96.2564	1272	1396
Cardiolucina_cfQuadrata_Madagascar_SYM_L029.fa	Ctena_spCRC_Carenero_SYM_unknocarene033.fa	96.2528	1272	1396
Cardiolucina_cfQuadrata_Madagascar_SYM_L029.fa	Ctena_spCRC_CahuitaEast_SYM_cteimcahuit009.fa	96.2496	1267	1396
Cardiolucina_cfQuadrata_Madagascar_SYM_L029.fa	Ctena_imbriculata_Guadeloupe_SYM1_cteimguadel004.fa	96.2464	1259	1396
Cardiolucina_cfQuadrata_Madagascar_SYM_L029.fa	Ctena4.fa	96.2435	1145	1396
Cardiolucina_cfQuadrata_Madagascar_SYM_L029.fa	Codakia_orbicularis_STRI_SYM1_codorstrist081run1.fa	96.2331	1156	1396
Cardiolucina_cfQuadrata_Madagascar_SYM_L029.fa	Clathrolucina_costata_Bastimentos_SYM_clacobastim111COMBINEDruns.fa	96.2173	1183	1396
Cardiolucina_cfQuadrata_Madagascar_SYM_L029.fa	Clathrolucina_costata_Bastimentos_SYM_clacobastim108.fa	96.1964	1153	1396
Cardiolucina_cfQuadrata_Madagascar_SYM_L029.fa	Clathrolucina_costata_IslaSolarte_SYM_clacosolart025.fa	96.1587	1236	1396
Cardiolucina_cfQuadrata_Madagascar_SYM_L029.fa	Codakia_distinguenda_Galapagos_SYM1_coddigalapam13run1.fa	95.6992	1129	1396
Cardiolucina_cfQuadrata_Madagascar_SYM_L029.fa	Ctena_spCRP_SantaElena_SYM1_ctegasantah001.fa	95.671	1191	1396
Cardiolucina_cfQuadrata_Madagascar_SYM_L029.fa	Ctena_spCRP_SantaElena_SYM1_ctemesantah012.fa	95.6635	1148	1396
Cardiolucina_cfQuadrata_Madagascar_SYM_L029.fa	Ctena_spCRP_SantaElena_SYM1_ctemesantah020.fa	95.6506	1193	1396
Cardiolucina_cfQuadrata_Madagascar_SYM_L029.fa	Ctena_spCRP_SantaElena_SYM1_ctemesantah041.fa	95.6356	1201	1396
Cardiolucina_cfQuadrata_Madagascar_SYM_L029.fa	Ctena_spCRP_SantaElena_SYM1_ctemesantah018.fa	95.627	1202	1396
Cardiolucina_cfQuadrata_Madagascar_SYM_L029.fa	Ctena_spCRP_SantaElena_SYM1_ctemesantah015.fa	95.6175	1152	1396
Cardiolucina_cfQuadrata_Madagascar_SYM_L029.fa	Ctena_spCRP_SantaElena_SYM1_ctemesantah035.fa	95.608	1181	1396
Cardiolucina_cfQuadrata_Madagascar_SYM_L029.fa	Ctena_spCRP_SantaElena_SYM1_ctemesantah045.fa	95.6017	1189	1396
Cardiolucina_cfQuadrata_Madagascar_SYM_L029.fa	Lucina_adansoni_CapeVerdeIslands_SYM_L144.fa	95.5766	1218	1396
Cardiolucina_cfQuadrata_Madagascar_SYM_L029.fa	Ctena_spCRP_SantaElena_SYM1_ctemesantah013.fa	95.5677	1220	1396
Cardiolucina_cfQuadrata_Madagascar_SYM_L029.fa	Ctena_spCRP_SantaElena_SYM1_ctemesantah003.fa	95.563	1188	1396
Cardiolucina_cfQuadrata_Madagascar_SYM_L029.fa	Ctena_spCRP_SantaElena_SYM1_ctemesantah050.fa	95.5591	1150	1396
Cardiolucina_cfQuadrata_Madagascar_SYM_L029.fa	Ctena_spCRP_SantaElena_SYM1_ctemesantah042.fa	95.5578	1212	1396
Cardiolucina_cfQuadrata_Madagascar_SYM_L029.fa	Ctena_spCRP_SantaElena_SYM1_ctemesantah011.fa	95.551	1158	1396
Cardiolucina_cfQuadrata_Madagascar_SYM_L029.fa	Ctena_spCRP_SantaElena_SYM1_ctemesantah047.fa	95.5307	1223	1396
Cardiolucina_cfQuadrata_Madagascar_SYM_L029.fa	Codakia_distinguenda_SantElena_SYM1_coddisantah006rep.fa	95.5177	1227	1396
Cardiolucina_cfQuadrata_Madagascar_SYM_L029.fa	Ctena_spCRP_SantaElena_SYM1_ctemesantah043.fa	95.502	1250	1396
Cardiolucina_cfQuadrata_Madagascar_SYM_L029.fa	Ctena_spCRP_SantaElena_SYM1_ctemesantah037.fa	95.4936	1215	1396
Cardiolucina_cfQuadrata_Madagascar_SYM_L029.fa	Ctena_spCRP_SantaElena_SYM1_ctemesantah010.fa	95.4875	1232	1396
Cardiolucina_cfQuadrata_Madagascar_SYM_L029.fa	Ctena_spCRP_SantaElena_SYM1_ctemesantah028.fa	95.4815	1240	1396
Cardiolucina_cfQuadrata_Madagascar_SYM_L029.fa	Ctena_spCRP_SantaElena_SYM2_ctemesantah046.fa	95.481	1195	1396
Cardiolucina_cfQuadrata_Madagascar_SYM_L029.fa	Ctena_spCRP_SantaElena_SYM1_ctemesantah048.fa	95.4809	1175	1396
Cardiolucina_cfQuadrata_Madagascar_SYM_L029.fa	Ctena_spCRP_SantaElena_SYM1_ctemesantah008.fa	95.4792	1159	1396
Cardiolucina_cfQuadrata_Madagascar_SYM_L029.fa	Ctena_spCRP_SantaElena_SYM1_ctemesantah004.fa	95.4765	1257	1396
Cardiolucina_cfQuadrata_Madagascar_SYM_L029.fa	Ctena_spCRP_SantaElena_SYM1_ctemesantah027.fa	95.4754	1228	1396
Cardiolucina_cfQuadrata_Madagascar_SYM_L029.fa	Ctena_spCRP_SantaElena_SYM1_ctemesantah049.fa	95.4714	1248	1396
Cardiolucina_cfQuadrata_Madagascar_SYM_L029.fa	Ctena_spCRP_SantaElena_SYM1_ctemesantah033.fa	95.4704	1248	1396
Cardiolucina_cfQuadrata_Madagascar_SYM_L029.fa	Codakia_distinguenda_SantElena_SYM1_coddisantah006.fa	95.4645	1256	1396
Cardiolucina_cfQuadrata_Madagascar_SYM_L029.fa	Ctena_spCRP_SantaElena_SYM1_ctemesantah005.fa	95.4599	1227	1396
Cardiolucina_cfQuadrata_Madagascar_SYM_L029.fa	Ctena_spCRP_SantaElena_SYM1_ctemesantah030.fa	95.4494	1195	1396
Cardiolucina_cfQuadrata_Madagascar_SYM_L029.fa	A_Thio_seal_contig_4.fa	95.4444	1267	1396
Cardiolucina_cfQuadrata_Madagascar_SYM_L029.fa	Ctena_spCRP_SantaElena_SYM1_ctemesantah019.fa	95.4428	1253	1396
Cardiolucina_cfQuadrata_Madagascar_SYM_L029.fa	Ctena_spCRP_SantaElena_SYM1_ctemesantah039.fa	95.442	1231	1396
Cardiolucina_cfQuadrata_Madagascar_SYM_L029.fa	Ctena_spCRP_SantaElena_SYM1_ctemesantah034.fa	95.4311	1235	1396
Cardiolucina_cfQuadrata_Madagascar_SYM_L029.fa	Ctena_spCRP_SantaElena_SYM1_ctemesantah016.fa	95.4215	1270	1396
Cardiolucina_cfQuadrata_Madagascar_SYM_L029.fa	Ctena_spCRP_SantaElena_SYM1_ctemesantah044.fa	95.4134	1266	1396
Cardiolucina_cfQuadrata_Madagascar_SYM_L029.fa	Ctena_spCRP_SantaElena_SYM1_ctemesantah051.fa	95.4034	1252	1396
Cardiolucina_cfQuadrata_Madagascar_SYM_L029.fa	Codakia_distinguenda_BajaCalifornia_SYM1_coddibajacam12rep.fa	95.3974	1116	1396
Cardiolucina_cfQuadrata_Madagascar_SYM_L029.fa	Ctena_spCRP_SantaElena_SYM1_ctemesantah038.fa	95.3433	1212	1396
Cardiolucina_cfQuadrata_Madagascar_SYM_L029.fa	Ctena_spCRP_SantaElena_SYM1_ctegasantah002.fa	95.3319	1117	1396
Cardiolucina_cfQuadrata_Madagascar_SYM_L029.fa	Ctena_spCRP_SantaElena_SYM1_ctemesantah007.fa	95.1883	1225	1396
Cardiolucina_cfQuadrata_Madagascar_SYM_L029.fa	Anodontia_alba_BocasdelToro_SYM_3PP.fa	94.7127	1185	1396
Cardiolucina_cfQuadrata_Madagascar_SYM_L029.fa	Ctena_GCA_003058525.fa	94.7114	1234	1396
Cardiolucina_cfQuadrata_Madagascar_SYM_L029.fa	Ctena_spUNKNOWN_Coiba_SYM1_cteimmachet001.fa	94.2264	1165	1396
Cardiolucina_cfQuadrata_Madagascar_SYM_L029.fa	Ctena_spCRP_SantaElena_SYM2_ctegasantah002.fa	94.1767	1176	1396
Cardiolucina_cfQuadrata_Madagascar_SYM_L029.fa	Ctena_spCRP_SantaElena_SYM2_ctemesantah038.fa	94.0703	1166	1396
Cardiolucina_cfQuadrata_Madagascar_SYM_L029.fa	Lucinisca_fenestrata_PanamaBay_SYM_L149.fa	93.783	1216	1396
Cardiolucina_cfQuadrata_Madagascar_SYM_L029.fa	Ctena_spCRP_SantaElena_SYM1_ctemesantah040.fa	88.4265	1195	1396
Cardiolucina_cfQuadrata_Madagascar_SYM_L029.fa	Ctena_spCRP_SantaElena_SYM2_ctemesantah050.fa	88.3631	1195	1396
Cardiolucina_cfQuadrata_Madagascar_SYM_L029.fa	Ctena_spCRP_SantaElena_SYM2_ctemesantah037.fa	87.5478	1018	1396
Cardiolucina_cfQuadrata_Madagascar_SYM_L029.fa	Ctena_spCRP_SantaElena_SYM2_ctemesantah039.fa	87.5054	1012	1396
Cardiolucina_cfQuadrata_Madagascar_SYM_L029.fa	Ctena_GCA_003094555.fa	81.7164	859	1396
Cardiolucina_cfQuadrata_Madagascar_SYM_L029.fa	Ctena_GCA_003094515.fa	81.6513	806	1396
Cardiolucina_cfQuadrata_Madagascar_SYM_L029.fa	Ctena_imbricatula_STRI_SYM1_cteimstrist065COMBINEDruns.fa	80.5704	814	1396
Cardiolucina_cfQuadrata_Madagascar_SYM_L029.fa	Ctena_spCRC_Cahuita_SYM1_TimeNewSpPV26.fa	80.5464	813	1396
Cardiolucina_cfQuadrata_Madagascar_SYM_L029.fa	Ctena_spCRC_CahuitaEast_SYM1_cteimcahuit018.fa	80.5335	813	1396
Cardiolucina_cfQuadrata_Madagascar_SYM_L029.fa	Ctena_spCRC_Cahuita_SYM_TimeNewSpPV15.fa	80.5256	826	1396
Cardiolucina_cfQuadrata_Madagascar_SYM_L029.fa	Ctena_GCA_003058485.fa	80.523	797	1396
Cardiolucina_cfQuadrata_Madagascar_SYM_L029.fa	Ctena_imbricatula_STRI_SYM1_cteimstrist071rep.fa	80.4812	773	1396
Cardiolucina_cfQuadrata_Madagascar_SYM_L029.fa	Ctena_imbriculata_Bastimentos_SYM1_cteimbastim121run1.fa	80.4691	790	1396
Cardiolucina_cfQuadrata_Madagascar_SYM_L029.fa	Ctena_imbricatula_STRI_SYM1_cteimstrist070.fa	80.4637	776	1396
Cardiolucina_cfQuadrata_Madagascar_SYM_L029.fa	Ctena_spCRC_Cahuita_SYM1_TimeNewSpPV23.fa	80.4589	785	1396
Cardiolucina_cfQuadrata_Madagascar_SYM_L029.fa	Ctena_imbricatula_STRI_SYM1_cteimstrist066.fa	80.4587	777	1396
Cardiolucina_cfQuadrata_Madagascar_SYM_L029.fa	G_seal_01_contig4.fa	80.4527	809	1396
Cardiolucina_cfQuadrata_Madagascar_SYM_L029.fa	Ctena_imbricatula_STRI_SYM1_cteimstrist067.fa	80.4501	789	1396
Cardiolucina_cfQuadrata_Madagascar_SYM_L029.fa	Ctena_imbriculata_STRI_SYM_unknostrist087.fa	80.4451	815	1396
Cardiolucina_cfQuadrata_Madagascar_SYM_L029.fa	Ctena_GCA_003094535.fa	80.424	748	1396
Cardiolucina_cfQuadrata_Madagascar_SYM_L029.fa	Ctena_imbriculata_Guadeloupe_SYM1_cteimguadel007.fa	80.4203	801	1396
Cardiolucina_cfQuadrata_Madagascar_SYM_L029.fa	Ctena_imbricatula_STRI_SYM1_cteimstrist072.fa	80.4197	792	1396
Cardiolucina_cfQuadrata_Madagascar_SYM_L029.fa	Ctena_imbricatula_STRI_SYM1_cteimstrist069.fa	80.417	794	1396
Cardiolucina_cfQuadrata_Madagascar_SYM_L029.fa	Ctena_imbriculata_Bastimentos_SYM1_cteimbastim119run1.fa	80.4119	788	1396
Cardiolucina_cfQuadrata_Madagascar_SYM_L029.fa	Ctena_imbricatula_STRI_SYM1_cteimstrist082.fa	80.4092	791	1396
Cardiolucina_cfQuadrata_Madagascar_SYM_L029.fa	Ctena_imbricatula_STRI_SYM1_cteimstrist051.fa	80.4086	778	1396
Cardiolucina_cfQuadrata_Madagascar_SYM_L029.fa	Ctena_GCA_003058545.fa	80.4075	759	1396
Cardiolucina_cfQuadrata_Madagascar_SYM_L029.fa	Ctena_imbricatula_STRI_SYM1_cteimstrist075.fa	80.406	778	1396
Cardiolucina_cfQuadrata_Madagascar_SYM_L029.fa	Ctena_spCRC_Cahuita_SYM_TimeNewSpPV22.fa	80.4056	784	1396
Cardiolucina_cfQuadrata_Madagascar_SYM_L029.fa	Ctena_GCA_003058495.fa	80.4055	795	1396
Cardiolucina_cfQuadrata_Madagascar_SYM_L029.fa	Ctena_GCA_003094475.fa	80.4041	679	1396
Cardiolucina_cfQuadrata_Madagascar_SYM_L029.fa	Ctena_imbricatula_STRI_SYM1_cteimstrist073.fa	80.4036	803	1396
Cardiolucina_cfQuadrata_Madagascar_SYM_L029.fa	Ctena_spCRC_Cahuita_SYM_TimeNewSpPV25.fa	80.3997	783	1396
Cardiolucina_cfQuadrata_Madagascar_SYM_L029.fa	Codakia_orbicularis_CahuitaEast_SYM1_codorcahuit005.fa	80.3939	822	1396
Cardiolucina_cfQuadrata_Madagascar_SYM_L029.fa	Ctena_spCRC_CahuitaEast_SYM1_cteimcahuit017.fa	80.3901	789	1396
Cardiolucina_cfQuadrata_Madagascar_SYM_L029.fa	Ctena_imbricatula_STRI_SYM1_cteimstrist080.fa	80.3896	802	1396
Cardiolucina_cfQuadrata_Madagascar_SYM_L029.fa	Ctena_spUNKNOWN_Carenero_SYM_unknocarene034.fa	80.3881	817	1396
Cardiolucina_cfQuadrata_Madagascar_SYM_L029.fa	Ctena_spCRC_Cahuita_SYM_TimeNewSpPV20.fa	80.3868	779	1396
Cardiolucina_cfQuadrata_Madagascar_SYM_L029.fa	Ctena_spCRC_Cahuita_SYM_TimeNewSpPV24.fa	80.3863	786	1396
Cardiolucina_cfQuadrata_Madagascar_SYM_L029.fa	Ctena_spCRC_CahuitaEast_SYM_cteimcahuit010.fa	80.3782	811	1396
Cardiolucina_cfQuadrata_Madagascar_SYM_L029.fa	Ctena_imbricatula_STRI_SYM1_cteimstrist074.fa	80.3779	796	1396
Cardiolucina_cfQuadrata_Madagascar_SYM_L029.fa	Ctena_imbricatula_STRI_SYM1_cteimstrist093.fa	80.3768	804	1396
Cardiolucina_cfQuadrata_Madagascar_SYM_L029.fa	Ctena_imbricatula_STRI_SYM1_cteimstrist094.fa	80.3767	809	1396
Cardiolucina_cfQuadrata_Madagascar_SYM_L029.fa	Codakia_orbicularis_PuntaJuan_SYM1_codorpuntaj084COMBINEDruns.fa	80.3718	808	1396
Cardiolucina_cfQuadrata_Madagascar_SYM_L029.fa	Ctena_spCRC_CahuitaEast_SYM_cteimcahuit011.fa	80.3705	605	1396
Cardiolucina_cfQuadrata_Madagascar_SYM_L029.fa	Ctena_imbriculata_Bastimentos_SYM1_cteimbastim120run1.fa	80.3698	809	1396
Cardiolucina_cfQuadrata_Madagascar_SYM_L029.fa	F_sym2_contig_4.fa	80.366	814	1396
Cardiolucina_cfQuadrata_Madagascar_SYM_L029.fa	Ctena_imbricatula_STRI_SYM1_cteimstrist053.fa	80.3633	791	1396
Cardiolucina_cfQuadrata_Madagascar_SYM_L029.fa	Ctena_spCRC_CahuitaEast_SYM_cteimcahuit007.fa	80.363	796	1396
Cardiolucina_cfQuadrata_Madagascar_SYM_L029.fa	Ctena_imbriculata_Galeta_SYM1_CteimGalet28.fa	80.3579	821	1396
Cardiolucina_cfQuadrata_Madagascar_SYM_L029.fa	Ctena_imbricatula_STRI_SYM1_cteimstrist092.fa	80.3566	789	1396
Cardiolucina_cfQuadrata_Madagascar_SYM_L029.fa	Ctena_spCRC_CahuitaEast_SYM1_cteimcahuit020.fa	80.3514	806	1396
Cardiolucina_cfQuadrata_Madagascar_SYM_L029.fa	Ctena_spCRC_CahuitaEast_SYM_cteimcahuit015.fa	80.3495	816	1396
Cardiolucina_cfQuadrata_Madagascar_SYM_L029.fa	Ctena_imbricatula_STRI_SYM1_cteimstrist052.fa	80.3433	812	1396
Cardiolucina_cfQuadrata_Madagascar_SYM_L029.fa	Ctena_spCRC_CahuitaEast_SYM1_cteimcahuit016.fa	80.3421	790	1396
Cardiolucina_cfQuadrata_Madagascar_SYM_L029.fa	Ctena_spCRC_Carenero_SYM2_unknocarene033.fa	80.3398	809	1396
Cardiolucina_cfQuadrata_Madagascar_SYM_L029.fa	Ctena_spCRC_CahuitaEast_SYM_cteimcahuit019.fa	80.3284	813	1396
Cardiolucina_cfQuadrata_Madagascar_SYM_L029.fa	Ctena_spCRC_CahuitaEast_SYM1_cteimcahuit013.fa	80.3242	800	1396
Cardiolucina_cfQuadrata_Madagascar_SYM_L029.fa	Ctena_spCRC_Cahuita_SYM2_TimeNewSpPV27.fa	80.323	791	1396
Cardiolucina_cfQuadrata_Madagascar_SYM_L029.fa	Ctena_imbriculata_Galeta_SYM_CteimGalet32.fa	80.3206	798	1396
Cardiolucina_cfQuadrata_Madagascar_SYM_L029.fa	Ctena_spCRC_CahuitaEast_SYM_cteimcahuit023.fa	80.309	800	1396
Cardiolucina_cfQuadrata_Madagascar_SYM_L029.fa	Ctena_spCRC_CahuitaEast_SYM_cteimcahuit008.fa	80.3068	773	1396
Cardiolucina_cfQuadrata_Madagascar_SYM_L029.fa	Ctena_imbricatula_STRI_SYM1_cteimstrist068COMBINEDruns.fa	80.2845	795	1396
Cardiolucina_cfQuadrata_Madagascar_SYM_L029.fa	Ctena_spCRC_CahuitaEast_SYM_cteimcahuit024.fa	80.28	776	1396
Cardiolucina_cfQuadrata_Madagascar_SYM_L029.fa	Ctena_imbriculata_Galeta_SYM2_CteimGalet33.fa	80.2711	782	1396
Cardiolucina_cfQuadrata_Madagascar_SYM_L029.fa	Ctena_spCRC_CahuitaEast_SYM_cteimcahuit014.fa	80.2706	800	1396
Cardiolucina_cfQuadrata_Madagascar_SYM_L029.fa	Ctena_imbriculata_Galeta_SYM1_CteimGalet31.fa	80.2559	808	1396
Cardiolucina_cfQuadrata_Madagascar_SYM_L029.fa	Ctena_GCA_003094495.fa	80.2348	727	1396
Cardiolucina_cfQuadrata_Madagascar_SYM_L029.fa	Codakia_orbicularis_Florida_SYM1_codorfloridm01run1.fa	80.217	760	1396
Cardiolucina_cfQuadrata_Madagascar_SYM_L029.fa	Ctena_spCRC_CahuitaEast_SYM1_cteimcahuit025.fa	80.1664	760	1396
Cardiolucina_cfQuadrata_Madagascar_SYM_L029.fa	Ctena_imbriculata_Guadeloupe_SYM2_cteimguadel004.fa	80.0563	652	1396
Cardiolucina_cfQuadrata_Madagascar_SYM_L029.fa	Ctena_bella_Hawaii_SYM1_ctebehawaiim21.fa	80.0452	713	1396
Cardiolucina_cfQuadrata_Madagascar_SYM_L029.fa	Monitilora_ramsayi_MoretonBayQL_SYM_L094.fa	79.3195	297	1396
Cardiolucina_cfQuadrata_Madagascar_SYM_L029.fa	Gonimyrtea_cfFemisimica_IlesSalomon_SYM_L011.fa	78.732	328	1396
Cardiolucina_cfQuadrata_Madagascar_SYM_L029.fa	Phacoides_pectinatus_Guadeloupe_SYM_PhPec1.fa	78.5279	104	1396
Cardiolucina_cfQuadrata_Madagascar_SYM_L029.fa	Dulcina_madagascarenis_Madagascar_SYM_L020.fa	78.4539	438	1396
Cardiolucina_cfQuadrata_Madagascar_SYM_L029.fa	Dulcina_madagascarenis_Madagascar_SYM_L019.fa	78.4327	431	1396
Cardiolucina_cfQuadrata_Madagascar_SYM_L029.fa	Phacoides_pectinatus_Guadeloupe_SYM_PhPec4.fa	78.403	102	1396
Cardiolucina_cfQuadrata_Madagascar_SYM_L029.fa	Phacoides_pectinatus_Guadeloupe_SYM_PhPec3.fa	78.3727	101	1396
Cardiolucina_cfQuadrata_Madagascar_SYM_L029.fa	Monitilora_ramsayi_MoretonBayQL_SYM_L095.fa	78.3705	271	1396
Cardiolucina_cfQuadrata_Madagascar_SYM_L029.fa	Epidulcina_cfdelphinae_Madagascar_SYM2_3502H.fa	78.3507	447	1396
Cardiolucina_cfQuadrata_Madagascar_SYM_L029.fa	Dulcina_madagascarenis_Madagascar_SYM_L043.fa	78.2713	388	1396
Cardiolucina_cfQuadrata_Madagascar_SYM_L029.fa	Lucinoma_borealis_DevonUK_SYM_L141.fa	78.2378	381	1396
Cardiolucina_cfQuadrata_Madagascar_SYM_L029.fa	Gloverina_cfVestifex_BismarckSea_SYM_L005R.fa	78.2178	169	1396
Cardiolucina_cfQuadrata_Madagascar_SYM_L029.fa	Lucinoma_borealis_Sweden_SYM_SM003.fa	78.2025	393	1396
Cardiolucina_cfQuadrata_Madagascar_SYM_L029.fa	Loripes_orbiculatus_Mauritania_SYMTRANSOCEAN_3503D.fa	78.186	322	1396
Cardiolucina_cfQuadrata_Madagascar_SYM_L029.fa	Ctena_bella_FrenchPoly_SYM1_ctebefrenchm22.fa	78.1849	331	1396
Cardiolucina_cfQuadrata_Madagascar_SYM_L029.fa	Lucinoma_aequizonata_California_SYM_HARV3.fa	78.1764	131	1396
Cardiolucina_cfQuadrata_Madagascar_SYM_L029.fa	Lucinoma_aequizonata_California_SYM_HARV4.fa	78.1616	131	1396
Cardiolucina_cfQuadrata_Madagascar_SYM_L029.fa	Ctena_eburnea_CapeVerdeIslands_SYM_L127.fa	78.1481	239	1396
Cardiolucina_cfQuadrata_Madagascar_SYM_L029.fa	Troendleina_suluensis_Philippines_SYM_L032.fa	78.1127	388	1396
Cardiolucina_cfQuadrata_Madagascar_SYM_L029.fa	Lucinoma_borealis_Sweden_SYM_3502G.fa	78.1066	367	1396
Cardiolucina_cfQuadrata_Madagascar_SYM_L029.fa	Lucinoma_capensis_Nambia_SYM_LCAP3.fa	78.1003	372	1396
Cardiolucina_cfQuadrata_Madagascar_SYM_L029.fa	Lucinoma_capensis_Nambia_SYM_LCAP2.fa	78.0978	361	1396
Cardiolucina_cfQuadrata_Madagascar_SYM_L029.fa	Lucinoma_aequizonata_California_SYM_LCM6.fa	78.0961	137	1396
Cardiolucina_cfQuadrata_Madagascar_SYM_L029.fa	Myrtea_spinifera_Sweden_SYM_3502F.fa	78.0935	266	1396
Cardiolucina_cfQuadrata_Madagascar_SYM_L029.fa	Clathrolucina_costata_BocasdelDrago_SYMTRANSOCEAN_clacodrago038.fa	78.0845	331	1396
Cardiolucina_cfQuadrata_Madagascar_SYM_L029.fa	Lucinoma_capensis_Nambia_SYM_LCAP1.fa	78.0747	363	1396
Cardiolucina_cfQuadrata_Madagascar_SYM_L029.fa	Lucinoma_borealis_Sweden_SYM_SM001.fa	78.0721	314	1396
Cardiolucina_cfQuadrata_Madagascar_SYM_L029.fa	Loripes_orbiculatus_Mauritania_SYMTRANSOCEAN_3503E.fa	78.0705	311	1396
Cardiolucina_cfQuadrata_Madagascar_SYM_L029.fa	Lucinoma_aequizonata_California_SYM_HARV2.fa	78.0236	137	1396
Cardiolucina_cfQuadrata_Madagascar_SYM_L029.fa	Thiodiazotropha_endoloripes_GCA_001709035.fa	78.0082	309	1396
Cardiolucina_cfQuadrata_Madagascar_SYM_L029.fa	Loripes_clausus_Mozambique_SYMTRANSOCEAN_L191.fa	78.0079	341	1396
Cardiolucina_cfQuadrata_Madagascar_SYM_L029.fa	Lucinoma_aequizonata_California_SYM_LCM7.fa	78.0027	136	1396
Cardiolucina_cfQuadrata_Madagascar_SYM_L029.fa	Rostrolucina_anterorostrata_Indonesia_SYM_L042.fa	77.997	327	1396
Cardiolucina_cfQuadrata_Madagascar_SYM_L029.fa	Clathrolucina_costata_Jamaica_SYMTRANSOCEAN_clacojamaic003.fa	77.9908	335	1396
Cardiolucina_cfQuadrata_Madagascar_SYM_L029.fa	Loripes_orbiculatus_RapitaSpain_SYM_LRAP1.fa	77.986	304	1396
Cardiolucina_cfQuadrata_Madagascar_SYM_L029.fa	Ctena_imbriculata_Galeta_SYM_CteimGalet29.fa	77.9726	328	1396
Cardiolucina_cfQuadrata_Madagascar_SYM_L029.fa	Stewartia_GCA_003676175.fa	77.9705	304	1396
Cardiolucina_cfQuadrata_Madagascar_SYM_L029.fa	Stewartia_GCA_003676105.fa	77.9683	321	1396
Cardiolucina_cfQuadrata_Madagascar_SYM_L029.fa	Clathrolucina_costata_PuntaPuebla_SYMTRANSOCEAN_clacopuebla005.fa	77.9649	234	1396
Cardiolucina_cfQuadrata_Madagascar_SYM_L029.fa	Clathrolucina_costata_CahuitaNorth_SYMTRANSOCEAN_clacocahuit002.fa	77.9634	349	1396
Cardiolucina_cfQuadrata_Madagascar_SYM_L029.fa	Lucinoma_aequizonata_California_SYM_LCM9.fa	77.9627	132	1396
Cardiolucina_cfQuadrata_Madagascar_SYM_L029.fa	Rugalucina_munda_TinBayQL_SYMTRANSOCEAN_L046.fa	77.9597	320	1396
Cardiolucina_cfQuadrata_Madagascar_SYM_L029.fa	Loripes_orbiculatus_montenegro_SYM_KOTO1.fa	77.9588	311	1396
Cardiolucina_cfQuadrata_Madagascar_SYM_L029.fa	Loripes_orbiculatus_RapitaSpain_SYM_LRAP3.fa	77.9533	305	1396
Cardiolucina_cfQuadrata_Madagascar_SYM_L029.fa	Epidulcina_cfdelphinae_Madagascar_SYM1_3502H.fa	77.9512	325	1396
Cardiolucina_cfQuadrata_Madagascar_SYM_L029.fa	Ctena_spCRC_CahuitaEast_SYMTRANSOCEAN_cteimcahuit023.fa	77.9502	273	1396
Cardiolucina_cfQuadrata_Madagascar_SYM_L029.fa	Lucinoma_annulata_SouthCalifornia_SYM_L136.fa	77.9497	276	1396
Cardiolucina_cfQuadrata_Madagascar_SYM_L029.fa	Ctena_spCRC_CahuitaEast_SYMTRANSOCEAN_cteimcahuit007.fa	77.9419	319	1396
Cardiolucina_cfQuadrata_Madagascar_SYM_L029.fa	Lucinoma_aequizonata_California_SYM_HARV1.fa	77.9411	145	1396
Cardiolucina_cfQuadrata_Madagascar_SYM_L029.fa	Loripes_orbiculatus_Piran_SYM_LPN.fa	77.9384	309	1396
Cardiolucina_cfQuadrata_Madagascar_SYM_L029.fa	Ctena_spCRC_CahuitaEast_SYMTRANSOCEAN_cteimcahuit009.fa	77.933	319	1396
Cardiolucina_cfQuadrata_Madagascar_SYM_L029.fa	Loripes_orbiculatus_Dorset_SYM_L175.fa	77.923	313	1396
Cardiolucina_cfQuadrata_Madagascar_SYM_L029.fa	Loripes_orbiculatus_RapitaSpain_SYM_LRAP2.fa	77.9224	306	1396
Cardiolucina_cfQuadrata_Madagascar_SYM_L029.fa	Clathrolucina_costata_Cristobal_SYMTRANSOCEAN_clacocristo007.fa	77.9216	333	1396
Cardiolucina_cfQuadrata_Madagascar_SYM_L029.fa	Stewartia_GCA_003676145.fa	77.9195	343	1396
Cardiolucina_cfQuadrata_Madagascar_SYM_L029.fa	Ctena_spCRC_Cahuita_SYM2_TimeNewSpPV18.fa	77.919	336	1396
Cardiolucina_cfQuadrata_Madagascar_SYM_L029.fa	Codakia_rugifera_BendalongNSW_SYM_L098.fa	77.9189	417	1396
Cardiolucina_cfQuadrata_Madagascar_SYM_L029.fa	Clathrolucina_costata_Bastimentos_SYMTRANSOCEAN_clacobastim110.fa	77.905	328	1396
Cardiolucina_cfQuadrata_Madagascar_SYM_L029.fa	Ctena_imbriculata_Galeta_SYM_CteimGalet30.fa	77.8994	346	1396
Cardiolucina_cfQuadrata_Madagascar_SYM_L029.fa	Myrtea_sp_madagascar_SYM_L025.fa	77.8904	216	1396
Cardiolucina_cfQuadrata_Madagascar_SYM_L029.fa	Loripes_clausus_Mozambique_SYMTRANSOCEAN_L193.fa	77.8867	285	1396
Cardiolucina_cfQuadrata_Madagascar_SYM_L029.fa	Ctena_spCRC_Cahuita_SYM_TimeNewSpPV21.fa	77.8859	333	1396
Cardiolucina_cfQuadrata_Madagascar_SYM_L029.fa	Clathrolucina_costata_BocasdelToro_SYMTRANSOCEAN_clacobocaspm43run1.fa	77.8843	323	1396
Cardiolucina_cfQuadrata_Madagascar_SYM_L029.fa	Loripes_orbiculatus_Piran_SYM_LLP1.fa	77.8841	321	1396
Cardiolucina_cfQuadrata_Madagascar_SYM_L029.fa	Lucinoma_mystery_SalomonSea_SYM_L038.fa	77.8837	352	1396
Cardiolucina_cfQuadrata_Madagascar_SYM_L029.fa	Callucina_winkworthi_Mauritius_SYMTRANSOCEAN_L082.fa	77.8668	304	1396
Cardiolucina_cfQuadrata_Madagascar_SYM_L029.fa	Ctena_spCRC_CahuitaEast_SYMTRANSOCEAN_cteimcahuit011.fa	77.8488	218	1396
Cardiolucina_cfQuadrata_Madagascar_SYM_L029.fa	Ctena_imbriculata_Galeta_SYM2_CteimGalet31.fa	77.8454	324	1396
Cardiolucina_cfQuadrata_Madagascar_SYM_L029.fa	Ctena_spCRC_CahuitaEast_SYMTRANSOCEAN_cteimcahuit008.fa	77.8445	335	1396
Cardiolucina_cfQuadrata_Madagascar_SYM_L029.fa	Lucinoma_borealis_DevonUK_SYM_L142.fa	77.8442	367	1396
Cardiolucina_cfQuadrata_Madagascar_SYM_L029.fa	Pillucina_pacifica_LizardislandQL_SYMTRANSOCEAN_L205.fa	77.8435	339	1396
Cardiolucina_cfQuadrata_Madagascar_SYM_L029.fa	Clathrolucina_costata_Bastimentos_SYMTRANSOCEAN_clacobastim108.fa	77.8405	292	1396
Cardiolucina_cfQuadrata_Madagascar_SYM_L029.fa	Loripes_orbiculatus_Mauritania_SYMTRANSOCEAN_LLM.fa	77.8401	301	1396
Cardiolucina_cfQuadrata_Madagascar_SYM_L029.fa	Ctena_spCRC_Cahuita_SYM2_TimeNewSpPV23.fa	77.8381	324	1396
Cardiolucina_cfQuadrata_Madagascar_SYM_L029.fa	Clathrolucina_costata_Cristobal_SYMTRANSOCEAN_clacocristo010.fa	77.8362	334	1396
Cardiolucina_cfQuadrata_Madagascar_SYM_L029.fa	Ctena_spCRC_CahuitaEast_SYMTRANSOCEAN_cteimcahuit014.fa	77.8296	341	1396
Cardiolucina_cfQuadrata_Madagascar_SYM_L029.fa	Clathrolucina_costata_Bastimentos_SYMTRANSOCEAN_clacobastim111COMBINEDruns.fa	77.8224	333	1396
Cardiolucina_cfQuadrata_Madagascar_SYM_L029.fa	Ctena_spCRC_CahuitaEast_SYMTRANSOCEAN_cteimcahuit010.fa	77.7958	335	1396
Cardiolucina_cfQuadrata_Madagascar_SYM_L029.fa	Clathrolucina_costata_Cristobal_SYMTRANSOCEAN_clacocristo008.fa	77.7909	332	1396
Cardiolucina_cfQuadrata_Madagascar_SYM_L029.fa	Chavani_striata_OkinawaJapan_SYMTRANSOCEAN_L201.fa	77.7898	348	1396
Cardiolucina_cfQuadrata_Madagascar_SYM_L029.fa	Loripes_clausus_Mozambique_SYMTRANSOCEAN_L192.fa	77.7707	291	1396
Cardiolucina_cfQuadrata_Madagascar_SYM_L029.fa	Ctena_spCRC_CahuitaEast_SYMTRANSOCEAN_cteimcahuit021.fa	77.7484	284	1396
Cardiolucina_cfQuadrata_Madagascar_SYM_L029.fa	Sedimenticola_selenatireducens_GCA_000428045.fa	77.734	103	1396
Cardiolucina_cfQuadrata_Madagascar_SYM_L029.fa	Thiodiazotropha_endoloripes_GCA_001708975.fa	77.7152	327	1396
Cardiolucina_cfQuadrata_Madagascar_SYM_L029.fa	Ctena_spCRC_CahuitaEast_SYMTRANSOCEAN_cteimcahuit022.fa	77.7098	301	1396
Cardiolucina_cfQuadrata_Madagascar_SYM_L029.fa	Clathrolucina_costata_Carenero_SYMTRANSOCEAN_unknocarene035.fa	77.6963	272	1396
Cardiolucina_cfQuadrata_Madagascar_SYM_L029.fa	Ctena_spCRC_CahuitaEast_SYMTRANSOCEAN_cteimcahuit015.fa	77.6706	265	1396
Cardiolucina_cfQuadrata_Madagascar_SYM_L029.fa	Loripes_orbiculatus_KsamilAlbania_SYM_KSA2.fa	77.6533	337	1396
Cardiolucina_cfQuadrata_Madagascar_SYM_L029.fa	Ctena_spCRC_CahuitaEast_SYMTRANSOCEAN_cteimcahuit019.fa	77.653	332	1396
Cardiolucina_cfQuadrata_Madagascar_SYM_L029.fa	Loripes_orbiculatus_KsamilAlbania_SYM_KSA1.fa	77.6506	327	1396
Cardiolucina_cfQuadrata_Madagascar_SYM_L029.fa	Thiodiazotropha_endoloripes_GCA_001708965.fa	77.6451	326	1396
Cardiolucina_cfQuadrata_Madagascar_SYM_L029.fa	Loripes_orbiculatus_Tunisia_SYM_L173.fa	77.6448	324	1396
Cardiolucina_cfQuadrata_Madagascar_SYM_L029.fa	Loripes_orbiculatus_FetoviaItaly_SYM1_ELBAC10.fa	77.6399	318	1396
Cardiolucina_cfQuadrata_Madagascar_SYM_L029.fa	Thiodiazotropha_endoloripes_GCA_001708985.fa	77.6379	337	1396
Cardiolucina_cfQuadrata_Madagascar_SYM_L029.fa	Thiodiazotropha_endoloripes_GCA_001708955.fa	77.6373	327	1396
Cardiolucina_cfQuadrata_Madagascar_SYM_L029.fa	Loripes_orbiculatus_Tunisia_SYM_L174.fa	77.6286	330	1396
Cardiolucina_cfQuadrata_Madagascar_SYM_L029.fa	Loripes_orbiculatus_montenegro_SYM_KOTO2.fa	77.5286	223	1396
Cardiolucina_cfQuadrata_Madagascar_SYM_L029.fa	Loripes_orbiculatus_FetoviaItaly_SYM2_ELBAC10.fa	77.4617	296	1396
Cardiolucina_cfQuadrata_Madagascar_SYM_L029.fa	GCF_001443665.1_ASM144366v1_genomic.fa	77.409	152	1396
Cardiolucina_cfQuadrata_Madagascar_SYM_L029.fa	Sedimenticola_endophacoides_GCA_003062345.fa	77.2999	94	1396
Cardiolucina_cfQuadrata_Madagascar_SYM_L029.fa	Sedimenticola_endophacoides_GCA_003062205.fa	77.2584	99	1396
Cardiolucina_cfQuadrata_Madagascar_SYM_L029.fa	Sedimenticola_endophacoides_GCA_003062215.fa	77.2582	100	1396
Cardiolucina_cfQuadrata_Madagascar_SYM_L029.fa	Phacoides_pectinatus_STRI_SYM_2PP1.fa	77.2292	74	1396
Cardiolucina_cfQuadrata_Madagascar_SYM_L029.fa	GCF_001443675.1_ASM144367v1_genomic.fa	77.2125	144	1396
Cardiolucina_cfQuadrata_Madagascar_SYM_L029.fa	Sedimenticola_thiotaurini_GCA_001007875.fa	77.1883	94	1396
Cardiolucina_cfQuadrata_Madagascar_SYM_L029.fa	GCF_000224455.1_ASM22445v1_genomic.fa	77.1503	151	1396
Cardiolucina_cfQuadrata_Madagascar_SYM_L029.fa	Sedimenticola_endophacoides_GCA_002084175.fa	77.1137	91	1396
Cardiolucina_cfQuadrata_Madagascar_SYM_L029.fa	Phacoides_pectinatus_Galeta_SYM_Gal39.fa	77.0844	81	1396
Cardiolucina_cfQuadrata_Madagascar_SYM_L029.fa	GCF_000224925.1_ASM22492v1_genomic.fa	77.0811	157	1396
Cardiolucina_cfQuadrata_Madagascar_SYM_L029.fa	Phacoides_pectinatus_Guadeloupe_SYM_1PP2.fa	77.0178	83	1396
Cardiolucina_cfQuadrata_Madagascar_SYM_L029.fa	Cryptophysema_vesicula_Okinawa_SYM_L067.fa	77.0169	110	1396
Cardiolucina_cfQuadrata_Madagascar_SYM_L029.fa	Cryptophysema_vesicula_Okinawa_SYM_L066.fa	77.0109	115	1396
Cardiolucina_cfQuadrata_Madagascar_SYM_L029.fa	Cryptophysema_vesicula_EastTimor_SYM_L069.fa	76.9783	118	1396
Cardiolucina_cfQuadrata_Madagascar_SYM_L029.fa	Sedimenticola_endophacoides_GCA_002084045.fa	76.8197	84	1396
Cardiolucina_cfQuadrata_Madagascar_SYM_L029.fa	Phacoides_pectinatus_Galeta_SYM_Gal40.fa	76.801	78	1396
Cardiolucina_cfQuadrata_Madagascar_SYM_L029.fa	Sedimenticola_endophacoides_GCA_002084195.fa	76.7533	90	1396
Chavani_striata_OkinawaJapan_SYMTRANSOCEAN_L201.fa	Chavani_striata_OkinawaJapan_SYMTRANSOCEAN_L201.fa	100	1464	1472
Chavani_striata_OkinawaJapan_SYMTRANSOCEAN_L201.fa	Loripes_clausus_Mozambique_SYMTRANSOCEAN_L192.fa	98.6605	1056	1472
Chavani_striata_OkinawaJapan_SYMTRANSOCEAN_L201.fa	Loripes_clausus_Mozambique_SYMTRANSOCEAN_L191.fa	98.5642	1392	1472
Chavani_striata_OkinawaJapan_SYMTRANSOCEAN_L201.fa	Ctena_spCRC_CahuitaEast_SYMTRANSOCEAN_cteimcahuit007.fa	98.5628	1218	1472
Chavani_striata_OkinawaJapan_SYMTRANSOCEAN_L201.fa	Ctena_imbriculata_Galeta_SYM2_CteimGalet31.fa	98.5408	1184	1472
Chavani_striata_OkinawaJapan_SYMTRANSOCEAN_L201.fa	Loripes_clausus_Mozambique_SYMTRANSOCEAN_L193.fa	98.5225	1060	1472
Chavani_striata_OkinawaJapan_SYMTRANSOCEAN_L201.fa	Pillucina_pacifica_LizardislandQL_SYMTRANSOCEAN_L205.fa	98.4925	1347	1472
Chavani_striata_OkinawaJapan_SYMTRANSOCEAN_L201.fa	Ctena_spCRC_CahuitaEast_SYMTRANSOCEAN_cteimcahuit014.fa	98.4731	1337	1472
Chavani_striata_OkinawaJapan_SYMTRANSOCEAN_L201.fa	Ctena_imbriculata_Galeta_SYM_CteimGalet29.fa	98.4711	1234	1472
Chavani_striata_OkinawaJapan_SYMTRANSOCEAN_L201.fa	Ctena_spCRC_CahuitaEast_SYMTRANSOCEAN_cteimcahuit022.fa	98.4091	1166	1472
Chavani_striata_OkinawaJapan_SYMTRANSOCEAN_L201.fa	Clathrolucina_costata_Cristobal_SYMTRANSOCEAN_clacocristo008.fa	98.3826	1303	1472
Chavani_striata_OkinawaJapan_SYMTRANSOCEAN_L201.fa	Clathrolucina_costata_CahuitaNorth_SYMTRANSOCEAN_clacocahuit002.fa	98.3782	1381	1472
Chavani_striata_OkinawaJapan_SYMTRANSOCEAN_L201.fa	Ctena_spCRC_CahuitaEast_SYMTRANSOCEAN_cteimcahuit019.fa	98.3607	1252	1472
Chavani_striata_OkinawaJapan_SYMTRANSOCEAN_L201.fa	Ctena_spCRC_CahuitaEast_SYMTRANSOCEAN_cteimcahuit009.fa	98.3394	1230	1472
Chavani_striata_OkinawaJapan_SYMTRANSOCEAN_L201.fa	Ctena_spCRC_CahuitaEast_SYMTRANSOCEAN_cteimcahuit008.fa	98.3188	1308	1472
Chavani_striata_OkinawaJapan_SYMTRANSOCEAN_L201.fa	Ctena_spCRC_CahuitaEast_SYMTRANSOCEAN_cteimcahuit021.fa	98.3021	1041	1472
Chavani_striata_OkinawaJapan_SYMTRANSOCEAN_L201.fa	Ctena_spCRC_CahuitaEast_SYMTRANSOCEAN_cteimcahuit010.fa	98.2839	1349	1472
Chavani_striata_OkinawaJapan_SYMTRANSOCEAN_L201.fa	Ctena_spCRC_Cahuita_SYM_TimeNewSpPV21.fa	98.2263	1264	1472
Chavani_striata_OkinawaJapan_SYMTRANSOCEAN_L201.fa	Clathrolucina_costata_BocasdelDrago_SYMTRANSOCEAN_clacodrago038.fa	98.213	1105	1472
Chavani_striata_OkinawaJapan_SYMTRANSOCEAN_L201.fa	Stewartia_GCA_003676175.fa	98.0859	1187	1472
Chavani_striata_OkinawaJapan_SYMTRANSOCEAN_L201.fa	Stewartia_GCA_003676145.fa	98.0622	1341	1472
Chavani_striata_OkinawaJapan_SYMTRANSOCEAN_L201.fa	Stewartia_GCA_003676105.fa	98.0261	1337	1472
Chavani_striata_OkinawaJapan_SYMTRANSOCEAN_L201.fa	Clathrolucina_costata_PuntaPuebla_SYMTRANSOCEAN_clacopuebla005.fa	98.0104	808	1472
Chavani_striata_OkinawaJapan_SYMTRANSOCEAN_L201.fa	Loripes_orbiculatus_Mauritania_SYMTRANSOCEAN_LLM.fa	97.9793	1235	1472
Chavani_striata_OkinawaJapan_SYMTRANSOCEAN_L201.fa	Ctena_spCRC_CahuitaEast_SYMTRANSOCEAN_cteimcahuit011.fa	97.9367	801	1472
Chavani_striata_OkinawaJapan_SYMTRANSOCEAN_L201.fa	Ctena_spCRC_CahuitaEast_SYMTRANSOCEAN_cteimcahuit015.fa	97.9354	922	1472
Chavani_striata_OkinawaJapan_SYMTRANSOCEAN_L201.fa	Clathrolucina_costata_Carenero_SYMTRANSOCEAN_unknocarene035.fa	97.9171	991	1472
Chavani_striata_OkinawaJapan_SYMTRANSOCEAN_L201.fa	Loripes_orbiculatus_Mauritania_SYMTRANSOCEAN_3503E.fa	97.8707	1233	1472
Chavani_striata_OkinawaJapan_SYMTRANSOCEAN_L201.fa	Loripes_orbiculatus_Mauritania_SYMTRANSOCEAN_3503D.fa	97.8428	1195	1472
Chavani_striata_OkinawaJapan_SYMTRANSOCEAN_L201.fa	Callucina_winkworthi_Mauritius_SYMTRANSOCEAN_L082.fa	97.7134	1152	1472
Chavani_striata_OkinawaJapan_SYMTRANSOCEAN_L201.fa	Clathrolucina_costata_Cristobal_SYMTRANSOCEAN_clacocristo010.fa	97.0785	1344	1472
Chavani_striata_OkinawaJapan_SYMTRANSOCEAN_L201.fa	Clathrolucina_costata_Cristobal_SYMTRANSOCEAN_clacocristo007.fa	97.0716	1351	1472
Chavani_striata_OkinawaJapan_SYMTRANSOCEAN_L201.fa	Clathrolucina_costata_BocasdelToro_SYMTRANSOCEAN_clacobocaspm43run1.fa	97.0354	1344	1472
Chavani_striata_OkinawaJapan_SYMTRANSOCEAN_L201.fa	Ctena_spCRC_CahuitaEast_SYMTRANSOCEAN_cteimcahuit023.fa	96.9621	1037	1472
Chavani_striata_OkinawaJapan_SYMTRANSOCEAN_L201.fa	Clathrolucina_costata_Jamaica_SYMTRANSOCEAN_clacojamaic003.fa	96.9149	1356	1472
Chavani_striata_OkinawaJapan_SYMTRANSOCEAN_L201.fa	Clathrolucina_costata_Bastimentos_SYMTRANSOCEAN_clacobastim111COMBINEDruns.fa	96.846	1357	1472
Chavani_striata_OkinawaJapan_SYMTRANSOCEAN_L201.fa	Ctena_spCRC_Cahuita_SYM2_TimeNewSpPV18.fa	96.8129	1350	1472
Chavani_striata_OkinawaJapan_SYMTRANSOCEAN_L201.fa	Ctena_spCRC_Cahuita_SYM2_TimeNewSpPV23.fa	96.7886	1209	1472
Chavani_striata_OkinawaJapan_SYMTRANSOCEAN_L201.fa	Clathrolucina_costata_Bastimentos_SYMTRANSOCEAN_clacobastim110.fa	96.7332	1335	1472
Chavani_striata_OkinawaJapan_SYMTRANSOCEAN_L201.fa	Clathrolucina_costata_Bastimentos_SYMTRANSOCEAN_clacobastim108.fa	96.7126	1118	1472
Chavani_striata_OkinawaJapan_SYMTRANSOCEAN_L201.fa	Ctena_imbriculata_Galeta_SYM_CteimGalet30.fa	96.6899	1342	1472
Chavani_striata_OkinawaJapan_SYMTRANSOCEAN_L201.fa	Rugalucina_munda_TinBayQL_SYMTRANSOCEAN_L046.fa	94.543	1304	1472
Chavani_striata_OkinawaJapan_SYMTRANSOCEAN_L201.fa	Loripes_orbiculatus_Piran_SYM_LLP1.fa	89.2888	1234	1472
Chavani_striata_OkinawaJapan_SYMTRANSOCEAN_L201.fa	Loripes_orbiculatus_Dorset_SYM_L175.fa	89.2468	1221	1472
Chavani_striata_OkinawaJapan_SYMTRANSOCEAN_L201.fa	Thiodiazotropha_endoloripes_GCA_001709035.fa	89.2251	1250	1472
Chavani_striata_OkinawaJapan_SYMTRANSOCEAN_L201.fa	Loripes_orbiculatus_RapitaSpain_SYM_LRAP1.fa	89.1971	1221	1472
Chavani_striata_OkinawaJapan_SYMTRANSOCEAN_L201.fa	Loripes_orbiculatus_RapitaSpain_SYM_LRAP2.fa	89.1802	1222	1472
Chavani_striata_OkinawaJapan_SYMTRANSOCEAN_L201.fa	Loripes_orbiculatus_montenegro_SYM_KOTO1.fa	89.168	1245	1472
Chavani_striata_OkinawaJapan_SYMTRANSOCEAN_L201.fa	Loripes_orbiculatus_RapitaSpain_SYM_LRAP3.fa	89.1583	1252	1472
Chavani_striata_OkinawaJapan_SYMTRANSOCEAN_L201.fa	Loripes_orbiculatus_KsamilAlbania_SYM_KSA2.fa	89.1433	1229	1472
Chavani_striata_OkinawaJapan_SYMTRANSOCEAN_L201.fa	Loripes_orbiculatus_FetoviaItaly_SYM1_ELBAC10.fa	89.1373	1188	1472
Chavani_striata_OkinawaJapan_SYMTRANSOCEAN_L201.fa	Loripes_orbiculatus_Piran_SYM_LPN.fa	89.1363	1264	1472
Chavani_striata_OkinawaJapan_SYMTRANSOCEAN_L201.fa	Thiodiazotropha_endoloripes_GCA_001708955.fa	89.0616	1256	1472
Chavani_striata_OkinawaJapan_SYMTRANSOCEAN_L201.fa	Thiodiazotropha_endoloripes_GCA_001708985.fa	89.0547	1263	1472
Chavani_striata_OkinawaJapan_SYMTRANSOCEAN_L201.fa	Loripes_orbiculatus_Tunisia_SYM_L173.fa	89.0018	1253	1472
Chavani_striata_OkinawaJapan_SYMTRANSOCEAN_L201.fa	Thiodiazotropha_endoloripes_GCA_001708975.fa	88.9959	1250	1472
Chavani_striata_OkinawaJapan_SYMTRANSOCEAN_L201.fa	Loripes_orbiculatus_KsamilAlbania_SYM_KSA1.fa	88.9902	1222	1472
Chavani_striata_OkinawaJapan_SYMTRANSOCEAN_L201.fa	Thiodiazotropha_endoloripes_GCA_001708965.fa	88.9353	1254	1472
Chavani_striata_OkinawaJapan_SYMTRANSOCEAN_L201.fa	Loripes_orbiculatus_Tunisia_SYM_L174.fa	88.9341	1247	1472
Chavani_striata_OkinawaJapan_SYMTRANSOCEAN_L201.fa	Loripes_orbiculatus_FetoviaItaly_SYM2_ELBAC10.fa	88.8618	1145	1472
Chavani_striata_OkinawaJapan_SYMTRANSOCEAN_L201.fa	Loripes_orbiculatus_montenegro_SYM_KOTO2.fa	88.2467	859	1472
Chavani_striata_OkinawaJapan_SYMTRANSOCEAN_L201.fa	Ctena_bella_FrenchPoly_SYM1_ctebefrenchm22.fa	86.6487	1115	1472
Chavani_striata_OkinawaJapan_SYMTRANSOCEAN_L201.fa	Clathrolucina_costata_Carenero_SYM_unknocarene035.fa	79.7779	415	1472
Chavani_striata_OkinawaJapan_SYMTRANSOCEAN_L201.fa	Clathrolucina_costata_StMartin_SYM1_clacostmartm61COMBINEDruns.fa	78.7898	375	1472
Chavani_striata_OkinawaJapan_SYMTRANSOCEAN_L201.fa	Clathrolucina_costata_BocasdelToro_SYM_clacobocaspm43run1.fa	78.2647	357	1472
Chavani_striata_OkinawaJapan_SYMTRANSOCEAN_L201.fa	Ctena_eburnea_CapeVerdeIslands_SYM_L127.fa	78.2578	360	1472
Chavani_striata_OkinawaJapan_SYMTRANSOCEAN_L201.fa	Clathrolucina_costata_Cristobal_SYM_clacocristo008.fa	78.1307	357	1472
Chavani_striata_OkinawaJapan_SYMTRANSOCEAN_L201.fa	Ctena_spCRC_Cahuita_SYM_TimeNewSpPV22.fa	78.1085	431	1472
Chavani_striata_OkinawaJapan_SYMTRANSOCEAN_L201.fa	Clathrolucina_costata_BocasdelDrago_SYM_clacodrago038.fa	78.0962	353	1472
Chavani_striata_OkinawaJapan_SYMTRANSOCEAN_L201.fa	Ctena_spCRC_Cahuita_SYM1_TimeNewSpPV18.fa	78.0916	342	1472
Chavani_striata_OkinawaJapan_SYMTRANSOCEAN_L201.fa	Ctena_spCRC_Cahuita_SYM_TimeNewSpPV25.fa	78.081	425	1472
Chavani_striata_OkinawaJapan_SYMTRANSOCEAN_L201.fa	Lucinoma_aequizonata_California_SYM_LCM9.fa	78.0704	101	1472
Chavani_striata_OkinawaJapan_SYMTRANSOCEAN_L201.fa	Ctena_GCA_003058545.fa	78.0666	373	1472
Chavani_striata_OkinawaJapan_SYMTRANSOCEAN_L201.fa	Ctena_bella_Hawaii_SYM1_ctebehawaiim21.fa	78.0614	347	1472
Chavani_striata_OkinawaJapan_SYMTRANSOCEAN_L201.fa	Ctena_spCRC_Cahuita_SYM_TimeNewSpPV24.fa	78.0486	434	1472
Chavani_striata_OkinawaJapan_SYMTRANSOCEAN_L201.fa	Ctena_imbricatula_STRI_SYM1_cteimstrist093.fa	78.0445	436	1472
Chavani_striata_OkinawaJapan_SYMTRANSOCEAN_L201.fa	Ctena_imbriculata_Bastimentos_SYM1_cteimbastim121run1.fa	78.0391	414	1472
Chavani_striata_OkinawaJapan_SYMTRANSOCEAN_L201.fa	Ctena_spCRC_Cahuita_SYM1_TimeNewSpPV26.fa	78.0357	424	1472
Chavani_striata_OkinawaJapan_SYMTRANSOCEAN_L201.fa	Ctena_spCRC_Cahuita_SYM_TimeNewSpPV20.fa	78.0318	427	1472
Chavani_striata_OkinawaJapan_SYMTRANSOCEAN_L201.fa	Ctena_imbricatula_STRI_SYM1_cteimstrist068COMBINEDruns.fa	78.0299	423	1472
Chavani_striata_OkinawaJapan_SYMTRANSOCEAN_L201.fa	Ctena_imbricatula_STRI_SYM1_cteimstrist071rep.fa	78.0258	422	1472
Chavani_striata_OkinawaJapan_SYMTRANSOCEAN_L201.fa	Clathrolucina_costata_STRI_SYM_clacostrist055.fa	78.0205	351	1472
Chavani_striata_OkinawaJapan_SYMTRANSOCEAN_L201.fa	Monitilora_ramsayi_MoretonBayQL_SYM_L094.fa	78.0193	297	1472
Chavani_striata_OkinawaJapan_SYMTRANSOCEAN_L201.fa	Ctena_GCA_003094535.fa	78.0188	363	1472
Chavani_striata_OkinawaJapan_SYMTRANSOCEAN_L201.fa	Lucinoma_aequizonata_California_SYM_LCM6.fa	78.0186	101	1472
Chavani_striata_OkinawaJapan_SYMTRANSOCEAN_L201.fa	G_seal_01_contig4.fa	78.0149	425	1472
Chavani_striata_OkinawaJapan_SYMTRANSOCEAN_L201.fa	Ctena_imbricatula_STRI_SYM1_cteimstrist082.fa	78.0148	419	1472
Chavani_striata_OkinawaJapan_SYMTRANSOCEAN_L201.fa	Lucinoma_aequizonata_California_SYM_HARV2.fa	78.0066	102	1472
Chavani_striata_OkinawaJapan_SYMTRANSOCEAN_L201.fa	Lucinoma_aequizonata_California_SYM_HARV4.fa	78.0065	103	1472
Chavani_striata_OkinawaJapan_SYMTRANSOCEAN_L201.fa	Ctena_imbriculata_STRI_SYM_unknostrist087.fa	77.9847	433	1472
Chavani_striata_OkinawaJapan_SYMTRANSOCEAN_L201.fa	Ctena_GCA_003094475.fa	77.9815	344	1472
Chavani_striata_OkinawaJapan_SYMTRANSOCEAN_L201.fa	Ctena_imbricatula_STRI_SYM1_cteimstrist070.fa	77.9736	421	1472
Chavani_striata_OkinawaJapan_SYMTRANSOCEAN_L201.fa	F_sym2_contig_4.fa	77.9721	431	1472
Chavani_striata_OkinawaJapan_SYMTRANSOCEAN_L201.fa	Ctena_imbricatula_STRI_SYM1_cteimstrist094.fa	77.9711	422	1472
Chavani_striata_OkinawaJapan_SYMTRANSOCEAN_L201.fa	Ctena_imbricatula_STRI_SYM1_cteimstrist092.fa	77.9708	421	1472
Chavani_striata_OkinawaJapan_SYMTRANSOCEAN_L201.fa	Lucinoma_aequizonata_California_SYM_HARV1.fa	77.9683	105	1472
Chavani_striata_OkinawaJapan_SYMTRANSOCEAN_L201.fa	Ctena_imbricatula_STRI_SYM1_cteimstrist072.fa	77.9649	424	1472
Chavani_striata_OkinawaJapan_SYMTRANSOCEAN_L201.fa	Ctena_imbriculata_Bastimentos_SYM1_cteimbastim119run1.fa	77.9637	415	1472
Chavani_striata_OkinawaJapan_SYMTRANSOCEAN_L201.fa	Ctena_imbricatula_STRI_SYM1_cteimstrist074.fa	77.9636	413	1472
Chavani_striata_OkinawaJapan_SYMTRANSOCEAN_L201.fa	Ctena_spUNKNOWN_Carenero_SYM_unknocarene034.fa	77.9627	422	1472
Chavani_striata_OkinawaJapan_SYMTRANSOCEAN_L201.fa	Ctena_spCRC_CahuitaEast_SYM_cteimcahuit007.fa	77.9614	423	1472
Chavani_striata_OkinawaJapan_SYMTRANSOCEAN_L201.fa	Ctena_imbricatula_STRI_SYM1_cteimstrist052.fa	77.9608	431	1472
Chavani_striata_OkinawaJapan_SYMTRANSOCEAN_L201.fa	Ctena_imbriculata_Bastimentos_SYM1_cteimbastim120run1.fa	77.9535	422	1472
Chavani_striata_OkinawaJapan_SYMTRANSOCEAN_L201.fa	Ctena_imbricatula_STRI_SYM1_cteimstrist066.fa	77.9514	418	1472
Chavani_striata_OkinawaJapan_SYMTRANSOCEAN_L201.fa	Codakia_orbicularis_CahuitaEast_SYM1_codorcahuit005.fa	77.9496	431	1472
Chavani_striata_OkinawaJapan_SYMTRANSOCEAN_L201.fa	Ctena_spCRP_SantaElena_SYM1_ctemesantah030.fa	77.9485	337	1472
Chavani_striata_OkinawaJapan_SYMTRANSOCEAN_L201.fa	Ctena_imbricatula_STRI_SYM1_cteimstrist053.fa	77.947	421	1472
Chavani_striata_OkinawaJapan_SYMTRANSOCEAN_L201.fa	Ctena_imbriculata_Galeta_SYM1_CteimGalet28.fa	77.9404	432	1472
Chavani_striata_OkinawaJapan_SYMTRANSOCEAN_L201.fa	Clathrolucina_costata_Cristobal_SYM_clacocristo016.fa	77.9373	346	1472
Chavani_striata_OkinawaJapan_SYMTRANSOCEAN_L201.fa	Ctena_spCRC_CahuitaEast_SYM_cteimcahuit019.fa	77.9339	424	1472
Chavani_striata_OkinawaJapan_SYMTRANSOCEAN_L201.fa	Lucinoma_aequizonata_California_SYM_LCM7.fa	77.9324	106	1472
Chavani_striata_OkinawaJapan_SYMTRANSOCEAN_L201.fa	Ctena_spUNKNOWN_Coiba_SYM1_cteimmachet001.fa	77.9313	353	1472
Chavani_striata_OkinawaJapan_SYMTRANSOCEAN_L201.fa	Ctena_imbricatula_STRI_SYM1_cteimstrist069.fa	77.9312	424	1472
Chavani_striata_OkinawaJapan_SYMTRANSOCEAN_L201.fa	Ctena_imbricatula_STRI_SYM1_cteimstrist080.fa	77.9253	428	1472
Chavani_striata_OkinawaJapan_SYMTRANSOCEAN_L201.fa	Ctena_spCRC_CahuitaEast_SYM1_cteimcahuit020.fa	77.9201	414	1472
Chavani_striata_OkinawaJapan_SYMTRANSOCEAN_L201.fa	Dulcina_madagascarenis_Madagascar_SYM_L043.fa	77.9171	331	1472
Chavani_striata_OkinawaJapan_SYMTRANSOCEAN_L201.fa	Ctena_imbriculata_Galeta_SYM_CteimGalet32.fa	77.9143	413	1472
Chavani_striata_OkinawaJapan_SYMTRANSOCEAN_L201.fa	Ctena_imbricatula_STRI_SYM1_cteimstrist051.fa	77.9139	421	1472
Chavani_striata_OkinawaJapan_SYMTRANSOCEAN_L201.fa	Ctena_GCA_003058485.fa	77.9133	419	1472
Chavani_striata_OkinawaJapan_SYMTRANSOCEAN_L201.fa	Ctena_imbricatula_STRI_SYM1_cteimstrist073.fa	77.9115	415	1472
Chavani_striata_OkinawaJapan_SYMTRANSOCEAN_L201.fa	Clathrolucina_costata_IslaSolarte_SYM_clacosolart023.fa	77.9114	355	1472
Chavani_striata_OkinawaJapan_SYMTRANSOCEAN_L201.fa	Ctena_spCRC_Cahuita_SYM1_TimeNewSpPV23.fa	77.9089	415	1472
Chavani_striata_OkinawaJapan_SYMTRANSOCEAN_L201.fa	Clathrolucina_costata_Bastimentos_SYM_clacobastim111COMBINEDruns.fa	77.9084	364	1472
Chavani_striata_OkinawaJapan_SYMTRANSOCEAN_L201.fa	Ctena_imbricatula_STRI_SYM1_cteimstrist067.fa	77.9081	421	1472
Chavani_striata_OkinawaJapan_SYMTRANSOCEAN_L201.fa	Codakia_orbicularis_PuntaJuan_SYM1_codorpuntaj084COMBINEDruns.fa	77.904	425	1472
Chavani_striata_OkinawaJapan_SYMTRANSOCEAN_L201.fa	Ctena_spCRP_SantaElena_SYM1_ctemesantah011.fa	77.9037	324	1472
Chavani_striata_OkinawaJapan_SYMTRANSOCEAN_L201.fa	Ctena_imbricatula_STRI_SYM1_cteimstrist065COMBINEDruns.fa	77.9026	433	1472
Chavani_striata_OkinawaJapan_SYMTRANSOCEAN_L201.fa	Ctena_spCRC_CahuitaEast_SYM1_cteimcahuit013.fa	77.9024	422	1472
Chavani_striata_OkinawaJapan_SYMTRANSOCEAN_L201.fa	Ctena_spCRP_SantaElena_SYM2_ctemesantah046.fa	77.9016	335	1472
Chavani_striata_OkinawaJapan_SYMTRANSOCEAN_L201.fa	Ctena_GCA_003058495.fa	77.8927	416	1472
Chavani_striata_OkinawaJapan_SYMTRANSOCEAN_L201.fa	Ctena_imbricatula_STRI_SYM1_cteimstrist075.fa	77.8913	417	1472
Chavani_striata_OkinawaJapan_SYMTRANSOCEAN_L201.fa	Ctena_spCRC_CahuitaEast_SYM_cteimcahuit015.fa	77.8899	423	1472
Chavani_striata_OkinawaJapan_SYMTRANSOCEAN_L201.fa	Ctena_spCRC_CahuitaEast_SYM_cteimcahuit011.fa	77.8898	325	1472
Chavani_striata_OkinawaJapan_SYMTRANSOCEAN_L201.fa	Ctena_spCRP_SantaElena_SYM1_ctegasantah001.fa	77.8846	328	1472
Chavani_striata_OkinawaJapan_SYMTRANSOCEAN_L201.fa	Ctena_spCRC_Cahuita_SYM_TimeNewSpPV15.fa	77.8817	432	1472
Chavani_striata_OkinawaJapan_SYMTRANSOCEAN_L201.fa	Cardiolucina_cfQuadrata_Madagascar_SYM_L029.fa	77.8788	345	1472
Chavani_striata_OkinawaJapan_SYMTRANSOCEAN_L201.fa	Ctena_spCRC_CahuitaEast_SYM1_cteimcahuit018.fa	77.8778	435	1472
Chavani_striata_OkinawaJapan_SYMTRANSOCEAN_L201.fa	Clathrolucina_costata_IslaSolarte_SYM_clacosolart025.fa	77.8752	355	1472
Chavani_striata_OkinawaJapan_SYMTRANSOCEAN_L201.fa	Ctena_GCA_003094555.fa	77.8725	375	1472
Chavani_striata_OkinawaJapan_SYMTRANSOCEAN_L201.fa	Ctena_spCRC_Carenero_SYM2_unknocarene033.fa	77.8627	418	1472
Chavani_striata_OkinawaJapan_SYMTRANSOCEAN_L201.fa	Clathrolucina_costata_Cristobal_SYM_clacocristo007.fa	77.8625	358	1472
Chavani_striata_OkinawaJapan_SYMTRANSOCEAN_L201.fa	Ctena_spCRC_Cahuita_SYM2_TimeNewSpPV19.fa	77.8583	353	1472
Chavani_striata_OkinawaJapan_SYMTRANSOCEAN_L201.fa	Ctena_imbriculata_Guadeloupe_SYM1_cteimguadel007.fa	77.8574	424	1472
Chavani_striata_OkinawaJapan_SYMTRANSOCEAN_L201.fa	Codakia_distinguenda_SantElena_SYM1_coddisantah006.fa	77.8566	346	1472
Chavani_striata_OkinawaJapan_SYMTRANSOCEAN_L201.fa	Ctena_spCRC_Cahuita_SYM_TimeNewSpPV17.fa	77.8565	350	1472
Chavani_striata_OkinawaJapan_SYMTRANSOCEAN_L201.fa	Ctena_spCRC_CahuitaEast_SYM1_cteimcahuit016.fa	77.8557	432	1472
Chavani_striata_OkinawaJapan_SYMTRANSOCEAN_L201.fa	Dulcina_madagascarenis_Madagascar_SYM_L020.fa	77.8512	383	1472
Chavani_striata_OkinawaJapan_SYMTRANSOCEAN_L201.fa	Codakia2.fa	77.8487	355	1472
Chavani_striata_OkinawaJapan_SYMTRANSOCEAN_L201.fa	Codakia_orbicularis_Florida_SYM1_codorfloridm01run1.fa	77.8484	391	1472
Chavani_striata_OkinawaJapan_SYMTRANSOCEAN_L201.fa	Ctena_imbriculata_Guadeloupe_SYM1_cteimguadel010.fa	77.8484	354	1472
Chavani_striata_OkinawaJapan_SYMTRANSOCEAN_L201.fa	Ctena_spCRC_Cahuita_SYM2_TimeNewSpPV27.fa	77.846	423	1472
Chavani_striata_OkinawaJapan_SYMTRANSOCEAN_L201.fa	Clathrolucina_costata_PuntaPuebla_SYM_clacopuebla005.fa	77.8456	350	1472
Chavani_striata_OkinawaJapan_SYMTRANSOCEAN_L201.fa	Ctena_bella_Hawaii_SYM1_ctebehawaiim15.fa	77.8402	365	1472
Chavani_striata_OkinawaJapan_SYMTRANSOCEAN_L201.fa	Clathrolucina_costata_Bastimentos_SYM_clacobastim108.fa	77.8388	342	1472
Chavani_striata_OkinawaJapan_SYMTRANSOCEAN_L201.fa	Ctena_spCRC_CahuitaEast_SYM_cteimcahuit009.fa	77.8379	355	1472
Chavani_striata_OkinawaJapan_SYMTRANSOCEAN_L201.fa	Ctena_imbricatula_STRI_SYM1_cteimstrist091.fa	77.8362	362	1472
Chavani_striata_OkinawaJapan_SYMTRANSOCEAN_L201.fa	Codakia_distinguenda_SantElena_SYM1_coddisantah006rep.fa	77.836	344	1472
Chavani_striata_OkinawaJapan_SYMTRANSOCEAN_L201.fa	Codakia_orbicularis_Guadeloupe_SYM1_codorguadel002.fa	77.8349	360	1472
Chavani_striata_OkinawaJapan_SYMTRANSOCEAN_L201.fa	Clathrolucina_costata_Bastimentos_SYM_clacobastim110.fa	77.8324	355	1472
Chavani_striata_OkinawaJapan_SYMTRANSOCEAN_L201.fa	Ctena_spCRP_SantaElena_SYM1_ctemesantah015.fa	77.8302	338	1472
Chavani_striata_OkinawaJapan_SYMTRANSOCEAN_L201.fa	Ctena_GCA_003094495.fa	77.8287	356	1472
Chavani_striata_OkinawaJapan_SYMTRANSOCEAN_L201.fa	Divalinga_quadrisulcata_Jamaica_SYM_divaljamaic004.fa	77.826	363	1472
Chavani_striata_OkinawaJapan_SYMTRANSOCEAN_L201.fa	Ctena_imbriculata_Galeta_SYM1_CteimGalet31.fa	77.8256	418	1472
Chavani_striata_OkinawaJapan_SYMTRANSOCEAN_L201.fa	Codakia4.fa	77.8251	358	1472
Chavani_striata_OkinawaJapan_SYMTRANSOCEAN_L201.fa	Ctena_spCRP_SantaElena_SYM1_ctemesantah039.fa	77.8244	351	1472
Chavani_striata_OkinawaJapan_SYMTRANSOCEAN_L201.fa	Ctena_imbriculata_Galeta_SYM2_CteimGalet33.fa	77.8185	409	1472
Chavani_striata_OkinawaJapan_SYMTRANSOCEAN_L201.fa	Codakia_orbicularis_Guadeloupe_SYM1_codorguadel004.fa	77.8178	359	1472
Chavani_striata_OkinawaJapan_SYMTRANSOCEAN_L201.fa	Ctena_spCRC_Cahuita_SYM2_TimeNewSpPV16.fa	77.8138	345	1472
Chavani_striata_OkinawaJapan_SYMTRANSOCEAN_L201.fa	Codakia_orbicularis_StMartin_SYM1_codorstmartm02run1.fa	77.8135	363	1472
Chavani_striata_OkinawaJapan_SYMTRANSOCEAN_L201.fa	Ctena_bella_Hawaii_SYM1_ctebehawaiim35.fa	77.8127	361	1472
Chavani_striata_OkinawaJapan_SYMTRANSOCEAN_L201.fa	Ctena_spCRP_SantaElena_SYM1_ctemesantah019.fa	77.8123	357	1472
Chavani_striata_OkinawaJapan_SYMTRANSOCEAN_L201.fa	Lucinoma_aequizonata_California_SYM_HARV3.fa	77.811	102	1472
Chavani_striata_OkinawaJapan_SYMTRANSOCEAN_L201.fa	Ctena_spCRC_CahuitaEast_SYM_cteimcahuit010.fa	77.8096	425	1472
Chavani_striata_OkinawaJapan_SYMTRANSOCEAN_L201.fa	Codakia5.fa	77.8088	360	1472
Chavani_striata_OkinawaJapan_SYMTRANSOCEAN_L201.fa	Ctena_bella_Hawaii_SYM1_ctebehawaiim23.fa	77.8078	372	1472
Chavani_striata_OkinawaJapan_SYMTRANSOCEAN_L201.fa	Ctena_GCA_003058525.fa	77.8074	361	1472
Chavani_striata_OkinawaJapan_SYMTRANSOCEAN_L201.fa	Ctena3.fa	77.8074	348	1472
Chavani_striata_OkinawaJapan_SYMTRANSOCEAN_L201.fa	Ctena_spCRP_SantaElena_SYM1_ctemesantah034.fa	77.8073	348	1472
Chavani_striata_OkinawaJapan_SYMTRANSOCEAN_L201.fa	Ctena_spCRP_SantaElena_SYM1_ctemesantah051.fa	77.8064	350	1472
Chavani_striata_OkinawaJapan_SYMTRANSOCEAN_L201.fa	Clathrolucina_costata_STRI_SYM_clacostrist064.fa	77.8053	351	1472
Chavani_striata_OkinawaJapan_SYMTRANSOCEAN_L201.fa	Ctena_spCRP_SantaElena_SYM1_ctemesantah016.fa	77.8036	352	1472
Chavani_striata_OkinawaJapan_SYMTRANSOCEAN_L201.fa	Anodontia_alba_STRI_SYM_2PP4.fa	77.8034	348	1472
Chavani_striata_OkinawaJapan_SYMTRANSOCEAN_L201.fa	Ctena_spCRP_SantaElena_SYM1_ctemesantah010.fa	77.8015	342	1472
Chavani_striata_OkinawaJapan_SYMTRANSOCEAN_L201.fa	Ctena_spCRC_CahuitaEast_SYM_cteimcahuit024.fa	77.8015	402	1472
Chavani_striata_OkinawaJapan_SYMTRANSOCEAN_L201.fa	Ctena_spCRP_SantaElena_SYM1_ctemesantah008.fa	77.798	345	1472
Chavani_striata_OkinawaJapan_SYMTRANSOCEAN_L201.fa	Ctena_spCRP_SantaElena_SYM1_ctemesantah044.fa	77.7973	354	1472
Chavani_striata_OkinawaJapan_SYMTRANSOCEAN_L201.fa	Ctena_spCRC_Carenero_SYM_unknocarene033.fa	77.7946	359	1472
Chavani_striata_OkinawaJapan_SYMTRANSOCEAN_L201.fa	Codakia_orbicularis_STRI_SYM1_codorstrist081run1.fa	77.7941	353	1472
Chavani_striata_OkinawaJapan_SYMTRANSOCEAN_L201.fa	Ctena_spCRP_SantaElena_SYM1_ctemesantah040.fa	77.794	348	1472
Chavani_striata_OkinawaJapan_SYMTRANSOCEAN_L201.fa	Ctena_spCRP_SantaElena_SYM1_ctemesantah003.fa	77.7933	337	1472
Chavani_striata_OkinawaJapan_SYMTRANSOCEAN_L201.fa	Codakia_orbicularis_Guadeloupe_SYM1_codorguadel001.fa	77.7927	357	1472
Chavani_striata_OkinawaJapan_SYMTRANSOCEAN_L201.fa	Ctena2.fa	77.7926	349	1472
Chavani_striata_OkinawaJapan_SYMTRANSOCEAN_L201.fa	Ctena_spCRP_SantaElena_SYM1_ctemesantah047.fa	77.7925	346	1472
Chavani_striata_OkinawaJapan_SYMTRANSOCEAN_L201.fa	Ctena_spCRC_CahuitaEast_SYM2_cteimcahuit017.fa	77.7916	360	1472
Chavani_striata_OkinawaJapan_SYMTRANSOCEAN_L201.fa	Ctena_imbriculata_Guadeloupe_SYM1_cteimguadel002.fa	77.791	358	1472
Chavani_striata_OkinawaJapan_SYMTRANSOCEAN_L201.fa	Ctena_spCRP_SantaElena_SYM1_ctemesantah045.fa	77.7908	336	1472
Chavani_striata_OkinawaJapan_SYMTRANSOCEAN_L201.fa	Ctena_spCRP_SantaElena_SYM1_ctemesantah005.fa	77.7892	349	1472
Chavani_striata_OkinawaJapan_SYMTRANSOCEAN_L201.fa	Ctena_spCRP_SantaElena_SYM1_ctemesantah041.fa	77.7885	338	1472
Chavani_striata_OkinawaJapan_SYMTRANSOCEAN_L201.fa	Codakia3.fa	77.7882	353	1472
Chavani_striata_OkinawaJapan_SYMTRANSOCEAN_L201.fa	Epidulcina_cfdelphinae_Madagascar_SYM2_3502H.fa	77.7881	397	1472
Chavani_striata_OkinawaJapan_SYMTRANSOCEAN_L201.fa	Anodontia_alba_BocasdelToro_SYM_3PP.fa	77.7854	350	1472
Chavani_striata_OkinawaJapan_SYMTRANSOCEAN_L201.fa	Ctena_spCRP_SantaElena_SYM1_ctemesantah027.fa	77.7823	346	1472
Chavani_striata_OkinawaJapan_SYMTRANSOCEAN_L201.fa	Ctena_spCRP_SantaElena_SYM1_ctemesantah048.fa	77.7804	319	1472
Chavani_striata_OkinawaJapan_SYMTRANSOCEAN_L201.fa	Ctena_spCRP_SantaElena_SYM1_ctemesantah020.fa	77.7751	341	1472
Chavani_striata_OkinawaJapan_SYMTRANSOCEAN_L201.fa	Lucinisca_fenestrata_PanamaBay_SYM_L149.fa	77.7744	348	1472
Chavani_striata_OkinawaJapan_SYMTRANSOCEAN_L201.fa	Ctena_imbriculata_Guadeloupe_SYM1_cteimguadel004.fa	77.7732	358	1472
Chavani_striata_OkinawaJapan_SYMTRANSOCEAN_L201.fa	Ctena_spCRC_CahuitaEast_SYM1_cteimcahuit017.fa	77.7718	408	1472
Chavani_striata_OkinawaJapan_SYMTRANSOCEAN_L201.fa	Codakia1.fa	77.7637	359	1472
Chavani_striata_OkinawaJapan_SYMTRANSOCEAN_L201.fa	Ctena_spCRP_SantaElena_SYM1_ctemesantah004.fa	77.7622	356	1472
Chavani_striata_OkinawaJapan_SYMTRANSOCEAN_L201.fa	Ctena_spCRC_CahuitaEast_SYM_cteimcahuit008.fa	77.7611	408	1472
Chavani_striata_OkinawaJapan_SYMTRANSOCEAN_L201.fa	Codakia_orbicularis_Guadeloupe_SYM1_codorguadel003.fa	77.7588	367	1472
Chavani_striata_OkinawaJapan_SYMTRANSOCEAN_L201.fa	Ctena_spCRP_SantaElena_SYM1_ctemesantah049.fa	77.7575	349	1472
Chavani_striata_OkinawaJapan_SYMTRANSOCEAN_L201.fa	A_Thio_seal_contig_4.fa	77.7568	356	1472
Chavani_striata_OkinawaJapan_SYMTRANSOCEAN_L201.fa	Ctena_spCRC_CahuitaEast_SYM_cteimcahuit023.fa	77.7529	417	1472
Chavani_striata_OkinawaJapan_SYMTRANSOCEAN_L201.fa	Ctena_spCRP_SantaElena_SYM2_ctemesantah050.fa	77.7495	350	1472
Chavani_striata_OkinawaJapan_SYMTRANSOCEAN_L201.fa	Thiodiazotropha_endolucinida_GCA_001715975.fa	77.7485	358	1472
Chavani_striata_OkinawaJapan_SYMTRANSOCEAN_L201.fa	Ctena_GCA_003094515.fa	77.7481	351	1472
Chavani_striata_OkinawaJapan_SYMTRANSOCEAN_L201.fa	Ctena_spCRP_SantaElena_SYM1_ctemesantah018.fa	77.743	347	1472
Chavani_striata_OkinawaJapan_SYMTRANSOCEAN_L201.fa	Ctena_imbriculata_Guadeloupe_SYM2_cteimguadel008.fa	77.7427	362	1472
Chavani_striata_OkinawaJapan_SYMTRANSOCEAN_L201.fa	Ctena_spCRC_CahuitaEast_SYM_cteimcahuit014.fa	77.7425	417	1472
Chavani_striata_OkinawaJapan_SYMTRANSOCEAN_L201.fa	Ctena_spCRP_SantaElena_SYM1_ctemesantah007.fa	77.742	341	1472
Chavani_striata_OkinawaJapan_SYMTRANSOCEAN_L201.fa	Ctena_spCRP_SantaElena_SYM1_ctemesantah043.fa	77.7396	345	1472
Chavani_striata_OkinawaJapan_SYMTRANSOCEAN_L201.fa	Ctena_spCRP_SantaElena_SYM1_ctemesantah035.fa	77.7392	342	1472
Chavani_striata_OkinawaJapan_SYMTRANSOCEAN_L201.fa	Ctena_spCRP_SantaElena_SYM1_ctemesantah013.fa	77.7322	342	1472
Chavani_striata_OkinawaJapan_SYMTRANSOCEAN_L201.fa	Ctena_spCRP_SantaElena_SYM1_ctemesantah038.fa	77.731	329	1472
Chavani_striata_OkinawaJapan_SYMTRANSOCEAN_L201.fa	Ctena_imbriculata_Guadeloupe_SYM2_cteimguadel004.fa	77.7251	350	1472
Chavani_striata_OkinawaJapan_SYMTRANSOCEAN_L201.fa	Ctena4.fa	77.7249	342	1472
Chavani_striata_OkinawaJapan_SYMTRANSOCEAN_L201.fa	Ctena_spCRP_SantaElena_SYM1_ctemesantah042.fa	77.7243	351	1472
Chavani_striata_OkinawaJapan_SYMTRANSOCEAN_L201.fa	Codakia_distinguenda_BajaCalifornia_SYM1_coddibajacam12rep.fa	77.7231	324	1472
Chavani_striata_OkinawaJapan_SYMTRANSOCEAN_L201.fa	Ctena_bella_Hawaii_SYM1_ctebehawaiim37.fa	77.7196	355	1472
Chavani_striata_OkinawaJapan_SYMTRANSOCEAN_L201.fa	Ctena_spCRP_SantaElena_SYM1_ctemesantah028.fa	77.7148	344	1472
Chavani_striata_OkinawaJapan_SYMTRANSOCEAN_L201.fa	Ctena_spCRC_CahuitaEast_SYM1_cteimcahuit025.fa	77.7147	389	1472
Chavani_striata_OkinawaJapan_SYMTRANSOCEAN_L201.fa	Lucina_adansoni_CapeVerdeIslands_SYM_L143.fa	77.7142	347	1472
Chavani_striata_OkinawaJapan_SYMTRANSOCEAN_L201.fa	Ctena_spCRP_SantaElena_SYM2_ctegasantah002.fa	77.7089	333	1472
Chavani_striata_OkinawaJapan_SYMTRANSOCEAN_L201.fa	Ctena_spCRP_SantaElena_SYM1_ctemesantah050.fa	77.7058	337	1472
Chavani_striata_OkinawaJapan_SYMTRANSOCEAN_L201.fa	Ctena_spCRP_SantaElena_SYM1_ctemesantah012.fa	77.7018	324	1472
Chavani_striata_OkinawaJapan_SYMTRANSOCEAN_L201.fa	Ctena_spCRP_SantaElena_SYM1_ctemesantah033.fa	77.7005	363	1472
Chavani_striata_OkinawaJapan_SYMTRANSOCEAN_L201.fa	Gloverina_cfVestifex_BismarckSea_SYM_L005R.fa	77.6973	181	1472
Chavani_striata_OkinawaJapan_SYMTRANSOCEAN_L201.fa	Codakia_distinguenda_Galapagos_SYM1_coddigalapam13run1.fa	77.6922	336	1472
Chavani_striata_OkinawaJapan_SYMTRANSOCEAN_L201.fa	Dulcina_madagascarenis_Madagascar_SYM_L019.fa	77.6847	380	1472
Chavani_striata_OkinawaJapan_SYMTRANSOCEAN_L201.fa	Myrtea_spinifera_Sweden_SYM_3502F.fa	77.6404	279	1472
Chavani_striata_OkinawaJapan_SYMTRANSOCEAN_L201.fa	Ctena_spCRP_SantaElena_SYM1_ctemesantah037.fa	77.6301	351	1472
Chavani_striata_OkinawaJapan_SYMTRANSOCEAN_L201.fa	Lucinoma_borealis_DevonUK_SYM_L141.fa	77.6274	278	1472
Chavani_striata_OkinawaJapan_SYMTRANSOCEAN_L201.fa	Monitilora_ramsayi_MoretonBayQL_SYM_L095.fa	77.6237	290	1472
Chavani_striata_OkinawaJapan_SYMTRANSOCEAN_L201.fa	Lucinoma_annulata_SouthCalifornia_SYM_L136.fa	77.6087	194	1472
Chavani_striata_OkinawaJapan_SYMTRANSOCEAN_L201.fa	Gonimyrtea_cfFemisimica_IlesSalomon_SYM_L011.fa	77.5757	243	1472
Chavani_striata_OkinawaJapan_SYMTRANSOCEAN_L201.fa	Lucinoma_borealis_Sweden_SYM_SM003.fa	77.5726	275	1472
Chavani_striata_OkinawaJapan_SYMTRANSOCEAN_L201.fa	Troendleina_suluensis_Philippines_SYM_L032.fa	77.5672	278	1472
Chavani_striata_OkinawaJapan_SYMTRANSOCEAN_L201.fa	Codakia_rugifera_BendalongNSW_SYM_L098.fa	77.5595	281	1472
Chavani_striata_OkinawaJapan_SYMTRANSOCEAN_L201.fa	Ctena_spCRP_SantaElena_SYM1_ctegasantah002.fa	77.5437	315	1472
Chavani_striata_OkinawaJapan_SYMTRANSOCEAN_L201.fa	Ctena_spCRP_SantaElena_SYM2_ctemesantah038.fa	77.5372	323	1472
Chavani_striata_OkinawaJapan_SYMTRANSOCEAN_L201.fa	Lucinoma_borealis_Sweden_SYM_SM001.fa	77.5355	223	1472
Chavani_striata_OkinawaJapan_SYMTRANSOCEAN_L201.fa	Lucina_adansoni_CapeVerdeIslands_SYM_L144.fa	77.5301	345	1472
Chavani_striata_OkinawaJapan_SYMTRANSOCEAN_L201.fa	Myrtea_sp_madagascar_SYM_L025.fa	77.5298	229	1472
Chavani_striata_OkinawaJapan_SYMTRANSOCEAN_L201.fa	Lucinoma_mystery_SalomonSea_SYM_L038.fa	77.5217	266	1472
Chavani_striata_OkinawaJapan_SYMTRANSOCEAN_L201.fa	Lucinoma_capensis_Nambia_SYM_LCAP3.fa	77.5144	259	1472
Chavani_striata_OkinawaJapan_SYMTRANSOCEAN_L201.fa	Lucinoma_capensis_Nambia_SYM_LCAP1.fa	77.5106	260	1472
Chavani_striata_OkinawaJapan_SYMTRANSOCEAN_L201.fa	Rostrolucina_anterorostrata_Indonesia_SYM_L042.fa	77.5106	238	1472
Chavani_striata_OkinawaJapan_SYMTRANSOCEAN_L201.fa	Lucinoma_capensis_Nambia_SYM_LCAP2.fa	77.4641	263	1472
Chavani_striata_OkinawaJapan_SYMTRANSOCEAN_L201.fa	Ctena_spCRP_SantaElena_SYM2_ctemesantah037.fa	77.4462	279	1472
Chavani_striata_OkinawaJapan_SYMTRANSOCEAN_L201.fa	Epidulcina_cfdelphinae_Madagascar_SYM1_3502H.fa	77.444	279	1472
Chavani_striata_OkinawaJapan_SYMTRANSOCEAN_L201.fa	Ctena_spCRP_SantaElena_SYM2_ctemesantah039.fa	77.4067	294	1472
Chavani_striata_OkinawaJapan_SYMTRANSOCEAN_L201.fa	Lucinoma_borealis_Sweden_SYM_3502G.fa	77.4053	259	1472
Chavani_striata_OkinawaJapan_SYMTRANSOCEAN_L201.fa	Lucinoma_borealis_DevonUK_SYM_L142.fa	77.3784	261	1472
Chavani_striata_OkinawaJapan_SYMTRANSOCEAN_L201.fa	Phacoides_pectinatus_Galeta_SYM_Gal39.fa	77.3376	94	1472
Chavani_striata_OkinawaJapan_SYMTRANSOCEAN_L201.fa	GCF_000224455.1_ASM22445v1_genomic.fa	77.3147	187	1472
Chavani_striata_OkinawaJapan_SYMTRANSOCEAN_L201.fa	GCF_001443675.1_ASM144367v1_genomic.fa	77.1901	182	1472
Chavani_striata_OkinawaJapan_SYMTRANSOCEAN_L201.fa	GCF_000224925.1_ASM22492v1_genomic.fa	77.1781	195	1472
Chavani_striata_OkinawaJapan_SYMTRANSOCEAN_L201.fa	GCF_001443665.1_ASM144366v1_genomic.fa	77.173	195	1472
Chavani_striata_OkinawaJapan_SYMTRANSOCEAN_L201.fa	Phacoides_pectinatus_Guadeloupe_SYM_PhPec1.fa	77.0339	113	1472
Chavani_striata_OkinawaJapan_SYMTRANSOCEAN_L201.fa	Sedimenticola_endophacoides_GCA_003062345.fa	77.0222	109	1472
Chavani_striata_OkinawaJapan_SYMTRANSOCEAN_L201.fa	Phacoides_pectinatus_Galeta_SYM_Gal40.fa	76.9461	88	1472
Chavani_striata_OkinawaJapan_SYMTRANSOCEAN_L201.fa	Phacoides_pectinatus_STRI_SYM_2PP1.fa	76.9211	84	1472
Chavani_striata_OkinawaJapan_SYMTRANSOCEAN_L201.fa	Phacoides_pectinatus_Guadeloupe_SYM_PhPec4.fa	76.8705	102	1472
Chavani_striata_OkinawaJapan_SYMTRANSOCEAN_L201.fa	Sedimenticola_endophacoides_GCA_003062205.fa	76.8567	111	1472
Chavani_striata_OkinawaJapan_SYMTRANSOCEAN_L201.fa	Sedimenticola_endophacoides_GCA_003062215.fa	76.8351	112	1472
Chavani_striata_OkinawaJapan_SYMTRANSOCEAN_L201.fa	Cryptophysema_vesicula_EastTimor_SYM_L069.fa	76.8036	148	1472
Chavani_striata_OkinawaJapan_SYMTRANSOCEAN_L201.fa	Cryptophysema_vesicula_Okinawa_SYM_L067.fa	76.7772	152	1472
Chavani_striata_OkinawaJapan_SYMTRANSOCEAN_L201.fa	Sedimenticola_endophacoides_GCA_002084195.fa	76.7735	105	1472
Chavani_striata_OkinawaJapan_SYMTRANSOCEAN_L201.fa	Phacoides_pectinatus_Guadeloupe_SYM_PhPec3.fa	76.7593	110	1472
Chavani_striata_OkinawaJapan_SYMTRANSOCEAN_L201.fa	Sedimenticola_selenatireducens_GCA_000428045.fa	76.7273	118	1472
Chavani_striata_OkinawaJapan_SYMTRANSOCEAN_L201.fa	Sedimenticola_endophacoides_GCA_002084175.fa	76.714	103	1472
Chavani_striata_OkinawaJapan_SYMTRANSOCEAN_L201.fa	Sedimenticola_endophacoides_GCA_002084045.fa	76.6903	96	1472
Chavani_striata_OkinawaJapan_SYMTRANSOCEAN_L201.fa	Cryptophysema_vesicula_Okinawa_SYM_L066.fa	76.6421	159	1472
Chavani_striata_OkinawaJapan_SYMTRANSOCEAN_L201.fa	Sedimenticola_thiotaurini_GCA_001007875.fa	76.5484	132	1472
Chavani_striata_OkinawaJapan_SYMTRANSOCEAN_L201.fa	Phacoides_pectinatus_Guadeloupe_SYM_1PP2.fa	76.4148	84	1472
Clathrolucina_costata_Bastimentos_SYM_clacobastim108.fa	Clathrolucina_costata_Bastimentos_SYM_clacobastim108.fa	99.9999	1412	1425
Clathrolucina_costata_Bastimentos_SYM_clacobastim108.fa	Clathrolucina_costata_Bastimentos_SYM_clacobastim110.fa	99.8841	1167	1425
Clathrolucina_costata_Bastimentos_SYM_clacobastim108.fa	Clathrolucina_costata_Bastimentos_SYM_clacobastim111COMBINEDruns.fa	99.8804	1304	1425
Clathrolucina_costata_Bastimentos_SYM_clacobastim108.fa	Clathrolucina_costata_Carenero_SYM_unknocarene035.fa	99.7526	1311	1425
Clathrolucina_costata_Bastimentos_SYM_clacobastim108.fa	Ctena_imbriculata_Guadeloupe_SYM2_cteimguadel008.fa	98.9257	1222	1425
Clathrolucina_costata_Bastimentos_SYM_clacobastim108.fa	Clathrolucina_costata_Cristobal_SYM_clacocristo016.fa	98.9182	1345	1425
Clathrolucina_costata_Bastimentos_SYM_clacobastim108.fa	Ctena2.fa	98.9162	1212	1425
Clathrolucina_costata_Bastimentos_SYM_clacobastim108.fa	Ctena3.fa	98.9132	1203	1425
Clathrolucina_costata_Bastimentos_SYM_clacobastim108.fa	Ctena_imbriculata_Guadeloupe_SYM1_cteimguadel002.fa	98.8964	1238	1425
Clathrolucina_costata_Bastimentos_SYM_clacobastim108.fa	Clathrolucina_costata_Cristobal_SYM_clacocristo008.fa	98.8787	1342	1425
Clathrolucina_costata_Bastimentos_SYM_clacobastim108.fa	Clathrolucina_costata_BocasdelToro_SYM_clacobocaspm43run1.fa	98.8495	1295	1425
Clathrolucina_costata_Bastimentos_SYM_clacobastim108.fa	Clathrolucina_costata_BocasdelDrago_SYM_clacodrago038.fa	98.8467	1277	1425
Clathrolucina_costata_Bastimentos_SYM_clacobastim108.fa	Clathrolucina_costata_STRI_SYM_clacostrist064.fa	98.8381	1319	1425
Clathrolucina_costata_Bastimentos_SYM_clacobastim108.fa	Clathrolucina_costata_Cristobal_SYM_clacocristo007.fa	98.8351	1311	1425
Clathrolucina_costata_Bastimentos_SYM_clacobastim108.fa	Clathrolucina_costata_IslaSolarte_SYM_clacosolart023.fa	98.8237	1341	1425
Clathrolucina_costata_Bastimentos_SYM_clacobastim108.fa	Ctena_imbriculata_Guadeloupe_SYM1_cteimguadel010.fa	98.8119	1219	1425
Clathrolucina_costata_Bastimentos_SYM_clacobastim108.fa	Clathrolucina_costata_PuntaPuebla_SYM_clacopuebla005.fa	98.8077	1298	1425
Clathrolucina_costata_Bastimentos_SYM_clacobastim108.fa	Ctena_spCRC_Carenero_SYM_unknocarene033.fa	98.804	1284	1425
Clathrolucina_costata_Bastimentos_SYM_clacobastim108.fa	Clathrolucina_costata_STRI_SYM_clacostrist055.fa	98.8001	1314	1425
Clathrolucina_costata_Bastimentos_SYM_clacobastim108.fa	Ctena_imbriculata_Guadeloupe_SYM1_cteimguadel004.fa	98.774	1256	1425
Clathrolucina_costata_Bastimentos_SYM_clacobastim108.fa	Ctena4.fa	98.7682	1146	1425
Clathrolucina_costata_Bastimentos_SYM_clacobastim108.fa	Divalinga_quadrisulcata_Jamaica_SYM_divaljamaic004.fa	98.7599	1248	1425
Clathrolucina_costata_Bastimentos_SYM_clacobastim108.fa	Codakia_orbicularis_Guadeloupe_SYM1_codorguadel003.fa	98.7557	1245	1425
Clathrolucina_costata_Bastimentos_SYM_clacobastim108.fa	Codakia4.fa	98.7514	1242	1425
Clathrolucina_costata_Bastimentos_SYM_clacobastim108.fa	Codakia_orbicularis_Guadeloupe_SYM1_codorguadel001.fa	98.7508	1244	1425
Clathrolucina_costata_Bastimentos_SYM_clacobastim108.fa	Codakia_orbicularis_Guadeloupe_SYM1_codorguadel002.fa	98.7329	1252	1425
Clathrolucina_costata_Bastimentos_SYM_clacobastim108.fa	Codakia5.fa	98.7276	1244	1425
Clathrolucina_costata_Bastimentos_SYM_clacobastim108.fa	Codakia3.fa	98.7245	1235	1425
Clathrolucina_costata_Bastimentos_SYM_clacobastim108.fa	Ctena_imbricatula_STRI_SYM1_cteimstrist091.fa	98.7198	1297	1425
Clathrolucina_costata_Bastimentos_SYM_clacobastim108.fa	Clathrolucina_costata_IslaSolarte_SYM_clacosolart025.fa	98.7194	1289	1425
Clathrolucina_costata_Bastimentos_SYM_clacobastim108.fa	Codakia_orbicularis_StMartin_SYM1_codorstmartm02run1.fa	98.7162	1219	1425
Clathrolucina_costata_Bastimentos_SYM_clacobastim108.fa	Codakia2.fa	98.7092	1256	1425
Clathrolucina_costata_Bastimentos_SYM_clacobastim108.fa	Thiodiazotropha_endolucinida_GCA_001715975.fa	98.6999	1252	1425
Clathrolucina_costata_Bastimentos_SYM_clacobastim108.fa	Ctena_spCRC_Cahuita_SYM_TimeNewSpPV17.fa	98.6996	1197	1425
Clathrolucina_costata_Bastimentos_SYM_clacobastim108.fa	Clathrolucina_costata_StMartin_SYM1_clacostmartm61COMBINEDruns.fa	98.6955	1252	1425
Clathrolucina_costata_Bastimentos_SYM_clacobastim108.fa	Codakia1.fa	98.6948	1247	1425
Clathrolucina_costata_Bastimentos_SYM_clacobastim108.fa	Codakia_orbicularis_Guadeloupe_SYM1_codorguadel004.fa	98.6839	1251	1425
Clathrolucina_costata_Bastimentos_SYM_clacobastim108.fa	Ctena_spCRC_CahuitaEast_SYM2_cteimcahuit017.fa	98.6804	1270	1425
Clathrolucina_costata_Bastimentos_SYM_clacobastim108.fa	Ctena_spCRC_Cahuita_SYM2_TimeNewSpPV16.fa	98.6385	1220	1425
Clathrolucina_costata_Bastimentos_SYM_clacobastim108.fa	Ctena_spCRC_CahuitaEast_SYM_cteimcahuit009.fa	98.6292	1295	1425
Clathrolucina_costata_Bastimentos_SYM_clacobastim108.fa	Ctena_spCRC_Cahuita_SYM1_TimeNewSpPV18.fa	98.5954	1064	1425
Clathrolucina_costata_Bastimentos_SYM_clacobastim108.fa	Ctena_spCRC_Cahuita_SYM2_TimeNewSpPV19.fa	98.5627	1213	1425
Clathrolucina_costata_Bastimentos_SYM_clacobastim108.fa	Anodontia_alba_STRI_SYM_2PP4.fa	98.4474	1148	1425
Clathrolucina_costata_Bastimentos_SYM_clacobastim108.fa	Codakia_orbicularis_STRI_SYM1_codorstrist081run1.fa	98.4427	1159	1425
Clathrolucina_costata_Bastimentos_SYM_clacobastim108.fa	Ctena_bella_Hawaii_SYM1_ctebehawaiim23.fa	97.68	1246	1425
Clathrolucina_costata_Bastimentos_SYM_clacobastim108.fa	Ctena_bella_Hawaii_SYM1_ctebehawaiim35.fa	97.6575	1197	1425
Clathrolucina_costata_Bastimentos_SYM_clacobastim108.fa	Ctena_bella_Hawaii_SYM1_ctebehawaiim37.fa	97.6296	1197	1425
Clathrolucina_costata_Bastimentos_SYM_clacobastim108.fa	Ctena_bella_Hawaii_SYM1_ctebehawaiim15.fa	97.5717	1239	1425
Clathrolucina_costata_Bastimentos_SYM_clacobastim108.fa	Lucina_adansoni_CapeVerdeIslands_SYM_L143.fa	96.2787	1192	1425
Clathrolucina_costata_Bastimentos_SYM_clacobastim108.fa	Cardiolucina_cfQuadrata_Madagascar_SYM_L029.fa	96.2151	1159	1425
Clathrolucina_costata_Bastimentos_SYM_clacobastim108.fa	Ctena_spCRP_SantaElena_SYM1_ctegasantah001.fa	95.7133	1130	1425
Clathrolucina_costata_Bastimentos_SYM_clacobastim108.fa	Ctena_spCRP_SantaElena_SYM1_ctemesantah035.fa	95.6562	1119	1425
Clathrolucina_costata_Bastimentos_SYM_clacobastim108.fa	Ctena_spCRP_SantaElena_SYM1_ctemesantah020.fa	95.6445	1135	1425
Clathrolucina_costata_Bastimentos_SYM_clacobastim108.fa	Ctena_spCRP_SantaElena_SYM1_ctemesantah012.fa	95.6422	1108	1425
Clathrolucina_costata_Bastimentos_SYM_clacobastim108.fa	Ctena_spCRP_SantaElena_SYM1_ctemesantah003.fa	95.6391	1119	1425
Clathrolucina_costata_Bastimentos_SYM_clacobastim108.fa	Codakia_distinguenda_Galapagos_SYM1_coddigalapam13run1.fa	95.6342	1080	1425
Clathrolucina_costata_Bastimentos_SYM_clacobastim108.fa	Ctena_spCRP_SantaElena_SYM1_ctemesantah015.fa	95.6287	1102	1425
Clathrolucina_costata_Bastimentos_SYM_clacobastim108.fa	Ctena_spCRP_SantaElena_SYM1_ctemesantah045.fa	95.6235	1128	1425
Clathrolucina_costata_Bastimentos_SYM_clacobastim108.fa	Ctena_spCRP_SantaElena_SYM1_ctemesantah018.fa	95.6159	1130	1425
Clathrolucina_costata_Bastimentos_SYM_clacobastim108.fa	Ctena_spCRP_SantaElena_SYM1_ctemesantah050.fa	95.5944	1102	1425
Clathrolucina_costata_Bastimentos_SYM_clacobastim108.fa	Ctena_spCRP_SantaElena_SYM1_ctemesantah041.fa	95.5942	1147	1425
Clathrolucina_costata_Bastimentos_SYM_clacobastim108.fa	Ctena_spCRP_SantaElena_SYM1_ctemesantah047.fa	95.5898	1177	1425
Clathrolucina_costata_Bastimentos_SYM_clacobastim108.fa	Codakia_distinguenda_SantElena_SYM1_coddisantah006rep.fa	95.5643	1174	1425
Clathrolucina_costata_Bastimentos_SYM_clacobastim108.fa	Codakia_distinguenda_SantElena_SYM1_coddisantah006.fa	95.563	1197	1425
Clathrolucina_costata_Bastimentos_SYM_clacobastim108.fa	Ctena_spCRP_SantaElena_SYM1_ctemesantah042.fa	95.5581	1177	1425
Clathrolucina_costata_Bastimentos_SYM_clacobastim108.fa	Ctena_spCRP_SantaElena_SYM1_ctemesantah011.fa	95.5262	1101	1425
Clathrolucina_costata_Bastimentos_SYM_clacobastim108.fa	Ctena_spCRP_SantaElena_SYM1_ctemesantah010.fa	95.5226	1171	1425
Clathrolucina_costata_Bastimentos_SYM_clacobastim108.fa	Ctena_spCRP_SantaElena_SYM2_ctemesantah046.fa	95.5202	1133	1425
Clathrolucina_costata_Bastimentos_SYM_clacobastim108.fa	Ctena_spCRP_SantaElena_SYM1_ctemesantah048.fa	95.516	1134	1425
Clathrolucina_costata_Bastimentos_SYM_clacobastim108.fa	Ctena_spCRP_SantaElena_SYM1_ctemesantah028.fa	95.5159	1193	1425
Clathrolucina_costata_Bastimentos_SYM_clacobastim108.fa	Ctena_spCRP_SantaElena_SYM1_ctemesantah033.fa	95.5123	1201	1425
Clathrolucina_costata_Bastimentos_SYM_clacobastim108.fa	Ctena_spCRP_SantaElena_SYM1_ctemesantah013.fa	95.5117	1161	1425
Clathrolucina_costata_Bastimentos_SYM_clacobastim108.fa	Lucina_adansoni_CapeVerdeIslands_SYM_L144.fa	95.4938	1185	1425
Clathrolucina_costata_Bastimentos_SYM_clacobastim108.fa	Ctena_spCRP_SantaElena_SYM1_ctemesantah043.fa	95.4718	1199	1425
Clathrolucina_costata_Bastimentos_SYM_clacobastim108.fa	Ctena_spCRP_SantaElena_SYM1_ctemesantah049.fa	95.4689	1194	1425
Clathrolucina_costata_Bastimentos_SYM_clacobastim108.fa	Ctena_spCRP_SantaElena_SYM1_ctemesantah027.fa	95.4606	1179	1425
Clathrolucina_costata_Bastimentos_SYM_clacobastim108.fa	Ctena_spCRP_SantaElena_SYM1_ctemesantah039.fa	95.4551	1175	1425
Clathrolucina_costata_Bastimentos_SYM_clacobastim108.fa	Ctena_spCRP_SantaElena_SYM1_ctemesantah037.fa	95.4469	1162	1425
Clathrolucina_costata_Bastimentos_SYM_clacobastim108.fa	Ctena_spCRP_SantaElena_SYM1_ctemesantah005.fa	95.4399	1170	1425
Clathrolucina_costata_Bastimentos_SYM_clacobastim108.fa	Ctena_spCRP_SantaElena_SYM1_ctemesantah051.fa	95.4385	1198	1425
Clathrolucina_costata_Bastimentos_SYM_clacobastim108.fa	Ctena_spCRP_SantaElena_SYM1_ctemesantah008.fa	95.4286	1125	1425
Clathrolucina_costata_Bastimentos_SYM_clacobastim108.fa	Codakia_distinguenda_BajaCalifornia_SYM1_coddibajacam12rep.fa	95.4173	1067	1425
Clathrolucina_costata_Bastimentos_SYM_clacobastim108.fa	Ctena_spCRP_SantaElena_SYM1_ctemesantah004.fa	95.4132	1205	1425
Clathrolucina_costata_Bastimentos_SYM_clacobastim108.fa	A_Thio_seal_contig_4.fa	95.3915	1214	1425
Clathrolucina_costata_Bastimentos_SYM_clacobastim108.fa	Ctena_spCRP_SantaElena_SYM1_ctemesantah030.fa	95.3896	1169	1425
Clathrolucina_costata_Bastimentos_SYM_clacobastim108.fa	Ctena_spCRP_SantaElena_SYM1_ctemesantah044.fa	95.3214	1239	1425
Clathrolucina_costata_Bastimentos_SYM_clacobastim108.fa	Ctena_spCRP_SantaElena_SYM1_ctemesantah016.fa	95.3072	1225	1425
Clathrolucina_costata_Bastimentos_SYM_clacobastim108.fa	Ctena_spCRP_SantaElena_SYM1_ctemesantah019.fa	95.288	1211	1425
Clathrolucina_costata_Bastimentos_SYM_clacobastim108.fa	Ctena_spCRP_SantaElena_SYM1_ctemesantah034.fa	95.2734	1200	1425
Clathrolucina_costata_Bastimentos_SYM_clacobastim108.fa	Ctena_spCRP_SantaElena_SYM1_ctegasantah002.fa	95.2726	1084	1425
Clathrolucina_costata_Bastimentos_SYM_clacobastim108.fa	Ctena_spCRP_SantaElena_SYM1_ctemesantah038.fa	95.2376	1168	1425
Clathrolucina_costata_Bastimentos_SYM_clacobastim108.fa	Ctena_spCRP_SantaElena_SYM1_ctemesantah007.fa	95.0965	1156	1425
Clathrolucina_costata_Bastimentos_SYM_clacobastim108.fa	Anodontia_alba_BocasdelToro_SYM_3PP.fa	94.776	1143	1425
Clathrolucina_costata_Bastimentos_SYM_clacobastim108.fa	Ctena_GCA_003058525.fa	94.6288	1194	1425
Clathrolucina_costata_Bastimentos_SYM_clacobastim108.fa	Ctena_spUNKNOWN_Coiba_SYM1_cteimmachet001.fa	93.7196	1108	1425
Clathrolucina_costata_Bastimentos_SYM_clacobastim108.fa	Ctena_spCRP_SantaElena_SYM2_ctegasantah002.fa	93.6995	1094	1425
Clathrolucina_costata_Bastimentos_SYM_clacobastim108.fa	Ctena_spCRP_SantaElena_SYM2_ctemesantah038.fa	93.472	1086	1425
Clathrolucina_costata_Bastimentos_SYM_clacobastim108.fa	Lucinisca_fenestrata_PanamaBay_SYM_L149.fa	93.4555	1139	1425
Clathrolucina_costata_Bastimentos_SYM_clacobastim108.fa	Ctena_spCRP_SantaElena_SYM1_ctemesantah040.fa	88.4466	1147	1425
Clathrolucina_costata_Bastimentos_SYM_clacobastim108.fa	Ctena_spCRP_SantaElena_SYM2_ctemesantah050.fa	88.339	1148	1425
Clathrolucina_costata_Bastimentos_SYM_clacobastim108.fa	Ctena_spCRP_SantaElena_SYM2_ctemesantah037.fa	87.4729	992	1425
Clathrolucina_costata_Bastimentos_SYM_clacobastim108.fa	Ctena_spCRP_SantaElena_SYM2_ctemesantah039.fa	87.3446	972	1425
Clathrolucina_costata_Bastimentos_SYM_clacobastim108.fa	Ctena_GCA_003094555.fa	81.7735	831	1425
Clathrolucina_costata_Bastimentos_SYM_clacobastim108.fa	Ctena_GCA_003094515.fa	81.6944	776	1425
Clathrolucina_costata_Bastimentos_SYM_clacobastim108.fa	Ctena_imbricatula_STRI_SYM1_cteimstrist073.fa	80.6373	797	1425
Clathrolucina_costata_Bastimentos_SYM_clacobastim108.fa	Ctena_spCRC_Cahuita_SYM1_TimeNewSpPV26.fa	80.6268	806	1425
Clathrolucina_costata_Bastimentos_SYM_clacobastim108.fa	Ctena_imbriculata_STRI_SYM_unknostrist087.fa	80.6077	807	1425
Clathrolucina_costata_Bastimentos_SYM_clacobastim108.fa	Ctena_spCRC_Cahuita_SYM_TimeNewSpPV15.fa	80.552	811	1425
Clathrolucina_costata_Bastimentos_SYM_clacobastim108.fa	Ctena_imbriculata_Galeta_SYM1_CteimGalet28.fa	80.5364	789	1425
Clathrolucina_costata_Bastimentos_SYM_clacobastim108.fa	Ctena_imbricatula_STRI_SYM1_cteimstrist069.fa	80.5311	777	1425
Clathrolucina_costata_Bastimentos_SYM_clacobastim108.fa	Ctena_spUNKNOWN_Carenero_SYM_unknocarene034.fa	80.5248	785	1425
Clathrolucina_costata_Bastimentos_SYM_clacobastim108.fa	Ctena_imbricatula_STRI_SYM1_cteimstrist065COMBINEDruns.fa	80.5071	810	1425
Clathrolucina_costata_Bastimentos_SYM_clacobastim108.fa	Ctena_spCRC_Cahuita_SYM_TimeNewSpPV20.fa	80.507	777	1425
Clathrolucina_costata_Bastimentos_SYM_clacobastim108.fa	F_sym2_contig_4.fa	80.4986	790	1425
Clathrolucina_costata_Bastimentos_SYM_clacobastim108.fa	Ctena_spCRC_CahuitaEast_SYM1_cteimcahuit016.fa	80.4971	783	1425
Clathrolucina_costata_Bastimentos_SYM_clacobastim108.fa	Ctena_imbricatula_STRI_SYM1_cteimstrist082.fa	80.4966	772	1425
Clathrolucina_costata_Bastimentos_SYM_clacobastim108.fa	Ctena_spCRC_CahuitaEast_SYM1_cteimcahuit018.fa	80.4948	813	1425
Clathrolucina_costata_Bastimentos_SYM_clacobastim108.fa	Ctena_imbricatula_STRI_SYM1_cteimstrist052.fa	80.4863	793	1425
Clathrolucina_costata_Bastimentos_SYM_clacobastim108.fa	Ctena_imbriculata_Bastimentos_SYM1_cteimbastim120run1.fa	80.4834	792	1425
Clathrolucina_costata_Bastimentos_SYM_clacobastim108.fa	Ctena_imbricatula_STRI_SYM1_cteimstrist093.fa	80.4827	785	1425
Clathrolucina_costata_Bastimentos_SYM_clacobastim108.fa	Codakia_orbicularis_CahuitaEast_SYM1_codorcahuit005.fa	80.4826	792	1425
Clathrolucina_costata_Bastimentos_SYM_clacobastim108.fa	Ctena_imbricatula_STRI_SYM1_cteimstrist067.fa	80.4825	788	1425
Clathrolucina_costata_Bastimentos_SYM_clacobastim108.fa	Ctena_GCA_003058545.fa	80.4824	752	1425
Clathrolucina_costata_Bastimentos_SYM_clacobastim108.fa	Ctena_imbriculata_Bastimentos_SYM1_cteimbastim121run1.fa	80.4811	779	1425
Clathrolucina_costata_Bastimentos_SYM_clacobastim108.fa	Ctena_spCRC_Cahuita_SYM_TimeNewSpPV22.fa	80.4796	768	1425
Clathrolucina_costata_Bastimentos_SYM_clacobastim108.fa	Ctena_imbricatula_STRI_SYM1_cteimstrist094.fa	80.4767	776	1425
Clathrolucina_costata_Bastimentos_SYM_clacobastim108.fa	Ctena_imbricatula_STRI_SYM1_cteimstrist070.fa	80.4765	769	1425
Clathrolucina_costata_Bastimentos_SYM_clacobastim108.fa	Codakia_orbicularis_PuntaJuan_SYM1_codorpuntaj084COMBINEDruns.fa	80.4758	785	1425
Clathrolucina_costata_Bastimentos_SYM_clacobastim108.fa	Ctena_imbricatula_STRI_SYM1_cteimstrist053.fa	80.4718	774	1425
Clathrolucina_costata_Bastimentos_SYM_clacobastim108.fa	Ctena_imbriculata_Guadeloupe_SYM1_cteimguadel007.fa	80.4695	792	1425
Clathrolucina_costata_Bastimentos_SYM_clacobastim108.fa	Ctena_GCA_003094535.fa	80.4618	746	1425
Clathrolucina_costata_Bastimentos_SYM_clacobastim108.fa	Ctena_GCA_003058485.fa	80.4603	791	1425
Clathrolucina_costata_Bastimentos_SYM_clacobastim108.fa	Ctena_spCRC_CahuitaEast_SYM_cteimcahuit015.fa	80.4582	795	1425
Clathrolucina_costata_Bastimentos_SYM_clacobastim108.fa	Ctena_imbricatula_STRI_SYM1_cteimstrist075.fa	80.458	763	1425
Clathrolucina_costata_Bastimentos_SYM_clacobastim108.fa	Ctena_GCA_003094475.fa	80.4571	658	1425
Clathrolucina_costata_Bastimentos_SYM_clacobastim108.fa	Ctena_imbricatula_STRI_SYM1_cteimstrist092.fa	80.4523	786	1425
Clathrolucina_costata_Bastimentos_SYM_clacobastim108.fa	Ctena_imbricatula_STRI_SYM1_cteimstrist071rep.fa	80.4512	766	1425
Clathrolucina_costata_Bastimentos_SYM_clacobastim108.fa	Ctena_spCRC_Cahuita_SYM1_TimeNewSpPV23.fa	80.4497	779	1425
Clathrolucina_costata_Bastimentos_SYM_clacobastim108.fa	Ctena_imbricatula_STRI_SYM1_cteimstrist074.fa	80.4477	785	1425
Clathrolucina_costata_Bastimentos_SYM_clacobastim108.fa	Ctena_spCRC_Cahuita_SYM_TimeNewSpPV25.fa	80.439	777	1425
Clathrolucina_costata_Bastimentos_SYM_clacobastim108.fa	Ctena_spCRC_Cahuita_SYM_TimeNewSpPV24.fa	80.4365	779	1425
Clathrolucina_costata_Bastimentos_SYM_clacobastim108.fa	Ctena_imbricatula_STRI_SYM1_cteimstrist080.fa	80.4356	789	1425
Clathrolucina_costata_Bastimentos_SYM_clacobastim108.fa	Ctena_spCRC_CahuitaEast_SYM_cteimcahuit010.fa	80.4356	774	1425
Clathrolucina_costata_Bastimentos_SYM_clacobastim108.fa	Ctena_imbricatula_STRI_SYM1_cteimstrist051.fa	80.4216	769	1425
Clathrolucina_costata_Bastimentos_SYM_clacobastim108.fa	Ctena_spCRC_CahuitaEast_SYM1_cteimcahuit013.fa	80.4209	778	1425
Clathrolucina_costata_Bastimentos_SYM_clacobastim108.fa	Ctena_imbriculata_Bastimentos_SYM1_cteimbastim119run1.fa	80.418	786	1425
Clathrolucina_costata_Bastimentos_SYM_clacobastim108.fa	G_seal_01_contig4.fa	80.4149	805	1425
Clathrolucina_costata_Bastimentos_SYM_clacobastim108.fa	Ctena_spCRC_Carenero_SYM2_unknocarene033.fa	80.414	779	1425
Clathrolucina_costata_Bastimentos_SYM_clacobastim108.fa	Ctena_spCRC_CahuitaEast_SYM1_cteimcahuit017.fa	80.4106	770	1425
Clathrolucina_costata_Bastimentos_SYM_clacobastim108.fa	Ctena_imbricatula_STRI_SYM1_cteimstrist068COMBINEDruns.fa	80.4101	781	1425
Clathrolucina_costata_Bastimentos_SYM_clacobastim108.fa	Ctena_spCRC_CahuitaEast_SYM1_cteimcahuit020.fa	80.4035	788	1425
Clathrolucina_costata_Bastimentos_SYM_clacobastim108.fa	Ctena_imbricatula_STRI_SYM1_cteimstrist072.fa	80.4016	785	1425
Clathrolucina_costata_Bastimentos_SYM_clacobastim108.fa	Ctena_GCA_003058495.fa	80.4014	774	1425
Clathrolucina_costata_Bastimentos_SYM_clacobastim108.fa	Ctena_spCRC_CahuitaEast_SYM_cteimcahuit014.fa	80.4012	785	1425
Clathrolucina_costata_Bastimentos_SYM_clacobastim108.fa	Ctena_imbriculata_Galeta_SYM_CteimGalet32.fa	80.3942	789	1425
Clathrolucina_costata_Bastimentos_SYM_clacobastim108.fa	Ctena_spCRC_CahuitaEast_SYM_cteimcahuit007.fa	80.3872	798	1425
Clathrolucina_costata_Bastimentos_SYM_clacobastim108.fa	Ctena_imbricatula_STRI_SYM1_cteimstrist066.fa	80.3758	796	1425
Clathrolucina_costata_Bastimentos_SYM_clacobastim108.fa	Ctena_spCRC_CahuitaEast_SYM_cteimcahuit019.fa	80.3689	794	1425
Clathrolucina_costata_Bastimentos_SYM_clacobastim108.fa	Ctena_imbriculata_Galeta_SYM1_CteimGalet31.fa	80.3481	787	1425
Clathrolucina_costata_Bastimentos_SYM_clacobastim108.fa	Ctena_spCRC_Cahuita_SYM2_TimeNewSpPV27.fa	80.3451	790	1425
Clathrolucina_costata_Bastimentos_SYM_clacobastim108.fa	Ctena_GCA_003094495.fa	80.3371	718	1425
Clathrolucina_costata_Bastimentos_SYM_clacobastim108.fa	Ctena_spCRC_CahuitaEast_SYM_cteimcahuit024.fa	80.3234	743	1425
Clathrolucina_costata_Bastimentos_SYM_clacobastim108.fa	Ctena_spCRC_CahuitaEast_SYM_cteimcahuit008.fa	80.3219	768	1425
Clathrolucina_costata_Bastimentos_SYM_clacobastim108.fa	Ctena_spCRC_CahuitaEast_SYM_cteimcahuit011.fa	80.3071	602	1425
Clathrolucina_costata_Bastimentos_SYM_clacobastim108.fa	Codakia_orbicularis_Florida_SYM1_codorfloridm01run1.fa	80.3041	745	1425
Clathrolucina_costata_Bastimentos_SYM_clacobastim108.fa	Ctena_spCRC_CahuitaEast_SYM_cteimcahuit023.fa	80.2971	795	1425
Clathrolucina_costata_Bastimentos_SYM_clacobastim108.fa	Ctena_imbriculata_Galeta_SYM2_CteimGalet33.fa	80.289	790	1425
Clathrolucina_costata_Bastimentos_SYM_clacobastim108.fa	Ctena_spCRC_CahuitaEast_SYM1_cteimcahuit025.fa	80.2807	738	1425
Clathrolucina_costata_Bastimentos_SYM_clacobastim108.fa	Ctena_imbriculata_Guadeloupe_SYM2_cteimguadel004.fa	80.1101	659	1425
Clathrolucina_costata_Bastimentos_SYM_clacobastim108.fa	Monitilora_ramsayi_MoretonBayQL_SYM_L094.fa	80.0041	303	1425
Clathrolucina_costata_Bastimentos_SYM_clacobastim108.fa	Ctena_bella_Hawaii_SYM1_ctebehawaiim21.fa	79.9621	704	1425
Clathrolucina_costata_Bastimentos_SYM_clacobastim108.fa	Phacoides_pectinatus_Guadeloupe_SYM_PhPec3.fa	79.2777	99	1425
Clathrolucina_costata_Bastimentos_SYM_clacobastim108.fa	Phacoides_pectinatus_Guadeloupe_SYM_PhPec1.fa	79.148	98	1425
Clathrolucina_costata_Bastimentos_SYM_clacobastim108.fa	Phacoides_pectinatus_Guadeloupe_SYM_PhPec4.fa	79.124	97	1425
Clathrolucina_costata_Bastimentos_SYM_clacobastim108.fa	Clathrolucina_costata_BocasdelDrago_SYMTRANSOCEAN_clacodrago038.fa	79.0243	330	1425
Clathrolucina_costata_Bastimentos_SYM_clacobastim108.fa	Sedimenticola_selenatireducens_GCA_000428045.fa	78.5513	110	1425
Clathrolucina_costata_Bastimentos_SYM_clacobastim108.fa	Dulcina_madagascarenis_Madagascar_SYM_L020.fa	78.4706	418	1425
Clathrolucina_costata_Bastimentos_SYM_clacobastim108.fa	Epidulcina_cfdelphinae_Madagascar_SYM2_3502H.fa	78.3887	432	1425
Clathrolucina_costata_Bastimentos_SYM_clacobastim108.fa	Dulcina_madagascarenis_Madagascar_SYM_L019.fa	78.3617	441	1425
Clathrolucina_costata_Bastimentos_SYM_clacobastim108.fa	Dulcina_madagascarenis_Madagascar_SYM_L043.fa	78.3217	382	1425
Clathrolucina_costata_Bastimentos_SYM_clacobastim108.fa	Monitilora_ramsayi_MoretonBayQL_SYM_L095.fa	78.3145	268	1425
Clathrolucina_costata_Bastimentos_SYM_clacobastim108.fa	Ctena_bella_FrenchPoly_SYM1_ctebefrenchm22.fa	78.3017	322	1425
Clathrolucina_costata_Bastimentos_SYM_clacobastim108.fa	Lucinoma_borealis_Sweden_SYM_SM003.fa	78.2654	413	1425
Clathrolucina_costata_Bastimentos_SYM_clacobastim108.fa	Gonimyrtea_cfFemisimica_IlesSalomon_SYM_L011.fa	78.2368	338	1425
Clathrolucina_costata_Bastimentos_SYM_clacobastim108.fa	Clathrolucina_costata_Cristobal_SYMTRANSOCEAN_clacocristo007.fa	78.2212	347	1425
Clathrolucina_costata_Bastimentos_SYM_clacobastim108.fa	Ctena_imbriculata_Galeta_SYM_CteimGalet29.fa	78.2098	325	1425
Clathrolucina_costata_Bastimentos_SYM_clacobastim108.fa	Loripes_clausus_Mozambique_SYMTRANSOCEAN_L191.fa	78.2058	338	1425
Clathrolucina_costata_Bastimentos_SYM_clacobastim108.fa	Callucina_winkworthi_Mauritius_SYMTRANSOCEAN_L082.fa	78.1938	301	1425
Clathrolucina_costata_Bastimentos_SYM_clacobastim108.fa	Loripes_orbiculatus_Mauritania_SYMTRANSOCEAN_3503E.fa	78.1594	310	1425
Clathrolucina_costata_Bastimentos_SYM_clacobastim108.fa	Ctena_spCRC_Cahuita_SYM2_TimeNewSpPV23.fa	78.149	321	1425
Clathrolucina_costata_Bastimentos_SYM_clacobastim108.fa	Ctena_spCRC_CahuitaEast_SYMTRANSOCEAN_cteimcahuit007.fa	78.1468	326	1425
Clathrolucina_costata_Bastimentos_SYM_clacobastim108.fa	Lucinoma_capensis_Nambia_SYM_LCAP1.fa	78.1344	381	1425
Clathrolucina_costata_Bastimentos_SYM_clacobastim108.fa	Clathrolucina_costata_CahuitaNorth_SYMTRANSOCEAN_clacocahuit002.fa	78.134	363	1425
Clathrolucina_costata_Bastimentos_SYM_clacobastim108.fa	Lucinoma_borealis_Sweden_SYM_3502G.fa	78.1286	384	1425
Clathrolucina_costata_Bastimentos_SYM_clacobastim108.fa	Clathrolucina_costata_Cristobal_SYMTRANSOCEAN_clacocristo008.fa	78.1258	330	1425
Clathrolucina_costata_Bastimentos_SYM_clacobastim108.fa	Clathrolucina_costata_BocasdelToro_SYMTRANSOCEAN_clacobocaspm43run1.fa	78.1191	338	1425
Clathrolucina_costata_Bastimentos_SYM_clacobastim108.fa	Loripes_orbiculatus_Tunisia_SYM_L173.fa	78.1183	309	1425
Clathrolucina_costata_Bastimentos_SYM_clacobastim108.fa	Clathrolucina_costata_Bastimentos_SYMTRANSOCEAN_clacobastim110.fa	78.1176	339	1425
Clathrolucina_costata_Bastimentos_SYM_clacobastim108.fa	Ctena_spCRC_CahuitaEast_SYMTRANSOCEAN_cteimcahuit011.fa	78.1151	226	1425
Clathrolucina_costata_Bastimentos_SYM_clacobastim108.fa	Ctena_imbriculata_Galeta_SYM_CteimGalet30.fa	78.1146	337	1425
Clathrolucina_costata_Bastimentos_SYM_clacobastim108.fa	Stewartia_GCA_003676175.fa	78.1115	305	1425
Clathrolucina_costata_Bastimentos_SYM_clacobastim108.fa	Stewartia_GCA_003676145.fa	78.1097	334	1425
Clathrolucina_costata_Bastimentos_SYM_clacobastim108.fa	Loripes_orbiculatus_KsamilAlbania_SYM_KSA2.fa	78.1078	316	1425
Clathrolucina_costata_Bastimentos_SYM_clacobastim108.fa	Ctena_spCRC_CahuitaEast_SYMTRANSOCEAN_cteimcahuit009.fa	78.1066	322	1425
Clathrolucina_costata_Bastimentos_SYM_clacobastim108.fa	Loripes_orbiculatus_Piran_SYM_LPN.fa	78.0892	321	1425
Clathrolucina_costata_Bastimentos_SYM_clacobastim108.fa	Lucinoma_capensis_Nambia_SYM_LCAP3.fa	78.0838	402	1425
Clathrolucina_costata_Bastimentos_SYM_clacobastim108.fa	Stewartia_GCA_003676105.fa	78.0824	330	1425
Clathrolucina_costata_Bastimentos_SYM_clacobastim108.fa	Loripes_orbiculatus_Mauritania_SYMTRANSOCEAN_3503D.fa	78.08	301	1425
Clathrolucina_costata_Bastimentos_SYM_clacobastim108.fa	Thiodiazotropha_endoloripes_GCA_001708955.fa	78.0638	315	1425
Clathrolucina_costata_Bastimentos_SYM_clacobastim108.fa	Thiodiazotropha_endoloripes_GCA_001708975.fa	78.0595	320	1425
Clathrolucina_costata_Bastimentos_SYM_clacobastim108.fa	Ctena_spCRC_CahuitaEast_SYMTRANSOCEAN_cteimcahuit008.fa	78.0591	331	1425
Clathrolucina_costata_Bastimentos_SYM_clacobastim108.fa	Ctena_spCRC_CahuitaEast_SYMTRANSOCEAN_cteimcahuit010.fa	78.0574	335	1425
Clathrolucina_costata_Bastimentos_SYM_clacobastim108.fa	Thiodiazotropha_endoloripes_GCA_001708965.fa	78.057	310	1425
Clathrolucina_costata_Bastimentos_SYM_clacobastim108.fa	Ctena_imbriculata_Galeta_SYM2_CteimGalet31.fa	78.0438	312	1425
Clathrolucina_costata_Bastimentos_SYM_clacobastim108.fa	Clathrolucina_costata_PuntaPuebla_SYMTRANSOCEAN_clacopuebla005.fa	78.0434	238	1425
Clathrolucina_costata_Bastimentos_SYM_clacobastim108.fa	Rostrolucina_anterorostrata_Indonesia_SYM_L042.fa	78.0424	328	1425
Clathrolucina_costata_Bastimentos_SYM_clacobastim108.fa	Troendleina_suluensis_Philippines_SYM_L032.fa	78.0416	404	1425
Clathrolucina_costata_Bastimentos_SYM_clacobastim108.fa	Lucinoma_borealis_DevonUK_SYM_L141.fa	78.0386	417	1425
Clathrolucina_costata_Bastimentos_SYM_clacobastim108.fa	Codakia_rugifera_BendalongNSW_SYM_L098.fa	78.0384	410	1425
Clathrolucina_costata_Bastimentos_SYM_clacobastim108.fa	Myrtea_spinifera_Sweden_SYM_3502F.fa	78.0368	269	1425
Clathrolucina_costata_Bastimentos_SYM_clacobastim108.fa	Ctena_spCRC_CahuitaEast_SYMTRANSOCEAN_cteimcahuit019.fa	78.0358	325	1425
Clathrolucina_costata_Bastimentos_SYM_clacobastim108.fa	Ctena_spCRC_Cahuita_SYM_TimeNewSpPV21.fa	78.0355	349	1425
Clathrolucina_costata_Bastimentos_SYM_clacobastim108.fa	Pillucina_pacifica_LizardislandQL_SYMTRANSOCEAN_L205.fa	78.0332	328	1425
Clathrolucina_costata_Bastimentos_SYM_clacobastim108.fa	Thiodiazotropha_endoloripes_GCA_001708985.fa	78.0285	326	1425
Clathrolucina_costata_Bastimentos_SYM_clacobastim108.fa	Clathrolucina_costata_Jamaica_SYMTRANSOCEAN_clacojamaic003.fa	78.0266	339	1425
Clathrolucina_costata_Bastimentos_SYM_clacobastim108.fa	Ctena_spCRC_Cahuita_SYM2_TimeNewSpPV18.fa	78.0261	344	1425
Clathrolucina_costata_Bastimentos_SYM_clacobastim108.fa	Loripes_orbiculatus_KsamilAlbania_SYM_KSA1.fa	78.0258	309	1425
Clathrolucina_costata_Bastimentos_SYM_clacobastim108.fa	Lucinoma_capensis_Nambia_SYM_LCAP2.fa	78.018	387	1425
Clathrolucina_costata_Bastimentos_SYM_clacobastim108.fa	Clathrolucina_costata_Cristobal_SYMTRANSOCEAN_clacocristo010.fa	78.0164	334	1425
Clathrolucina_costata_Bastimentos_SYM_clacobastim108.fa	Clathrolucina_costata_Bastimentos_SYMTRANSOCEAN_clacobastim111COMBINEDruns.fa	78.0074	324	1425
Clathrolucina_costata_Bastimentos_SYM_clacobastim108.fa	Rugalucina_munda_TinBayQL_SYMTRANSOCEAN_L046.fa	77.9967	331	1425
Clathrolucina_costata_Bastimentos_SYM_clacobastim108.fa	Ctena_spCRC_CahuitaEast_SYMTRANSOCEAN_cteimcahuit023.fa	77.9949	275	1425
Clathrolucina_costata_Bastimentos_SYM_clacobastim108.fa	Loripes_orbiculatus_Dorset_SYM_L175.fa	77.9907	319	1425
Clathrolucina_costata_Bastimentos_SYM_clacobastim108.fa	Loripes_orbiculatus_RapitaSpain_SYM_LRAP2.fa	77.9698	310	1425
Clathrolucina_costata_Bastimentos_SYM_clacobastim108.fa	Ctena_eburnea_CapeVerdeIslands_SYM_L127.fa	77.9668	250	1425
Clathrolucina_costata_Bastimentos_SYM_clacobastim108.fa	Lucinoma_mystery_SalomonSea_SYM_L038.fa	77.9648	362	1425
Clathrolucina_costata_Bastimentos_SYM_clacobastim108.fa	Ctena_spCRC_CahuitaEast_SYMTRANSOCEAN_cteimcahuit021.fa	77.9634	291	1425
Clathrolucina_costata_Bastimentos_SYM_clacobastim108.fa	Loripes_orbiculatus_Tunisia_SYM_L174.fa	77.9611	310	1425
Clathrolucina_costata_Bastimentos_SYM_clacobastim108.fa	Epidulcina_cfdelphinae_Madagascar_SYM1_3502H.fa	77.9607	323	1425
Clathrolucina_costata_Bastimentos_SYM_clacobastim108.fa	Lucinoma_borealis_DevonUK_SYM_L142.fa	77.9601	374	1425
Clathrolucina_costata_Bastimentos_SYM_clacobastim108.fa	Loripes_orbiculatus_RapitaSpain_SYM_LRAP1.fa	77.9539	311	1425
Clathrolucina_costata_Bastimentos_SYM_clacobastim108.fa	Loripes_clausus_Mozambique_SYMTRANSOCEAN_L192.fa	77.9516	292	1425
Clathrolucina_costata_Bastimentos_SYM_clacobastim108.fa	Loripes_orbiculatus_RapitaSpain_SYM_LRAP3.fa	77.9435	316	1425
Clathrolucina_costata_Bastimentos_SYM_clacobastim108.fa	Lucinoma_annulata_SouthCalifornia_SYM_L136.fa	77.9379	287	1425
Clathrolucina_costata_Bastimentos_SYM_clacobastim108.fa	Ctena_spCRC_CahuitaEast_SYMTRANSOCEAN_cteimcahuit022.fa	77.936	305	1425
Clathrolucina_costata_Bastimentos_SYM_clacobastim108.fa	Gloverina_cfVestifex_BismarckSea_SYM_L005R.fa	77.9326	182	1425
Clathrolucina_costata_Bastimentos_SYM_clacobastim108.fa	Ctena_spCRC_CahuitaEast_SYMTRANSOCEAN_cteimcahuit014.fa	77.9291	345	1425
Clathrolucina_costata_Bastimentos_SYM_clacobastim108.fa	Loripes_clausus_Mozambique_SYMTRANSOCEAN_L193.fa	77.9264	296	1425
Clathrolucina_costata_Bastimentos_SYM_clacobastim108.fa	Loripes_orbiculatus_Piran_SYM_LLP1.fa	77.9192	331	1425
Clathrolucina_costata_Bastimentos_SYM_clacobastim108.fa	Loripes_orbiculatus_Mauritania_SYMTRANSOCEAN_LLM.fa	77.8979	316	1425
Clathrolucina_costata_Bastimentos_SYM_clacobastim108.fa	Ctena_spCRC_CahuitaEast_SYMTRANSOCEAN_cteimcahuit015.fa	77.8835	267	1425
Clathrolucina_costata_Bastimentos_SYM_clacobastim108.fa	Thiodiazotropha_endoloripes_GCA_001709035.fa	77.8754	319	1425
Clathrolucina_costata_Bastimentos_SYM_clacobastim108.fa	Lucinoma_aequizonata_California_SYM_LCM6.fa	77.8731	142	1425
Clathrolucina_costata_Bastimentos_SYM_clacobastim108.fa	Lucinoma_aequizonata_California_SYM_HARV4.fa	77.868	142	1425
Clathrolucina_costata_Bastimentos_SYM_clacobastim108.fa	Loripes_orbiculatus_FetoviaItaly_SYM2_ELBAC10.fa	77.8653	280	1425
Clathrolucina_costata_Bastimentos_SYM_clacobastim108.fa	Loripes_orbiculatus_montenegro_SYM_KOTO1.fa	77.8647	321	1425
Clathrolucina_costata_Bastimentos_SYM_clacobastim108.fa	Lucinoma_aequizonata_California_SYM_HARV3.fa	77.8616	141	1425
Clathrolucina_costata_Bastimentos_SYM_clacobastim108.fa	Clathrolucina_costata_Carenero_SYMTRANSOCEAN_unknocarene035.fa	77.8595	288	1425
Clathrolucina_costata_Bastimentos_SYM_clacobastim108.fa	Lucinoma_aequizonata_California_SYM_LCM7.fa	77.8538	143	1425
Clathrolucina_costata_Bastimentos_SYM_clacobastim108.fa	Lucinoma_borealis_Sweden_SYM_SM001.fa	77.8419	336	1425
Clathrolucina_costata_Bastimentos_SYM_clacobastim108.fa	Chavani_striata_OkinawaJapan_SYMTRANSOCEAN_L201.fa	77.817	346	1425
Clathrolucina_costata_Bastimentos_SYM_clacobastim108.fa	Clathrolucina_costata_Bastimentos_SYMTRANSOCEAN_clacobastim108.fa	77.8088	310	1425
Clathrolucina_costata_Bastimentos_SYM_clacobastim108.fa	Lucinoma_aequizonata_California_SYM_HARV1.fa	77.796	149	1425
Clathrolucina_costata_Bastimentos_SYM_clacobastim108.fa	Myrtea_sp_madagascar_SYM_L025.fa	77.7922	213	1425
Clathrolucina_costata_Bastimentos_SYM_clacobastim108.fa	Lucinoma_aequizonata_California_SYM_HARV2.fa	77.7618	147	1425
Clathrolucina_costata_Bastimentos_SYM_clacobastim108.fa	Lucinoma_aequizonata_California_SYM_LCM9.fa	77.7407	140	1425
Clathrolucina_costata_Bastimentos_SYM_clacobastim108.fa	Loripes_orbiculatus_FetoviaItaly_SYM1_ELBAC10.fa	77.6537	321	1425
Clathrolucina_costata_Bastimentos_SYM_clacobastim108.fa	Sedimenticola_endophacoides_GCA_002084175.fa	77.6156	92	1425
Clathrolucina_costata_Bastimentos_SYM_clacobastim108.fa	Loripes_orbiculatus_montenegro_SYM_KOTO2.fa	77.5452	221	1425
Clathrolucina_costata_Bastimentos_SYM_clacobastim108.fa	Sedimenticola_endophacoides_GCA_003062345.fa	77.4852	96	1425
Clathrolucina_costata_Bastimentos_SYM_clacobastim108.fa	GCF_001443665.1_ASM144366v1_genomic.fa	77.4703	145	1425
Clathrolucina_costata_Bastimentos_SYM_clacobastim108.fa	Sedimenticola_endophacoides_GCA_003062215.fa	77.4412	99	1425
Clathrolucina_costata_Bastimentos_SYM_clacobastim108.fa	Sedimenticola_endophacoides_GCA_003062205.fa	77.4412	99	1425
Clathrolucina_costata_Bastimentos_SYM_clacobastim108.fa	Cryptophysema_vesicula_Okinawa_SYM_L067.fa	77.4078	118	1425
Clathrolucina_costata_Bastimentos_SYM_clacobastim108.fa	Cryptophysema_vesicula_Okinawa_SYM_L066.fa	77.3734	122	1425
Clathrolucina_costata_Bastimentos_SYM_clacobastim108.fa	GCF_000224925.1_ASM22492v1_genomic.fa	77.3682	145	1425
Clathrolucina_costata_Bastimentos_SYM_clacobastim108.fa	GCF_000224455.1_ASM22445v1_genomic.fa	77.3675	142	1425
Clathrolucina_costata_Bastimentos_SYM_clacobastim108.fa	Phacoides_pectinatus_Galeta_SYM_Gal39.fa	77.3655	79	1425
Clathrolucina_costata_Bastimentos_SYM_clacobastim108.fa	Phacoides_pectinatus_STRI_SYM_2PP1.fa	77.2877	74	1425
Clathrolucina_costata_Bastimentos_SYM_clacobastim108.fa	GCF_001443675.1_ASM144367v1_genomic.fa	77.2692	139	1425
Clathrolucina_costata_Bastimentos_SYM_clacobastim108.fa	Sedimenticola_thiotaurini_GCA_001007875.fa	77.2156	101	1425
Clathrolucina_costata_Bastimentos_SYM_clacobastim108.fa	Sedimenticola_endophacoides_GCA_002084045.fa	77.1308	88	1425
[truncated: 79,248 more rows]
