# Supplementary material for: Adaptations to nitrogen availability drive ecological divergence of chemosynthetic symbionts
Source: PLoS Genet. 2024 May 31;20(5):e1011295. doi: 10.1371/journal.pgen.1011295 (PMC11168628; doi:10.1371/journal.pgen.1011295)
Supplement: S2 Dataset — (XLSX) [file pgen.1011295.s004.xlsx]

## Sheet: Sheet1
S2 Dataset. Metabolic reconstruction of new symbiont clades.
module_name	module category	Ca. T. fergusoni	Ca. T. larai	Ca. T. boucheti	Ca_T_endolucinidaTEP	Ca_T_encolucinidaCAR	Ca_T_taylori		LEGEND
Arginine biosynthesis, ornithine => arginine	Amino acid metabolism	+	+	+	+	+	+*		+	present in all MAGs
Glutathione biosynthesis, glutamate => glutathione	Amino acid metabolism	+	+	+	+	+	+		-	absent in all MAGs
Isoleucine biosynthesis, threonine => 2-oxobutanoate => isoleucine	Amino acid metabolism	+	+	+	+*	+	+*		+*	present in some MAGs
Leucine biosynthesis, 2-oxoisovalerate => 2-oxoisocaproate	Amino acid metabolism	+	+	+	+	+	+			Newly described clades
Lysine biosynthesis, DAP aminotransferase pathway, aspartate => lysine	Amino acid metabolism	+	+*	+	+*	+*	+*			Previously described clades
Ornithine biosynthesis, glutamate => ornithine	Amino acid metabolism	+	+	+	+*	+	+
Proline biosynthesis, glutamate => proline	Amino acid metabolism	+	+	+	+*	+*	+
Shikimate pathway, phosphoenolpyruvate + erythrose-4P => chorismate	Amino acid metabolism	+	+	+	+*	+	+*
Threonine biosynthesis, aspartate => homoserine => threonine	Amino acid metabolism	-	+*	+	+*	+	+*
Tryptophan biosynthesis, chorismate => tryptophan	Amino acid metabolism	+*	+	+*	+	+*	+*
Valine/isoleucine biosynthesis, pyruvate => valine / 2-oxobutanoate => isoleucine	Amino acid metabolism	+	+	+	+*	+	+*
dTDP-L-rhamnose biosynthesis	Biosynthesis of terpenoids and polyketides	+	+*	+	+*	+*	+*
Citrate cycle (TCA cycle, Krebs cycle)	Carbohydrate metabolism	+	+	+	+*	+	+
Citrate cycle, first carbon oxidation, oxaloacetate => 2-oxoglutarate	Carbohydrate metabolism	+	+	+	+*	+	+
Citrate cycle, second carbon oxidation, 2-oxoglutarate => oxaloacetate	Carbohydrate metabolism	+	+	+	+*	+	+
Gluconeogenesis, oxaloacetate => fructose-6P MODIFIED ppi dependent phosphofructokinase	Carbohydrate metabolism	+	+	+	+	+	+
Glycogen biosynthesis, glucose-1P => glycogen/starch	Carbohydrate metabolism	+	+	+	+	+	+*
Glycogen degradation, glycogen => glucose-6P	Carbohydrate metabolism	+	+	+	-	-	-
Glycolysis (Embden-Meyerhof pathway), glucose => pyruvate	Carbohydrate metabolism	+	+	+	+	+	+
Glycolysis, core module involving three-carbon compounds	Carbohydrate metabolism	+	+	+	+*	+	+*
Glyoxylate cycle	Carbohydrate metabolism	+	+	+	+*	+	+*
Nucleotide sugar biosynthesis, glucose => UDP-glucose	Carbohydrate metabolism	+	+	+	+*	+	+
Pentose phosphate pathway (Pentose phosphate cycle) MODIFIED ppi dependent phosphofructokinase	Carbohydrate metabolism	+	+	+	+	+	+*
Pentose phosphate pathway, non-oxidative phase, fructose 6P => ribose 5P MODIFIED ppi dependent phosphofructokinase	Carbohydrate metabolism	+	+	+	+	+	+*
Pentose phosphate pathway, oxidative phase, glucose 6P => ribulose 5P	Carbohydrate metabolism	+	+	+	+	+	+*
PRPP biosynthesis, ribose 5P => PRPP	Carbohydrate metabolism	+	+	+	+	+	+
Pyruvate oxidation, pyruvate => acetyl-CoA	Carbohydrate metabolism	+	+	+	+	+	+
UDP-N-acetyl-D-glucosamine biosynthesis, prokaryotes, glucose => UDP-GlcNAc	Carbohydrate metabolism	+	+	+	+*	+	+*
Acylglycerol degradation	Energy metabolism	-	-	+*	-	-	-
Assimilatory nitrate reduction, nitrate => ammonia	Energy metabolism	+	-	-	-	+*	+*
Assimilatory sulfate reduction, sulfate => H2S	Energy metabolism	+	+	+	+*	+	+*
Cytochrome bc1 complex respiratory unit	Energy metabolism	+	+	+*	+	+	+
Cytochrome c oxidase, cbb3-type	Energy metabolism	+	+*	+*	+*	+	+
Cytochrome c oxidase, prokaryotes	Energy metabolism	+	+*	+	+	+	+*
Dissimilatory sulfate reduction, sulfate => H2S	Energy metabolism	+	+*	+*	+*	+	+*
F-type ATPase, prokaryotes and chloroplasts	Energy metabolism	+	+*	+	+*	+	+*
NADH:quinone oxidoreductase, prokaryotes	Energy metabolism	+	+	+*	+*	+	+
Periplasmic nitrate reduction	Energy metabolism	+	+	+	NA	NA	NA
Nitrate assimilation	Energy metabolism	+*	-	-	-	+*	+*
Respiratory nitrate reduction	Energy metabolism	-	+	+	NA	NA	NA
Nitric oxide reduction	Energy metabolism	+*	+*	+*	NA	NA	NA
Nitrite reduction	Energy metabolism	+*	+*	+	NA	NA	NA
Nitrous oxide reduction	Energy metabolism	+	+*	+	NA	NA	NA
Nitrogen fixation, nitrogen => ammonia	Energy metabolism	+	-	-	-	+*	+*
Reductive pentose phosphate cycle (Calvin cycle) MODIFIED ppi dependent phosphofructokinase RubisCo I	Energy metabolism	+	+	+	+	+	+*
Reductive pentose phosphate cycle (Calvin cycle) MODIFIED ppi dependent phosphofructokinase RubisCo II	Energy metabolism	-	+*	+	+*	+	-
Succinate dehydrogenase, prokaryotes	Energy metabolism	+	+	+	+*	+	+
Thiosulfate oxidation by SOX complex, thiosulfate => sulfate	Energy metabolism	+	+	+	+*	+*	+
ADP-L-glycero-D-manno-heptose biosynthesis	Glycan metabolism	-	+*	-	-	-	-
CMP-KDO biosynthesis	Glycan metabolism	+	+	+	+*	+*	+*
beta-Oxidation	Lipid metabolism	+	+	+	+*	+	-
beta-Oxidation, acyl-CoA synthesis	Lipid metabolism	+	+	+	+	+	+
Fatty acid biosynthesis, elongation	Lipid metabolism	+	+	+	+	+	+*
Fatty acid biosynthesis, initiation	Lipid metabolism	+	+*	+	+*	+	+
Phosphatidylcholine (PC) biosynthesis, PE => PC	Lipid metabolism	+	+*	+	+*	-	+
Phosphatidylethanolamine (PE) biosynthesis, PA => PS => PE	Lipid metabolism	+	+	+	+*	+*	+*
Biotin biosynthesis, pimeloyl-ACP/CoA => biotin	Metabolism of cofactors and vitamins	+	+	+	+	+*	+*
Coenzyme A biosynthesis, pantothenate => CoA	Metabolism of cofactors and vitamins	+*	+	+*	+*	+*	+*
Heme biosynthesis, plants and bacteria, glutamate => heme	Metabolism of cofactors and vitamins	+	+*	+*	+*	+	+
Lipoic acid biosynthesis, plants and bacteria, octanoyl-ACP => dihydrolipoyl-E2/H	Metabolism of cofactors and vitamins	+	+	+*	+	+	+*
Molybdenum cofactor biosynthesis, GTP => molybdenum cofactor	Metabolism of cofactors and vitamins	+	+	+*	+	+	+*
NAD biosynthesis, aspartate => quinolinate => NAD	Metabolism of cofactors and vitamins	+	+	+	+*	+	+*
Pantothenate biosynthesis, valine/L-aspartate => pantothenate	Metabolism of cofactors and vitamins	+	+*	+*	+*	-	+*
Pimeloyl-ACP biosynthesis, BioC-BioH pathway, malonyl-ACP => pimeloyl-ACP	Metabolism of cofactors and vitamins	+	+	+	+*	+	+*
Siroheme biosynthesis, glutamyl-tRNA => siroheme	Metabolism of cofactors and vitamins	+	+*	+*	+*	+*	+*
Tetrahydrofolate biosynthesis, GTP => THF	Metabolism of cofactors and vitamins	+	-	+*	+*	+*	+*
Ubiquinone biosynthesis, prokaryotes, chorismate (+ polyprenyl-PP) => ubiquinol	Metabolism of cofactors and vitamins	+	+*	+	+*	+	+*
Adenine ribonucleotide biosynthesis, IMP => ADP,ATP	Nucleotide metabolism	+	+	+	+	+	+*
De novo purine biosynthesis, PRPP + glutamine => IMP	Nucleotide metabolism	+	+*	+*	+*	+	+*
Deoxyribonucleotide biosynthesis, ADP/GDP/CDP/UDP => dATP/dGTP/dCTP/dUTP	Nucleotide metabolism	+*	+	+	+*	+	+*
Guanine ribonucleotide biosynthesis, IMP => GDP,GTP	Nucleotide metabolism	+	+*	+	+*	+	+*
Pyrimidine ribonucleotide biosynthesis, UMP => UDP/UTP,CDP/CTP	Nucleotide metabolism	+	+	+*	+*	+*	+
Benzene degradation, benzene => catechol	Xenobiotics biodegradation	+	+	+*	+	+	+*
Catechol meta-cleavage, catechol => acetyl-CoA / 4-methylcatechol => propanoyl-CoA	Xenobiotics biodegradation	+	+*	+*	+*	+	+*
