# Supplementary material for: Adaptations to nitrogen availability drive ecological divergence of chemosynthetic symbionts
Source: PLoS Genet. 2024 May 31;20(5):e1011295. doi: 10.1371/journal.pgen.1011295 (PMC11168628; doi:10.1371/journal.pgen.1011295)
Supplement: S3 Dataset — (XLSX) [file pgen.1011295.s005.xlsx]

## Sheet: Enrichment_KEGG_modules
S3 Dataset. Symbiont’s functional potential across the Isthmus: Anvi’o’s module enrichment analysis.
MODULE	enrichment_score	unadjusted_p_value	adjusted_q_value	associated_groups	accession	sample_ids	p_ATL	N_ATL	p_PAC	N_PAC
Nitrate assimilation	143.49	4.59e-33	4.55e-31	ATL	M00615	Codakia1_ATL,Codakia2_ATL,Codakia3_ATL,Codakia4_ATL,Codakia5_ATL,Codakia6_ATL,Codakia7_ATL,Codakia8_ATL,Codakia9_ATL,Codakia10_ATL,Codakia11_ATL,Codakia12_ATL,Codakia13_ATL,Ctena1_ATL,Ctena2_ATL,Ctena3_ATL,Ctena4_ATL,Ctena5_ATL,Ctena6_ATL,Ctena7_ATL,Ctena8_ATL,Ctena9_ATL,Ctena10_ATL,Ctena11_ATL,Ctena12_ATL,Ctena13_ATL,Ctena14_ATL,Ctena15_ATL,Ctena16_ATL,Ctena17_ATL,Ctena18_ATL,Ctena19_ATL,Ctena20…	0.990099	101	0	47
Assimilatory nitrate reduction, nitrate => ammonia	130.991	2.49e-30	8.21e-29	ATL	M00531	Codakia1_ATL,Codakia2_ATL,Codakia3_ATL,Codakia4_ATL,Codakia5_ATL,Codakia6_ATL,Codakia7_ATL,Codakia8_ATL,Codakia9_ATL,Codakia10_ATL,Codakia11_ATL,Codakia12_ATL,Codakia13_ATL,Ctena1_ATL,Ctena2_ATL,Ctena3_ATL,Ctena4_ATL,Ctena5_ATL,Ctena6_ATL,Ctena7_ATL,Ctena8_ATL,Ctena9_ATL,Ctena10_ATL,Ctena11_ATL,Ctena12_ATL,Ctena13_ATL,Ctena14_ATL,Ctena15_ATL,Ctena16_ATL,Ctena17_ATL,Ctena18_ATL,Ctena19_ATL,Ctena20…	0.960396	101	0	47
Nitrogen fixation, nitrogen => ammonia	130.991	2.49e-30	8.21e-29	ATL	M00175	Codakia1_ATL,Codakia2_ATL,Codakia3_ATL,Codakia4_ATL,Codakia5_ATL,Codakia6_ATL,Codakia7_ATL,Codakia8_ATL,Codakia9_ATL,Codakia10_ATL,Codakia11_ATL,Codakia12_ATL,Codakia13_ATL,Ctena1_ATL,Ctena2_ATL,Ctena3_ATL,Ctena4_ATL,Ctena5_ATL,Ctena6_ATL,Ctena8_ATL,Ctena9_ATL,Ctena10_ATL,Ctena11_ATL,Ctena12_ATL,Ctena13_ATL,Ctena14_ATL,Ctena15_ATL,Ctena16_ATL,Ctena17_ATL,Ctena18_ATL,Ctena19_ATL,Ctena20_ATL,Ctena2…	0.960396	101	0	47
F420 biosynthesis, archaea	44.0367	3.22e-11	7.98e-10	PAC	M00378	Ctena1_PAC,Ctena6_PAC,Ctena7_PAC,Ctena8_PAC,Ctena15_PAC,Ctena17_PAC,Ctena20_PAC,Ctena21_PAC,Ctena22_PAC,Ctena23_PAC,Ctena25_PAC,Ctena26_PAC,Ctena27_PAC,Ctena28_PAC,Ctena32_PAC,Ctena36_PAC,Ctena41_PAC,Ctena44_PAC	0	101	0.382979	47
beta-Oxidation	6.49165	0.0108383	0.214597	PAC	M00087	Codakia1_ATL,Codakia2_ATL,Codakia3_ATL,Codakia4_ATL,Codakia5_ATL,Codakia6_ATL,Codakia7_ATL,Codakia8_ATL,Codakia9_ATL,Codakia10_ATL,Codakia11_ATL,Codakia12_ATL,Codakia13_ATL,Ctena1_ATL,Ctena2_ATL,Ctena3_ATL,Ctena4_ATL,Ctena5_ATL,Ctena6_ATL,Ctena7_ATL,Ctena8_ATL,Ctena9_ATL,Ctena10_ATL,Ctena11_ATL,Ctena12_ATL,Ctena13_ATL,Ctena14_ATL,Ctena15_ATL,Ctena16_ATL,Ctena17_ATL,Ctena18_ATL,Ctena19_ATL,Ctena20…	0.831683	101	0.978723	47
Methionine degradation	5.74983	0.0164902	0.272089	PAC	M00035	Ctena12_ATL,Ctena17_ATL,Ctena24_ATL,Ctena32_ATL,Ctena34_ATL,Ctena38_ATL,Ctena39_ATL,Ctena46_ATL,Ctena47_ATL,Ctena48_ATL,Ctena50_ATL,Ctena55_ATL,Ctena58_ATL,Ctena60_ATL,Ctena64_ATL,Ctena66_ATL,Ctena71_ATL,Ctena73_ATL,Ctena81_ATL,Ctena82_ATL,Ctena1_PAC,Codakia2_PAC,Ctena6_PAC,Ctena8_PAC,Ctena15_PAC,Ctena17_PAC,Ctena21_PAC,Ctena22_PAC,Ctena24_PAC,Ctena27_PAC,Ctena28_PAC,Ctena30_PAC,Ctena38_PAC,Ctena…	0.19802	101	0.382979	47
Heme biosynthesis, archaea, siroheme => heme	5.38562	0.0203034	0.287148	ATL	M00847	Codakia2_ATL,Codakia3_ATL,Codakia4_ATL,Codakia5_ATL,Codakia9_ATL,Codakia11_ATL,Codakia12_ATL,Codakia13_ATL,Ctena17_ATL,Ctena36_ATL,Ctena50_ATL,Ctena55_ATL,Ctena69_ATL,Ctena81_ATL,Ctena86_ATL,Codakia2_PAC	0.148515	101	0.0212766	47
Pyrimidine deoxyribonucleotide biosynthesis, UDP => dTTP	4.53367	0.0332342	0.364882	PAC	M00938	Codakia1_ATL,Codakia2_ATL,Codakia3_ATL,Codakia4_ATL,Codakia5_ATL,Codakia7_ATL,Codakia8_ATL,Codakia9_ATL,Codakia10_ATL,Codakia11_ATL,Codakia12_ATL,Codakia13_ATL,Ctena2_ATL,Ctena3_ATL,Ctena4_ATL,Ctena5_ATL,Ctena6_ATL,Ctena7_ATL,Ctena8_ATL,Ctena9_ATL,Ctena10_ATL,Ctena11_ATL,Ctena12_ATL,Ctena13_ATL,Ctena14_ATL,Ctena15_ATL,Ctena16_ATL,Ctena17_ATL,Ctena18_ATL,Ctena19_ATL,Ctena20_ATL,Ctena22_ATL,Ctena23…	0.831683	101	0.957447	47
Fatty acid biosynthesis, initiation	4.35702	0.0368568	0.364882	ATL	M00082	Codakia1_ATL,Codakia2_ATL,Codakia3_ATL,Codakia4_ATL,Codakia5_ATL,Codakia6_ATL,Codakia7_ATL,Codakia8_ATL,Codakia9_ATL,Codakia10_ATL,Codakia11_ATL,Codakia12_ATL,Codakia13_ATL,Ctena1_ATL,Ctena2_ATL,Ctena3_ATL,Ctena4_ATL,Ctena5_ATL,Ctena6_ATL,Ctena7_ATL,Ctena8_ATL,Ctena9_ATL,Ctena10_ATL,Ctena11_ATL,Ctena12_ATL,Ctena13_ATL,Ctena14_ATL,Ctena15_ATL,Ctena16_ATL,Ctena17_ATL,Ctena18_ATL,Ctena19_ATL,Ctena20…	1	101	0.957447	47
UDP-N-acetyl-D-glucosamine biosynthesis, prokaryotes, glucose => UDP-GlcNAc	4.35702	0.0368568	0.364882	ATL	M00909	Codakia1_ATL,Codakia2_ATL,Codakia3_ATL,Codakia4_ATL,Codakia5_ATL,Codakia6_ATL,Codakia7_ATL,Codakia8_ATL,Codakia9_ATL,Codakia10_ATL,Codakia11_ATL,Codakia12_ATL,Codakia13_ATL,Ctena1_ATL,Ctena2_ATL,Ctena3_ATL,Ctena4_ATL,Ctena5_ATL,Ctena6_ATL,Ctena7_ATL,Ctena8_ATL,Ctena9_ATL,Ctena10_ATL,Ctena11_ATL,Ctena12_ATL,Ctena13_ATL,Ctena14_ATL,Ctena15_ATL,Ctena16_ATL,Ctena17_ATL,Ctena18_ATL,Ctena19_ATL,Ctena20…	1	101	0.957447	47
Lysine biosynthesis, DAP dehydrogenase pathway, aspartate => lysine	3.94758	0.0469388	0.422449	ATL	M00526	Codakia1_ATL,Codakia2_ATL,Codakia3_ATL,Codakia4_ATL,Codakia5_ATL,Codakia6_ATL,Codakia7_ATL,Codakia8_ATL,Codakia9_ATL,Codakia10_ATL,Codakia11_ATL,Codakia12_ATL,Codakia13_ATL,Ctena1_ATL,Ctena2_ATL,Ctena3_ATL,Ctena4_ATL,Ctena5_ATL,Ctena6_ATL,Ctena7_ATL,Ctena8_ATL,Ctena9_ATL,Ctena10_ATL,Ctena11_ATL,Ctena12_ATL,Ctena13_ATL,Ctena14_ATL,Ctena15_ATL,Ctena16_ATL,Ctena17_ATL,Ctena18_ATL,Ctena19_ATL,Ctena20…	0.960396	101	0.87234	47
Biotin biosynthesis, BioW pathway, pimelate => pimeloyl-CoA => biotin	2.91005	0.0880289	0.499634	PAC	M00577	Codakia1_ATL,Codakia2_ATL,Codakia3_ATL,Codakia4_ATL,Codakia5_ATL,Codakia6_ATL,Codakia7_ATL,Codakia9_ATL,Codakia10_ATL,Codakia11_ATL,Codakia12_ATL,Codakia13_ATL,Ctena1_ATL,Ctena2_ATL,Ctena3_ATL,Ctena4_ATL,Ctena5_ATL,Ctena6_ATL,Ctena7_ATL,Ctena8_ATL,Ctena9_ATL,Ctena10_ATL,Ctena11_ATL,Ctena12_ATL,Ctena13_ATL,Ctena14_ATL,Ctena15_ATL,Ctena16_ATL,Ctena17_ATL,Ctena18_ATL,Ctena19_ATL,Ctena20_ATL,Ctena21_…	0.940594	101	1	47
Adenine ribonucleotide biosynthesis, IMP => ADP,ATP	0	1	1	NA	M00049	Codakia1_ATL,Codakia2_ATL,Codakia3_ATL,Codakia4_ATL,Codakia5_ATL,Codakia6_ATL,Codakia7_ATL,Codakia8_ATL,Codakia9_ATL,Codakia10_ATL,Codakia11_ATL,Codakia12_ATL,Codakia13_ATL,Ctena1_ATL,Ctena2_ATL,Ctena3_ATL,Ctena4_ATL,Ctena5_ATL,Ctena6_ATL,Ctena7_ATL,Ctena8_ATL,Ctena9_ATL,Ctena10_ATL,Ctena11_ATL,Ctena12_ATL,Ctena13_ATL,Ctena14_ATL,Ctena15_ATL,Ctena16_ATL,Ctena17_ATL,Ctena18_ATL,Ctena19_ATL,Ctena20…	1	101	1	47
CMP-KDO biosynthesis	0	1	1	NA	M00063	Codakia1_ATL,Codakia2_ATL,Codakia3_ATL,Codakia4_ATL,Codakia5_ATL,Codakia6_ATL,Codakia7_ATL,Codakia8_ATL,Codakia9_ATL,Codakia10_ATL,Codakia11_ATL,Codakia12_ATL,Codakia13_ATL,Ctena1_ATL,Ctena2_ATL,Ctena3_ATL,Ctena4_ATL,Ctena5_ATL,Ctena6_ATL,Ctena7_ATL,Ctena8_ATL,Ctena9_ATL,Ctena10_ATL,Ctena11_ATL,Ctena12_ATL,Ctena13_ATL,Ctena14_ATL,Ctena15_ATL,Ctena16_ATL,Ctena17_ATL,Ctena18_ATL,Ctena19_ATL,Ctena20…	1	101	1	47
Citrate cycle (TCA cycle, Krebs cycle)	0	1	1	NA	M00009	Codakia1_ATL,Codakia2_ATL,Codakia3_ATL,Codakia4_ATL,Codakia5_ATL,Codakia6_ATL,Codakia7_ATL,Codakia8_ATL,Codakia9_ATL,Codakia10_ATL,Codakia11_ATL,Codakia12_ATL,Codakia13_ATL,Ctena1_ATL,Ctena2_ATL,Ctena3_ATL,Ctena4_ATL,Ctena5_ATL,Ctena6_ATL,Ctena7_ATL,Ctena8_ATL,Ctena9_ATL,Ctena10_ATL,Ctena11_ATL,Ctena12_ATL,Ctena13_ATL,Ctena14_ATL,Ctena15_ATL,Ctena16_ATL,Ctena17_ATL,Ctena18_ATL,Ctena19_ATL,Ctena20…	1	101	1	47
Citrate cycle, second carbon oxidation, 2-oxoglutarate => oxaloacetate	0	1	1	NA	M00011	Codakia1_ATL,Codakia2_ATL,Codakia3_ATL,Codakia4_ATL,Codakia5_ATL,Codakia6_ATL,Codakia7_ATL,Codakia8_ATL,Codakia9_ATL,Codakia10_ATL,Codakia11_ATL,Codakia12_ATL,Codakia13_ATL,Ctena1_ATL,Ctena2_ATL,Ctena3_ATL,Ctena4_ATL,Ctena5_ATL,Ctena6_ATL,Ctena7_ATL,Ctena8_ATL,Ctena9_ATL,Ctena10_ATL,Ctena11_ATL,Ctena12_ATL,Ctena13_ATL,Ctena14_ATL,Ctena15_ATL,Ctena16_ATL,Ctena17_ATL,Ctena18_ATL,Ctena19_ATL,Ctena20…	1	101	1	47
Cytochrome c oxidase, cbb3-type	0	1	1	NA	M00156	Codakia1_ATL,Codakia2_ATL,Codakia3_ATL,Codakia4_ATL,Codakia5_ATL,Codakia6_ATL,Codakia7_ATL,Codakia8_ATL,Codakia9_ATL,Codakia10_ATL,Codakia11_ATL,Codakia12_ATL,Codakia13_ATL,Ctena1_ATL,Ctena2_ATL,Ctena3_ATL,Ctena4_ATL,Ctena5_ATL,Ctena6_ATL,Ctena7_ATL,Ctena8_ATL,Ctena9_ATL,Ctena10_ATL,Ctena11_ATL,Ctena12_ATL,Ctena13_ATL,Ctena14_ATL,Ctena15_ATL,Ctena16_ATL,Ctena17_ATL,Ctena18_ATL,Ctena19_ATL,Ctena20…	1	101	1	47
De novo purine biosynthesis, PRPP + glutamine => IMP	0	1	1	NA	M00048	Codakia1_ATL,Codakia2_ATL,Codakia3_ATL,Codakia4_ATL,Codakia5_ATL,Codakia6_ATL,Codakia7_ATL,Codakia8_ATL,Codakia9_ATL,Codakia10_ATL,Codakia11_ATL,Codakia12_ATL,Codakia13_ATL,Ctena1_ATL,Ctena2_ATL,Ctena3_ATL,Ctena4_ATL,Ctena5_ATL,Ctena6_ATL,Ctena7_ATL,Ctena8_ATL,Ctena9_ATL,Ctena10_ATL,Ctena11_ATL,Ctena12_ATL,Ctena13_ATL,Ctena14_ATL,Ctena15_ATL,Ctena16_ATL,Ctena17_ATL,Ctena18_ATL,Ctena19_ATL,Ctena20…	1	101	1	47
Fatty acid biosynthesis, elongation	0	1	1	NA	M00083	Codakia1_ATL,Codakia2_ATL,Codakia3_ATL,Codakia4_ATL,Codakia5_ATL,Codakia6_ATL,Codakia7_ATL,Codakia8_ATL,Codakia9_ATL,Codakia10_ATL,Codakia11_ATL,Codakia12_ATL,Codakia13_ATL,Ctena1_ATL,Ctena2_ATL,Ctena3_ATL,Ctena4_ATL,Ctena5_ATL,Ctena6_ATL,Ctena7_ATL,Ctena8_ATL,Ctena9_ATL,Ctena10_ATL,Ctena11_ATL,Ctena12_ATL,Ctena13_ATL,Ctena14_ATL,Ctena15_ATL,Ctena16_ATL,Ctena17_ATL,Ctena18_ATL,Ctena19_ATL,Ctena20…	1	101	1	47
Glutathione biosynthesis, glutamate => glutathione	0	1	1	NA	M00118	Codakia1_ATL,Codakia2_ATL,Codakia3_ATL,Codakia4_ATL,Codakia5_ATL,Codakia6_ATL,Codakia7_ATL,Codakia8_ATL,Codakia9_ATL,Codakia10_ATL,Codakia11_ATL,Codakia12_ATL,Codakia13_ATL,Ctena1_ATL,Ctena2_ATL,Ctena3_ATL,Ctena4_ATL,Ctena5_ATL,Ctena6_ATL,Ctena7_ATL,Ctena8_ATL,Ctena9_ATL,Ctena10_ATL,Ctena11_ATL,Ctena12_ATL,Ctena13_ATL,Ctena14_ATL,Ctena15_ATL,Ctena16_ATL,Ctena17_ATL,Ctena18_ATL,Ctena19_ATL,Ctena20…	1	101	1	47
Glycolysis (Embden-Meyerhof pathway), glucose => pyruvate	0	1	1	NA	M00001	Codakia1_ATL,Codakia2_ATL,Codakia3_ATL,Codakia4_ATL,Codakia5_ATL,Codakia6_ATL,Codakia7_ATL,Codakia8_ATL,Codakia9_ATL,Codakia10_ATL,Codakia11_ATL,Codakia12_ATL,Codakia13_ATL,Ctena1_ATL,Ctena2_ATL,Ctena3_ATL,Ctena4_ATL,Ctena5_ATL,Ctena6_ATL,Ctena7_ATL,Ctena8_ATL,Ctena9_ATL,Ctena10_ATL,Ctena11_ATL,Ctena12_ATL,Ctena13_ATL,Ctena14_ATL,Ctena15_ATL,Ctena16_ATL,Ctena17_ATL,Ctena18_ATL,Ctena19_ATL,Ctena20…	1	101	1	47
Guanine ribonucleotide biosynthesis, IMP => GDP,GTP	0	1	1	NA	M00050	Codakia1_ATL,Codakia2_ATL,Codakia3_ATL,Codakia4_ATL,Codakia5_ATL,Codakia6_ATL,Codakia7_ATL,Codakia8_ATL,Codakia9_ATL,Codakia10_ATL,Codakia11_ATL,Codakia12_ATL,Codakia13_ATL,Ctena1_ATL,Ctena2_ATL,Ctena3_ATL,Ctena4_ATL,Ctena5_ATL,Ctena6_ATL,Ctena7_ATL,Ctena8_ATL,Ctena9_ATL,Ctena10_ATL,Ctena11_ATL,Ctena12_ATL,Ctena13_ATL,Ctena14_ATL,Ctena15_ATL,Ctena16_ATL,Ctena17_ATL,Ctena18_ATL,Ctena19_ATL,Ctena20…	1	101	1	47
Heme biosynthesis, plants and bacteria, glutamate => heme	0	1	1	NA	M00121	Codakia1_ATL,Codakia2_ATL,Codakia3_ATL,Codakia4_ATL,Codakia5_ATL,Codakia6_ATL,Codakia7_ATL,Codakia8_ATL,Codakia9_ATL,Codakia10_ATL,Codakia11_ATL,Codakia12_ATL,Codakia13_ATL,Ctena1_ATL,Ctena2_ATL,Ctena3_ATL,Ctena4_ATL,Ctena5_ATL,Ctena6_ATL,Ctena7_ATL,Ctena8_ATL,Ctena9_ATL,Ctena10_ATL,Ctena11_ATL,Ctena12_ATL,Ctena13_ATL,Ctena14_ATL,Ctena15_ATL,Ctena16_ATL,Ctena17_ATL,Ctena18_ATL,Ctena19_ATL,Ctena20…	1	101	1	47
Histidine biosynthesis, PRPP => histidine	0	1	1	NA	M00026	Codakia1_ATL,Codakia2_ATL,Codakia3_ATL,Codakia4_ATL,Codakia5_ATL,Codakia6_ATL,Codakia7_ATL,Codakia8_ATL,Codakia9_ATL,Codakia10_ATL,Codakia11_ATL,Codakia12_ATL,Codakia13_ATL,Ctena1_ATL,Ctena2_ATL,Ctena3_ATL,Ctena4_ATL,Ctena5_ATL,Ctena6_ATL,Ctena7_ATL,Ctena8_ATL,Ctena9_ATL,Ctena10_ATL,Ctena11_ATL,Ctena12_ATL,Ctena13_ATL,Ctena14_ATL,Ctena15_ATL,Ctena16_ATL,Ctena17_ATL,Ctena18_ATL,Ctena19_ATL,Ctena20…	1	101	1	47
Isoleucine biosynthesis, threonine => 2-oxobutanoate => isoleucine	0	1	1	NA	M00570	Codakia1_ATL,Codakia2_ATL,Codakia3_ATL,Codakia4_ATL,Codakia5_ATL,Codakia6_ATL,Codakia7_ATL,Codakia8_ATL,Codakia9_ATL,Codakia10_ATL,Codakia11_ATL,Codakia12_ATL,Codakia13_ATL,Ctena1_ATL,Ctena2_ATL,Ctena3_ATL,Ctena4_ATL,Ctena5_ATL,Ctena6_ATL,Ctena7_ATL,Ctena8_ATL,Ctena9_ATL,Ctena10_ATL,Ctena11_ATL,Ctena12_ATL,Ctena13_ATL,Ctena14_ATL,Ctena15_ATL,Ctena16_ATL,Ctena17_ATL,Ctena18_ATL,Ctena19_ATL,Ctena20…	1	101	1	47
Leucine biosynthesis, 2-oxoisovalerate => 2-oxoisocaproate	0	1	1	NA	M00432	Codakia1_ATL,Codakia2_ATL,Codakia3_ATL,Codakia4_ATL,Codakia5_ATL,Codakia6_ATL,Codakia7_ATL,Codakia8_ATL,Codakia9_ATL,Codakia10_ATL,Codakia11_ATL,Codakia12_ATL,Codakia13_ATL,Ctena1_ATL,Ctena2_ATL,Ctena3_ATL,Ctena4_ATL,Ctena5_ATL,Ctena6_ATL,Ctena7_ATL,Ctena8_ATL,Ctena9_ATL,Ctena10_ATL,Ctena11_ATL,Ctena12_ATL,Ctena13_ATL,Ctena14_ATL,Ctena15_ATL,Ctena16_ATL,Ctena17_ATL,Ctena18_ATL,Ctena19_ATL,Ctena20…	1	101	1	47
Molybdenum cofactor biosynthesis, GTP => molybdenum cofactor	0	1	1	NA	M00880	Codakia1_ATL,Codakia2_ATL,Codakia3_ATL,Codakia4_ATL,Codakia5_ATL,Codakia6_ATL,Codakia7_ATL,Codakia8_ATL,Codakia9_ATL,Codakia10_ATL,Codakia11_ATL,Codakia12_ATL,Codakia13_ATL,Ctena1_ATL,Ctena2_ATL,Ctena3_ATL,Ctena4_ATL,Ctena5_ATL,Ctena6_ATL,Ctena7_ATL,Ctena8_ATL,Ctena9_ATL,Ctena10_ATL,Ctena11_ATL,Ctena12_ATL,Ctena13_ATL,Ctena14_ATL,Ctena15_ATL,Ctena16_ATL,Ctena17_ATL,Ctena18_ATL,Ctena19_ATL,Ctena20…	1	101	1	47
NAD biosynthesis, aspartate => quinolinate => NAD	0	1	1	NA	M00115	Codakia1_ATL,Codakia2_ATL,Codakia3_ATL,Codakia4_ATL,Codakia5_ATL,Codakia6_ATL,Codakia7_ATL,Codakia8_ATL,Codakia9_ATL,Codakia10_ATL,Codakia11_ATL,Codakia12_ATL,Codakia13_ATL,Ctena1_ATL,Ctena2_ATL,Ctena3_ATL,Ctena4_ATL,Ctena5_ATL,Ctena6_ATL,Ctena7_ATL,Ctena8_ATL,Ctena9_ATL,Ctena10_ATL,Ctena11_ATL,Ctena12_ATL,Ctena13_ATL,Ctena14_ATL,Ctena15_ATL,Ctena16_ATL,Ctena17_ATL,Ctena18_ATL,Ctena19_ATL,Ctena20…	1	101	1	47
Ornithine biosynthesis, glutamate => ornithine	0	1	1	NA	M00028	Codakia1_ATL,Codakia2_ATL,Codakia3_ATL,Codakia4_ATL,Codakia5_ATL,Codakia6_ATL,Codakia7_ATL,Codakia8_ATL,Codakia9_ATL,Codakia10_ATL,Codakia11_ATL,Codakia12_ATL,Codakia13_ATL,Ctena1_ATL,Ctena2_ATL,Ctena3_ATL,Ctena4_ATL,Ctena5_ATL,Ctena6_ATL,Ctena7_ATL,Ctena8_ATL,Ctena9_ATL,Ctena10_ATL,Ctena11_ATL,Ctena12_ATL,Ctena13_ATL,Ctena14_ATL,Ctena15_ATL,Ctena16_ATL,Ctena17_ATL,Ctena18_ATL,Ctena19_ATL,Ctena20…	1	101	1	47
PRPP biosynthesis, ribose 5P => PRPP	0	1	1	NA	M00005	Codakia1_ATL,Codakia2_ATL,Codakia3_ATL,Codakia4_ATL,Codakia5_ATL,Codakia6_ATL,Codakia7_ATL,Codakia8_ATL,Codakia9_ATL,Codakia10_ATL,Codakia11_ATL,Codakia12_ATL,Codakia13_ATL,Ctena1_ATL,Ctena2_ATL,Ctena3_ATL,Ctena4_ATL,Ctena5_ATL,Ctena6_ATL,Ctena7_ATL,Ctena8_ATL,Ctena9_ATL,Ctena10_ATL,Ctena11_ATL,Ctena12_ATL,Ctena13_ATL,Ctena14_ATL,Ctena15_ATL,Ctena16_ATL,Ctena17_ATL,Ctena18_ATL,Ctena19_ATL,Ctena20…	1	101	1	47
Pentose phosphate pathway (Pentose phosphate cycle)	0	1	1	NA	M00004	Codakia1_ATL,Codakia2_ATL,Codakia3_ATL,Codakia4_ATL,Codakia5_ATL,Codakia6_ATL,Codakia7_ATL,Codakia8_ATL,Codakia9_ATL,Codakia10_ATL,Codakia11_ATL,Codakia12_ATL,Codakia13_ATL,Ctena1_ATL,Ctena2_ATL,Ctena3_ATL,Ctena4_ATL,Ctena5_ATL,Ctena6_ATL,Ctena7_ATL,Ctena8_ATL,Ctena9_ATL,Ctena10_ATL,Ctena11_ATL,Ctena12_ATL,Ctena13_ATL,Ctena14_ATL,Ctena15_ATL,Ctena16_ATL,Ctena17_ATL,Ctena18_ATL,Ctena19_ATL,Ctena20…	1	101	1	47
Pentose phosphate pathway, non-oxidative phase, fructose 6P => ribose 5P	0	1	1	NA	M00007	Codakia1_ATL,Codakia2_ATL,Codakia3_ATL,Codakia4_ATL,Codakia5_ATL,Codakia6_ATL,Codakia7_ATL,Codakia8_ATL,Codakia9_ATL,Codakia10_ATL,Codakia11_ATL,Codakia12_ATL,Codakia13_ATL,Ctena1_ATL,Ctena2_ATL,Ctena3_ATL,Ctena4_ATL,Ctena5_ATL,Ctena6_ATL,Ctena7_ATL,Ctena8_ATL,Ctena9_ATL,Ctena10_ATL,Ctena11_ATL,Ctena12_ATL,Ctena13_ATL,Ctena14_ATL,Ctena15_ATL,Ctena16_ATL,Ctena17_ATL,Ctena18_ATL,Ctena19_ATL,Ctena20…	1	101	1	47
Pimeloyl-ACP biosynthesis, BioC-BioH pathway, malonyl-ACP => pimeloyl-ACP	0	1	1	NA	M00572	Codakia1_ATL,Codakia2_ATL,Codakia3_ATL,Codakia4_ATL,Codakia5_ATL,Codakia6_ATL,Codakia7_ATL,Codakia8_ATL,Codakia9_ATL,Codakia10_ATL,Codakia11_ATL,Codakia12_ATL,Codakia13_ATL,Ctena1_ATL,Ctena2_ATL,Ctena3_ATL,Ctena4_ATL,Ctena5_ATL,Ctena6_ATL,Ctena7_ATL,Ctena8_ATL,Ctena9_ATL,Ctena10_ATL,Ctena11_ATL,Ctena12_ATL,Ctena13_ATL,Ctena14_ATL,Ctena15_ATL,Ctena16_ATL,Ctena17_ATL,Ctena18_ATL,Ctena19_ATL,Ctena20…	1	101	1	47
Pyruvate oxidation, pyruvate => acetyl-CoA	0	1	1	NA	M00307	Codakia1_ATL,Codakia2_ATL,Codakia3_ATL,Codakia4_ATL,Codakia5_ATL,Codakia6_ATL,Codakia7_ATL,Codakia8_ATL,Codakia9_ATL,Codakia10_ATL,Codakia11_ATL,Codakia12_ATL,Codakia13_ATL,Ctena1_ATL,Ctena2_ATL,Ctena3_ATL,Ctena4_ATL,Ctena5_ATL,Ctena6_ATL,Ctena7_ATL,Ctena8_ATL,Ctena9_ATL,Ctena10_ATL,Ctena11_ATL,Ctena12_ATL,Ctena13_ATL,Ctena14_ATL,Ctena15_ATL,Ctena16_ATL,Ctena17_ATL,Ctena18_ATL,Ctena19_ATL,Ctena20…	1	101	1	47
Reductive pentose phosphate cycle, ribulose-5P => glyceraldehyde-3P	0	1	1	NA	M00166	Codakia1_ATL,Codakia2_ATL,Codakia3_ATL,Codakia4_ATL,Codakia5_ATL,Codakia6_ATL,Codakia7_ATL,Codakia8_ATL,Codakia9_ATL,Codakia10_ATL,Codakia11_ATL,Codakia12_ATL,Codakia13_ATL,Ctena1_ATL,Ctena2_ATL,Ctena3_ATL,Ctena4_ATL,Ctena5_ATL,Ctena6_ATL,Ctena7_ATL,Ctena8_ATL,Ctena9_ATL,Ctena10_ATL,Ctena11_ATL,Ctena12_ATL,Ctena13_ATL,Ctena14_ATL,Ctena15_ATL,Ctena16_ATL,Ctena17_ATL,Ctena18_ATL,Ctena19_ATL,Ctena20…	1	101	1	47
Shikimate pathway, phosphoenolpyruvate + erythrose-4P => chorismate	0	1	1	NA	M00022	Codakia1_ATL,Codakia2_ATL,Codakia3_ATL,Codakia4_ATL,Codakia5_ATL,Codakia6_ATL,Codakia7_ATL,Codakia8_ATL,Codakia9_ATL,Codakia10_ATL,Codakia11_ATL,Codakia12_ATL,Codakia13_ATL,Ctena1_ATL,Ctena2_ATL,Ctena3_ATL,Ctena4_ATL,Ctena5_ATL,Ctena6_ATL,Ctena7_ATL,Ctena8_ATL,Ctena9_ATL,Ctena10_ATL,Ctena11_ATL,Ctena12_ATL,Ctena13_ATL,Ctena14_ATL,Ctena15_ATL,Ctena16_ATL,Ctena17_ATL,Ctena18_ATL,Ctena19_ATL,Ctena20…	1	101	1	47
Succinate dehydrogenase, prokaryotes	0	1	1	NA	M00149	Codakia1_ATL,Codakia2_ATL,Codakia3_ATL,Codakia4_ATL,Codakia5_ATL,Codakia6_ATL,Codakia7_ATL,Codakia8_ATL,Codakia9_ATL,Codakia10_ATL,Codakia11_ATL,Codakia12_ATL,Codakia13_ATL,Ctena1_ATL,Ctena2_ATL,Ctena3_ATL,Ctena4_ATL,Ctena5_ATL,Ctena6_ATL,Ctena7_ATL,Ctena8_ATL,Ctena9_ATL,Ctena10_ATL,Ctena11_ATL,Ctena12_ATL,Ctena13_ATL,Ctena14_ATL,Ctena15_ATL,Ctena16_ATL,Ctena17_ATL,Ctena18_ATL,Ctena19_ATL,Ctena20…	1	101	1	47
Tetrahydrofolate biosynthesis, GTP => THF	0	1	1	NA	M00126	Codakia1_ATL,Codakia2_ATL,Codakia3_ATL,Codakia4_ATL,Codakia5_ATL,Codakia6_ATL,Codakia7_ATL,Codakia8_ATL,Codakia9_ATL,Codakia10_ATL,Codakia11_ATL,Codakia12_ATL,Codakia13_ATL,Ctena1_ATL,Ctena2_ATL,Ctena3_ATL,Ctena4_ATL,Ctena5_ATL,Ctena6_ATL,Ctena7_ATL,Ctena8_ATL,Ctena9_ATL,Ctena10_ATL,Ctena11_ATL,Ctena12_ATL,Ctena13_ATL,Ctena14_ATL,Ctena15_ATL,Ctena16_ATL,Ctena17_ATL,Ctena18_ATL,Ctena19_ATL,Ctena20…	1	101	1	47
Thiamine biosynthesis, archaea, AIR (+ NAD+) => TMP/TPP	0	1	1	NA	M00896	Codakia1_ATL,Codakia2_ATL,Codakia3_ATL,Codakia4_ATL,Codakia5_ATL,Codakia6_ATL,Codakia7_ATL,Codakia8_ATL,Codakia9_ATL,Codakia10_ATL,Codakia11_ATL,Codakia12_ATL,Codakia13_ATL,Ctena1_ATL,Ctena2_ATL,Ctena3_ATL,Ctena4_ATL,Ctena5_ATL,Ctena6_ATL,Ctena7_ATL,Ctena8_ATL,Ctena9_ATL,Ctena10_ATL,Ctena11_ATL,Ctena12_ATL,Ctena13_ATL,Ctena14_ATL,Ctena15_ATL,Ctena16_ATL,Ctena17_ATL,Ctena18_ATL,Ctena19_ATL,Ctena20…	1	101	1	47
Ubiquinone biosynthesis, prokaryotes, chorismate (+ polyprenyl-PP) => ubiquinol	0	1	1	NA	M00117	Codakia1_ATL,Codakia2_ATL,Codakia3_ATL,Codakia4_ATL,Codakia5_ATL,Codakia6_ATL,Codakia7_ATL,Codakia8_ATL,Codakia9_ATL,Codakia10_ATL,Codakia11_ATL,Codakia12_ATL,Codakia13_ATL,Ctena1_ATL,Ctena2_ATL,Ctena3_ATL,Ctena4_ATL,Ctena5_ATL,Ctena6_ATL,Ctena7_ATL,Ctena8_ATL,Ctena9_ATL,Ctena10_ATL,Ctena11_ATL,Ctena12_ATL,Ctena13_ATL,Ctena14_ATL,Ctena15_ATL,Ctena16_ATL,Ctena17_ATL,Ctena18_ATL,Ctena19_ATL,Ctena20…	1	101	1	47
Valine/isoleucine biosynthesis, pyruvate => valine / 2-oxobutanoate => isoleucine	0	1	1	NA	M00019	Codakia1_ATL,Codakia2_ATL,Codakia3_ATL,Codakia4_ATL,Codakia5_ATL,Codakia6_ATL,Codakia7_ATL,Codakia8_ATL,Codakia9_ATL,Codakia10_ATL,Codakia11_ATL,Codakia12_ATL,Codakia13_ATL,Ctena1_ATL,Ctena2_ATL,Ctena3_ATL,Ctena4_ATL,Ctena5_ATL,Ctena6_ATL,Ctena7_ATL,Ctena8_ATL,Ctena9_ATL,Ctena10_ATL,Ctena11_ATL,Ctena12_ATL,Ctena13_ATL,Ctena14_ATL,Ctena15_ATL,Ctena16_ATL,Ctena17_ATL,Ctena18_ATL,Ctena19_ATL,Ctena20…	1	101	1	47
beta-Oxidation, acyl-CoA synthesis	0	1	1	NA	M00086	Codakia1_ATL,Codakia2_ATL,Codakia3_ATL,Codakia4_ATL,Codakia5_ATL,Codakia6_ATL,Codakia7_ATL,Codakia8_ATL,Codakia9_ATL,Codakia10_ATL,Codakia11_ATL,Codakia12_ATL,Codakia13_ATL,Ctena1_ATL,Ctena2_ATL,Ctena3_ATL,Ctena4_ATL,Ctena5_ATL,Ctena6_ATL,Ctena7_ATL,Ctena8_ATL,Ctena9_ATL,Ctena10_ATL,Ctena11_ATL,Ctena12_ATL,Ctena13_ATL,Ctena14_ATL,Ctena15_ATL,Ctena16_ATL,Ctena17_ATL,Ctena18_ATL,Ctena19_ATL,Ctena20…	1	101	1	47
Lysine biosynthesis, succinyl-DAP pathway, aspartate => lysine	2.84761	0.0915101	0.499634	ATL	M00016	Codakia1_ATL,Codakia2_ATL,Codakia3_ATL,Codakia4_ATL,Codakia5_ATL,Codakia6_ATL,Codakia7_ATL,Codakia8_ATL,Codakia9_ATL,Codakia10_ATL,Codakia11_ATL,Codakia12_ATL,Codakia13_ATL,Ctena1_ATL,Ctena2_ATL,Ctena3_ATL,Ctena4_ATL,Ctena5_ATL,Ctena6_ATL,Ctena7_ATL,Ctena8_ATL,Ctena9_ATL,Ctena10_ATL,Ctena11_ATL,Ctena12_ATL,Ctena13_ATL,Ctena14_ATL,Ctena15_ATL,Ctena16_ATL,Ctena17_ATL,Ctena18_ATL,Ctena19_ATL,Ctena20…	0.950495	101	0.87234	47
Formaldehyde assimilation, serine pathway	2.40828	0.120695	0.499634	PAC	M00346	Codakia1_ATL,Codakia2_ATL,Codakia3_ATL,Codakia4_ATL,Codakia5_ATL,Codakia6_ATL,Codakia7_ATL,Codakia8_ATL,Codakia9_ATL,Codakia10_ATL,Codakia11_ATL,Codakia12_ATL,Codakia13_ATL,Ctena1_ATL,Ctena2_ATL,Ctena3_ATL,Ctena4_ATL,Ctena5_ATL,Ctena6_ATL,Ctena8_ATL,Ctena9_ATL,Ctena10_ATL,Ctena11_ATL,Ctena12_ATL,Ctena13_ATL,Ctena14_ATL,Ctena15_ATL,Ctena16_ATL,Ctena17_ATL,Ctena18_ATL,Ctena19_ATL,Ctena20_ATL,Ctena2…	0.950495	101	1	47
F-type ATPase, prokaryotes and chloroplasts	2.18497	0.139364	0.499634	ATL	M00157	Codakia1_ATL,Codakia2_ATL,Codakia3_ATL,Codakia4_ATL,Codakia5_ATL,Codakia6_ATL,Codakia7_ATL,Codakia8_ATL,Codakia9_ATL,Codakia10_ATL,Codakia11_ATL,Codakia12_ATL,Codakia13_ATL,Ctena1_ATL,Ctena2_ATL,Ctena3_ATL,Ctena4_ATL,Ctena5_ATL,Ctena6_ATL,Ctena7_ATL,Ctena8_ATL,Ctena9_ATL,Ctena10_ATL,Ctena11_ATL,Ctena12_ATL,Ctena13_ATL,Ctena14_ATL,Ctena15_ATL,Ctena16_ATL,Ctena17_ATL,Ctena18_ATL,Ctena19_ATL,Ctena20…	0.970297	101	0.914894	47
dTDP-L-rhamnose biosynthesis	2.18497	0.139364	0.499634	ATL	M00793	Codakia1_ATL,Codakia2_ATL,Codakia3_ATL,Codakia4_ATL,Codakia5_ATL,Codakia6_ATL,Codakia7_ATL,Codakia8_ATL,Codakia9_ATL,Codakia10_ATL,Codakia11_ATL,Codakia12_ATL,Codakia13_ATL,Ctena1_ATL,Ctena2_ATL,Ctena3_ATL,Ctena4_ATL,Ctena5_ATL,Ctena6_ATL,Ctena7_ATL,Ctena8_ATL,Ctena9_ATL,Ctena10_ATL,Ctena11_ATL,Ctena12_ATL,Ctena13_ATL,Ctena14_ATL,Ctena15_ATL,Ctena16_ATL,Ctena18_ATL,Ctena19_ATL,Ctena20_ATL,Ctena21…	0.970297	101	0.914894	47
Cytochrome bc1 complex respiratory unit	2.16363	0.141311	0.499634	ATL	M00151	Codakia1_ATL,Codakia2_ATL,Codakia3_ATL,Codakia4_ATL,Codakia5_ATL,Codakia6_ATL,Codakia7_ATL,Codakia8_ATL,Codakia9_ATL,Codakia10_ATL,Codakia11_ATL,Codakia12_ATL,Codakia13_ATL,Ctena1_ATL,Ctena2_ATL,Ctena3_ATL,Ctena4_ATL,Ctena5_ATL,Ctena6_ATL,Ctena7_ATL,Ctena8_ATL,Ctena9_ATL,Ctena10_ATL,Ctena11_ATL,Ctena12_ATL,Ctena13_ATL,Ctena14_ATL,Ctena15_ATL,Ctena16_ATL,Ctena17_ATL,Ctena18_ATL,Ctena19_ATL,Ctena20…	1	101	0.978723	47
Gluconeogenesis, oxaloacetate => fructose-6P	2.16363	0.141311	0.499634	ATL	M00003	Codakia1_ATL,Codakia2_ATL,Codakia3_ATL,Codakia4_ATL,Codakia5_ATL,Codakia6_ATL,Codakia7_ATL,Codakia8_ATL,Codakia9_ATL,Codakia10_ATL,Codakia11_ATL,Codakia12_ATL,Codakia13_ATL,Ctena1_ATL,Ctena2_ATL,Ctena3_ATL,Ctena4_ATL,Ctena5_ATL,Ctena6_ATL,Ctena7_ATL,Ctena8_ATL,Ctena9_ATL,Ctena10_ATL,Ctena11_ATL,Ctena12_ATL,Ctena13_ATL,Ctena14_ATL,Ctena15_ATL,Ctena16_ATL,Ctena17_ATL,Ctena18_ATL,Ctena19_ATL,Ctena20…	1	101	0.978723	47
Glycolysis, core module involving three-carbon compounds	2.16363	0.141311	0.499634	ATL	M00002	Codakia1_ATL,Codakia2_ATL,Codakia3_ATL,Codakia4_ATL,Codakia5_ATL,Codakia6_ATL,Codakia7_ATL,Codakia8_ATL,Codakia9_ATL,Codakia10_ATL,Codakia11_ATL,Codakia12_ATL,Codakia13_ATL,Ctena1_ATL,Ctena2_ATL,Ctena3_ATL,Ctena4_ATL,Ctena5_ATL,Ctena6_ATL,Ctena7_ATL,Ctena8_ATL,Ctena9_ATL,Ctena10_ATL,Ctena11_ATL,Ctena12_ATL,Ctena13_ATL,Ctena14_ATL,Ctena15_ATL,Ctena16_ATL,Ctena17_ATL,Ctena18_ATL,Ctena19_ATL,Ctena20…	1	101	0.978723	47
Glyoxylate cycle	2.16363	0.141311	0.499634	ATL	M00012	Codakia1_ATL,Codakia2_ATL,Codakia3_ATL,Codakia4_ATL,Codakia5_ATL,Codakia6_ATL,Codakia7_ATL,Codakia8_ATL,Codakia9_ATL,Codakia10_ATL,Codakia11_ATL,Codakia12_ATL,Codakia13_ATL,Ctena1_ATL,Ctena2_ATL,Ctena3_ATL,Ctena4_ATL,Ctena5_ATL,Ctena6_ATL,Ctena7_ATL,Ctena8_ATL,Ctena9_ATL,Ctena10_ATL,Ctena11_ATL,Ctena12_ATL,Ctena13_ATL,Ctena14_ATL,Ctena15_ATL,Ctena16_ATL,Ctena17_ATL,Ctena18_ATL,Ctena19_ATL,Ctena20…	1	101	0.978723	47
KDO2-lipid A biosynthesis, Raetz pathway, LpxL-LpxM type	2.16363	0.141311	0.499634	ATL	M00060	Codakia1_ATL,Codakia2_ATL,Codakia3_ATL,Codakia4_ATL,Codakia5_ATL,Codakia6_ATL,Codakia7_ATL,Codakia8_ATL,Codakia9_ATL,Codakia10_ATL,Codakia11_ATL,Codakia12_ATL,Codakia13_ATL,Ctena1_ATL,Ctena2_ATL,Ctena3_ATL,Ctena4_ATL,Ctena5_ATL,Ctena6_ATL,Ctena7_ATL,Ctena8_ATL,Ctena9_ATL,Ctena10_ATL,Ctena11_ATL,Ctena12_ATL,Ctena13_ATL,Ctena14_ATL,Ctena15_ATL,Ctena16_ATL,Ctena17_ATL,Ctena18_ATL,Ctena19_ATL,Ctena20…	1	101	0.978723	47
KDO2-lipid A biosynthesis, Raetz pathway, non-LpxL-LpxM type	2.16363	0.141311	0.499634	ATL	M00866	Codakia1_ATL,Codakia2_ATL,Codakia3_ATL,Codakia4_ATL,Codakia5_ATL,Codakia6_ATL,Codakia7_ATL,Codakia8_ATL,Codakia9_ATL,Codakia10_ATL,Codakia11_ATL,Codakia12_ATL,Codakia13_ATL,Ctena1_ATL,Ctena2_ATL,Ctena3_ATL,Ctena4_ATL,Ctena5_ATL,Ctena6_ATL,Ctena7_ATL,Ctena8_ATL,Ctena9_ATL,Ctena10_ATL,Ctena11_ATL,Ctena12_ATL,Ctena13_ATL,Ctena14_ATL,Ctena15_ATL,Ctena16_ATL,Ctena17_ATL,Ctena18_ATL,Ctena19_ATL,Ctena20…	1	101	0.978723	47
Lysine biosynthesis, DAP aminotransferase pathway, aspartate => lysine	2.16363	0.141311	0.499634	ATL	M00527	Codakia1_ATL,Codakia2_ATL,Codakia3_ATL,Codakia4_ATL,Codakia5_ATL,Codakia6_ATL,Codakia7_ATL,Codakia8_ATL,Codakia9_ATL,Codakia10_ATL,Codakia11_ATL,Codakia12_ATL,Codakia13_ATL,Ctena1_ATL,Ctena2_ATL,Ctena3_ATL,Ctena4_ATL,Ctena5_ATL,Ctena6_ATL,Ctena7_ATL,Ctena8_ATL,Ctena9_ATL,Ctena10_ATL,Ctena11_ATL,Ctena12_ATL,Ctena13_ATL,Ctena14_ATL,Ctena15_ATL,Ctena16_ATL,Ctena17_ATL,Ctena18_ATL,Ctena19_ATL,Ctena20…	1	101	0.978723	47
Nucleotide sugar biosynthesis, glucose => UDP-glucose	2.16363	0.141311	0.499634	ATL	M00549	Codakia1_ATL,Codakia2_ATL,Codakia3_ATL,Codakia4_ATL,Codakia5_ATL,Codakia6_ATL,Codakia7_ATL,Codakia8_ATL,Codakia9_ATL,Codakia10_ATL,Codakia11_ATL,Codakia12_ATL,Codakia13_ATL,Ctena1_ATL,Ctena2_ATL,Ctena3_ATL,Ctena4_ATL,Ctena5_ATL,Ctena6_ATL,Ctena7_ATL,Ctena8_ATL,Ctena9_ATL,Ctena10_ATL,Ctena11_ATL,Ctena12_ATL,Ctena13_ATL,Ctena14_ATL,Ctena15_ATL,Ctena16_ATL,Ctena17_ATL,Ctena18_ATL,Ctena19_ATL,Ctena20…	1	101	0.978723	47
Reductive citrate cycle (Arnon-Buchanan cycle)	2.16363	0.141311	0.499634	ATL	M00173	Codakia1_ATL,Codakia2_ATL,Codakia3_ATL,Codakia4_ATL,Codakia5_ATL,Codakia6_ATL,Codakia7_ATL,Codakia8_ATL,Codakia9_ATL,Codakia10_ATL,Codakia11_ATL,Codakia12_ATL,Codakia13_ATL,Ctena1_ATL,Ctena2_ATL,Ctena3_ATL,Ctena4_ATL,Ctena5_ATL,Ctena6_ATL,Ctena7_ATL,Ctena8_ATL,Ctena9_ATL,Ctena10_ATL,Ctena11_ATL,Ctena12_ATL,Ctena13_ATL,Ctena14_ATL,Ctena15_ATL,Ctena16_ATL,Ctena17_ATL,Ctena18_ATL,Ctena19_ATL,Ctena20…	1	101	0.978723	47
Thiosulfate oxidation by SOX complex, thiosulfate => sulfate	2.16363	0.141311	0.499634	ATL	M00595	Codakia1_ATL,Codakia2_ATL,Codakia3_ATL,Codakia4_ATL,Codakia5_ATL,Codakia6_ATL,Codakia7_ATL,Codakia8_ATL,Codakia9_ATL,Codakia10_ATL,Codakia11_ATL,Codakia12_ATL,Codakia13_ATL,Ctena1_ATL,Ctena2_ATL,Ctena3_ATL,Ctena4_ATL,Ctena5_ATL,Ctena6_ATL,Ctena7_ATL,Ctena8_ATL,Ctena9_ATL,Ctena10_ATL,Ctena11_ATL,Ctena12_ATL,Ctena13_ATL,Ctena14_ATL,Ctena15_ATL,Ctena16_ATL,Ctena17_ATL,Ctena18_ATL,Ctena19_ATL,Ctena20…	1	101	0.978723	47
NAD biosynthesis, tryptophan => quinolinate => NAD	2.16363	0.141311	0.499634	PAC	M00912	Ctena42_PAC	0	101	0.0212766	47
Pantothenate biosynthesis, 2-oxoisovalerate/spermine => pantothenate	2.16363	0.141311	0.499634	PAC	M00913	Ctena41_PAC	0	101	0.0212766	47
Assimilatory sulfate reduction, sulfate => H2S	1.9132	0.166609	0.551617	PAC	M00176	Codakia1_ATL,Codakia2_ATL,Codakia3_ATL,Codakia4_ATL,Codakia5_ATL,Codakia6_ATL,Codakia7_ATL,Codakia8_ATL,Codakia9_ATL,Codakia10_ATL,Codakia11_ATL,Codakia12_ATL,Codakia13_ATL,Ctena1_ATL,Ctena2_ATL,Ctena4_ATL,Ctena5_ATL,Ctena6_ATL,Ctena7_ATL,Ctena8_ATL,Ctena9_ATL,Ctena12_ATL,Ctena13_ATL,Ctena14_ATL,Ctena15_ATL,Ctena16_ATL,Ctena17_ATL,Ctena18_ATL,Ctena19_ATL,Ctena20_ATL,Ctena21_ATL,Ctena22_ATL,Ctena2…	0.960396	101	1	47
Polyamine biosynthesis, arginine => agmatine => putrescine => spermidine	1.72193	0.189444	0.551617	PAC	M00133	Ctena24_ATL,Ctena39_PAC,Ctena41_PAC	0.00990099	101	0.0425532	47
Heme biosynthesis, animals and fungi, glycine => heme	1.72193	0.189444	0.551617	ATL	M00868	Codakia1_ATL,Codakia2_ATL,Codakia3_ATL,Codakia4_ATL,Codakia5_ATL,Codakia6_ATL,Codakia7_ATL,Codakia8_ATL,Codakia9_ATL,Codakia10_ATL,Codakia11_ATL,Codakia12_ATL,Codakia13_ATL,Ctena1_ATL,Ctena2_ATL,Ctena3_ATL,Ctena4_ATL,Ctena5_ATL,Ctena6_ATL,Ctena7_ATL,Ctena8_ATL,Ctena9_ATL,Ctena10_ATL,Ctena11_ATL,Ctena12_ATL,Ctena13_ATL,Ctena14_ATL,Ctena15_ATL,Ctena16_ATL,Ctena17_ATL,Ctena18_ATL,Ctena19_ATL,Ctena20…	0.990099	101	0.957447	47
Heme biosynthesis, bacteria, glutamyl-tRNA => coproporphyrin III => heme	1.72193	0.189444	0.551617	ATL	M00926	Codakia1_ATL,Codakia2_ATL,Codakia3_ATL,Codakia4_ATL,Codakia5_ATL,Codakia6_ATL,Codakia7_ATL,Codakia8_ATL,Codakia9_ATL,Codakia10_ATL,Codakia11_ATL,Codakia12_ATL,Codakia13_ATL,Ctena1_ATL,Ctena2_ATL,Ctena3_ATL,Ctena4_ATL,Ctena5_ATL,Ctena6_ATL,Ctena7_ATL,Ctena8_ATL,Ctena9_ATL,Ctena10_ATL,Ctena11_ATL,Ctena12_ATL,Ctena13_ATL,Ctena14_ATL,Ctena15_ATL,Ctena16_ATL,Ctena17_ATL,Ctena18_ATL,Ctena19_ATL,Ctena20…	0.990099	101	0.957447	47
NADH:quinone oxidoreductase, prokaryotes	1.72193	0.189444	0.551617	ATL	M00144	Codakia1_ATL,Codakia2_ATL,Codakia3_ATL,Codakia4_ATL,Codakia5_ATL,Codakia6_ATL,Codakia7_ATL,Codakia8_ATL,Codakia9_ATL,Codakia10_ATL,Codakia11_ATL,Codakia12_ATL,Codakia13_ATL,Ctena1_ATL,Ctena2_ATL,Ctena3_ATL,Ctena4_ATL,Ctena5_ATL,Ctena6_ATL,Ctena7_ATL,Ctena8_ATL,Ctena9_ATL,Ctena10_ATL,Ctena11_ATL,Ctena12_ATL,Ctena13_ATL,Ctena14_ATL,Ctena15_ATL,Ctena16_ATL,Ctena17_ATL,Ctena18_ATL,Ctena19_ATL,Ctena20…	0.990099	101	0.957447	47
Pyrimidine ribonucleotide biosynthesis, UMP => UDP/UTP,CDP/CTP	1.72193	0.189444	0.551617	ATL	M00052	Codakia1_ATL,Codakia2_ATL,Codakia3_ATL,Codakia4_ATL,Codakia5_ATL,Codakia6_ATL,Codakia7_ATL,Codakia8_ATL,Codakia9_ATL,Codakia10_ATL,Codakia11_ATL,Codakia12_ATL,Codakia13_ATL,Ctena1_ATL,Ctena2_ATL,Ctena3_ATL,Ctena4_ATL,Ctena5_ATL,Ctena6_ATL,Ctena7_ATL,Ctena8_ATL,Ctena9_ATL,Ctena10_ATL,Ctena11_ATL,Ctena12_ATL,Ctena13_ATL,Ctena14_ATL,Ctena15_ATL,Ctena16_ATL,Ctena17_ATL,Ctena18_ATL,Ctena19_ATL,Ctena20…	0.990099	101	0.957447	47
Adenine ribonucleotide degradation, AMP => Urate	1.42497	0.232587	0.60595	PAC	M00958	Codakia1_ATL,Codakia2_ATL,Codakia3_ATL,Codakia4_ATL,Codakia5_ATL,Codakia6_ATL,Codakia7_ATL,Codakia8_ATL,Codakia9_ATL,Codakia10_ATL,Codakia11_ATL,Codakia12_ATL,Codakia13_ATL,Ctena1_ATL,Ctena2_ATL,Ctena3_ATL,Ctena4_ATL,Ctena5_ATL,Ctena6_ATL,Ctena7_ATL,Ctena8_ATL,Ctena9_ATL,Ctena10_ATL,Ctena11_ATL,Ctena12_ATL,Ctena13_ATL,Ctena14_ATL,Ctena15_ATL,Ctena16_ATL,Ctena17_ATL,Ctena18_ATL,Ctena19_ATL,Ctena20…	0.970297	101	1	47
Arginine biosynthesis, ornithine => arginine	1.42497	0.232587	0.60595	PAC	M00844	Codakia1_ATL,Codakia2_ATL,Codakia3_ATL,Codakia4_ATL,Codakia5_ATL,Codakia6_ATL,Codakia7_ATL,Codakia8_ATL,Codakia9_ATL,Codakia10_ATL,Codakia11_ATL,Codakia12_ATL,Codakia13_ATL,Ctena1_ATL,Ctena2_ATL,Ctena3_ATL,Ctena4_ATL,Ctena5_ATL,Ctena6_ATL,Ctena7_ATL,Ctena8_ATL,Ctena9_ATL,Ctena10_ATL,Ctena11_ATL,Ctena12_ATL,Ctena13_ATL,Ctena14_ATL,Ctena15_ATL,Ctena16_ATL,Ctena17_ATL,Ctena18_ATL,Ctena19_ATL,Ctena20…	0.970297	101	1	47
Biotin biosynthesis, BioU pathway, pimeloyl-ACP/CoA => biotin	1.42497	0.232587	0.60595	PAC	M00950	Codakia1_ATL,Codakia2_ATL,Codakia3_ATL,Codakia4_ATL,Codakia5_ATL,Codakia6_ATL,Codakia7_ATL,Codakia8_ATL,Codakia9_ATL,Codakia10_ATL,Codakia11_ATL,Codakia12_ATL,Codakia13_ATL,Ctena1_ATL,Ctena2_ATL,Ctena3_ATL,Ctena4_ATL,Ctena5_ATL,Ctena6_ATL,Ctena7_ATL,Ctena8_ATL,Ctena9_ATL,Ctena10_ATL,Ctena11_ATL,Ctena12_ATL,Ctena13_ATL,Ctena14_ATL,Ctena15_ATL,Ctena16_ATL,Ctena17_ATL,Ctena18_ATL,Ctena19_ATL,Ctena20…	0.970297	101	1	47
Reductive pentose phosphate cycle (Calvin cycle)	1.42497	0.232587	0.60595	PAC	M00165	Codakia1_ATL,Codakia2_ATL,Codakia3_ATL,Codakia4_ATL,Codakia5_ATL,Codakia6_ATL,Codakia7_ATL,Codakia8_ATL,Codakia9_ATL,Codakia10_ATL,Codakia11_ATL,Codakia12_ATL,Codakia13_ATL,Ctena1_ATL,Ctena2_ATL,Ctena3_ATL,Ctena4_ATL,Ctena5_ATL,Ctena6_ATL,Ctena7_ATL,Ctena8_ATL,Ctena9_ATL,Ctena10_ATL,Ctena11_ATL,Ctena12_ATL,Ctena13_ATL,Ctena14_ATL,Ctena15_ATL,Ctena16_ATL,Ctena17_ATL,Ctena18_ATL,Ctena19_ATL,Ctena20…	0.970297	101	1	47
Denitrification, nitrate => nitrogen	1.261	0.261463	0.663713	PAC	M00529	Codakia1_ATL,Codakia2_ATL,Codakia3_ATL,Codakia4_ATL,Codakia5_ATL,Codakia6_ATL,Codakia9_ATL,Codakia10_ATL,Codakia11_ATL,Codakia12_ATL,Codakia13_ATL,Ctena2_ATL,Ctena4_ATL,Ctena5_ATL,Ctena6_ATL,Ctena7_ATL,Ctena8_ATL,Ctena11_ATL,Ctena12_ATL,Ctena13_ATL,Ctena14_ATL,Ctena15_ATL,Ctena17_ATL,Ctena18_ATL,Ctena19_ATL,Ctena20_ATL,Ctena21_ATL,Ctena22_ATL,Ctena23_ATL,Ctena25_ATL,Ctena26_ATL,Ctena27_ATL,Ctena2…	0.821782	101	0.893617	47
C4-dicarboxylic acid cycle, NADP - malic enzyme type	0.96036	0.327096	0.729052	ATL	M00172	Codakia1_ATL,Codakia2_ATL,Codakia3_ATL,Codakia4_ATL,Codakia5_ATL,Codakia6_ATL,Codakia7_ATL,Codakia8_ATL,Codakia9_ATL,Codakia10_ATL,Codakia11_ATL,Codakia12_ATL,Codakia13_ATL,Ctena1_ATL,Ctena2_ATL,Ctena3_ATL,Ctena4_ATL,Ctena5_ATL,Ctena6_ATL,Ctena7_ATL,Ctena8_ATL,Ctena9_ATL,Ctena10_ATL,Ctena11_ATL,Ctena12_ATL,Ctena13_ATL,Ctena14_ATL,Ctena15_ATL,Ctena16_ATL,Ctena17_ATL,Ctena18_ATL,Ctena19_ATL,Ctena20…	0.970297	101	0.93617	47
Benzene degradation, benzene => catechol	0.943469	0.331387	0.729052	PAC	M00548	Codakia1_ATL,Codakia2_ATL,Codakia3_ATL,Codakia4_ATL,Codakia5_ATL,Codakia6_ATL,Codakia7_ATL,Codakia8_ATL,Codakia9_ATL,Codakia10_ATL,Codakia11_ATL,Codakia12_ATL,Codakia13_ATL,Ctena1_ATL,Ctena2_ATL,Ctena3_ATL,Ctena4_ATL,Ctena5_ATL,Ctena6_ATL,Ctena7_ATL,Ctena8_ATL,Ctena9_ATL,Ctena10_ATL,Ctena11_ATL,Ctena12_ATL,Ctena13_ATL,Ctena14_ATL,Ctena15_ATL,Ctena16_ATL,Ctena17_ATL,Ctena18_ATL,Ctena19_ATL,Ctena20…	0.980198	101	1	47
Lipoic acid biosynthesis, plants and bacteria, octanoyl-ACP => dihydrolipoyl-E2/H	0.943469	0.331387	0.729052	PAC	M00881	Codakia1_ATL,Codakia2_ATL,Codakia3_ATL,Codakia4_ATL,Codakia5_ATL,Codakia6_ATL,Codakia7_ATL,Codakia8_ATL,Codakia9_ATL,Codakia10_ATL,Codakia11_ATL,Codakia12_ATL,Codakia13_ATL,Ctena1_ATL,Ctena2_ATL,Ctena3_ATL,Ctena4_ATL,Ctena5_ATL,Ctena6_ATL,Ctena7_ATL,Ctena8_ATL,Ctena9_ATL,Ctena10_ATL,Ctena11_ATL,Ctena12_ATL,Ctena13_ATL,Ctena14_ATL,Ctena15_ATL,Ctena16_ATL,Ctena17_ATL,Ctena18_ATL,Ctena19_ATL,Ctena20…	0.980198	101	1	47
Pentose phosphate pathway, oxidative phase, glucose 6P => ribulose 5P	0.943469	0.331387	0.729052	PAC	M00006	Codakia1_ATL,Codakia2_ATL,Codakia3_ATL,Codakia4_ATL,Codakia5_ATL,Codakia6_ATL,Codakia7_ATL,Codakia8_ATL,Codakia9_ATL,Codakia10_ATL,Codakia11_ATL,Codakia12_ATL,Codakia13_ATL,Ctena1_ATL,Ctena2_ATL,Ctena3_ATL,Ctena4_ATL,Ctena5_ATL,Ctena6_ATL,Ctena7_ATL,Ctena8_ATL,Ctena9_ATL,Ctena10_ATL,Ctena11_ATL,Ctena12_ATL,Ctena13_ATL,Ctena14_ATL,Ctena15_ATL,Ctena16_ATL,Ctena17_ATL,Ctena18_ATL,Ctena19_ATL,Ctena20…	0.980198	101	1	47
Riboflavin biosynthesis, plants and bacteria, GTP => riboflavin/FMN/FAD	0.943469	0.331387	0.729052	PAC	M00125	Codakia1_ATL,Codakia2_ATL,Codakia3_ATL,Codakia4_ATL,Codakia5_ATL,Codakia6_ATL,Codakia7_ATL,Codakia8_ATL,Codakia9_ATL,Codakia10_ATL,Codakia11_ATL,Codakia12_ATL,Codakia13_ATL,Ctena1_ATL,Ctena2_ATL,Ctena3_ATL,Ctena4_ATL,Ctena5_ATL,Ctena6_ATL,Ctena7_ATL,Ctena8_ATL,Ctena9_ATL,Ctena10_ATL,Ctena11_ATL,Ctena12_ATL,Ctena13_ATL,Ctena14_ATL,Ctena15_ATL,Ctena16_ATL,Ctena17_ATL,Ctena18_ATL,Ctena19_ATL,Ctena20…	0.980198	101	1	47
Cobalamin biosynthesis, cobyrinate a,c-diamide => cobalamin	0.943469	0.331387	0.729052	ATL	M00122	Ctena12_ATL,Ctena37_ATL	0.019802	101	0	47
Phosphatidylcholine (PC) biosynthesis, PE => PC	0.772303	0.379506	0.816762	PAC	M00091	Codakia1_ATL,Codakia6_ATL,Ctena1_ATL,Ctena2_ATL,Ctena3_ATL,Ctena4_ATL,Ctena5_ATL,Ctena6_ATL,Ctena7_ATL,Ctena8_ATL,Ctena9_ATL,Ctena10_ATL,Ctena11_ATL,Ctena12_ATL,Ctena13_ATL,Ctena14_ATL,Ctena15_ATL,Ctena16_ATL,Ctena18_ATL,Ctena19_ATL,Ctena20_ATL,Ctena21_ATL,Ctena22_ATL,Ctena23_ATL,Ctena24_ATL,Ctena25_ATL,Ctena26_ATL,Ctena27_ATL,Ctena28_ATL,Ctena29_ATL,Ctena30_ATL,Ctena33_ATL,Ctena35_ATL,Ctena37_AT…	0.742574	101	0.808511	47
CAM (Crassulacean acid metabolism), dark	0.63135	0.426861	0.828366	ATL	M00168	Codakia1_ATL,Codakia2_ATL,Codakia3_ATL,Codakia4_ATL,Codakia5_ATL,Codakia6_ATL,Codakia7_ATL,Codakia8_ATL,Codakia9_ATL,Codakia10_ATL,Codakia11_ATL,Codakia12_ATL,Codakia13_ATL,Ctena1_ATL,Ctena2_ATL,Ctena3_ATL,Ctena4_ATL,Ctena5_ATL,Ctena6_ATL,Ctena8_ATL,Ctena9_ATL,Ctena10_ATL,Ctena11_ATL,Ctena12_ATL,Ctena13_ATL,Ctena14_ATL,Ctena15_ATL,Ctena16_ATL,Ctena17_ATL,Ctena18_ATL,Ctena19_ATL,Ctena20_ATL,Ctena2…	0.980198	101	0.957447	47
Cytochrome c oxidase, prokaryotes	0.63135	0.426861	0.828366	ATL	M00155	Codakia1_ATL,Codakia2_ATL,Codakia3_ATL,Codakia4_ATL,Codakia5_ATL,Codakia6_ATL,Codakia7_ATL,Codakia8_ATL,Codakia9_ATL,Codakia10_ATL,Codakia11_ATL,Codakia12_ATL,Codakia13_ATL,Ctena1_ATL,Ctena2_ATL,Ctena3_ATL,Ctena4_ATL,Ctena5_ATL,Ctena6_ATL,Ctena7_ATL,Ctena8_ATL,Ctena9_ATL,Ctena10_ATL,Ctena11_ATL,Ctena12_ATL,Ctena13_ATL,Ctena14_ATL,Ctena15_ATL,Ctena16_ATL,Ctena17_ATL,Ctena18_ATL,Ctena19_ATL,Ctena20…	0.980198	101	0.957447	47
Methanofuran biosynthesis	0.468512	0.493672	0.828366	ATL	M00935	Codakia8_ATL	0.00990099	101	0	47
Urea cycle	0.468512	0.493672	0.828366	ATL	M00029	Ctena75_ATL	0.00990099	101	0	47
Biotin biosynthesis, pimeloyl-ACP/CoA => biotin	0.468512	0.493672	0.828366	PAC	M00123	Codakia1_ATL,Codakia2_ATL,Codakia3_ATL,Codakia4_ATL,Codakia5_ATL,Codakia6_ATL,Codakia7_ATL,Codakia8_ATL,Codakia9_ATL,Codakia10_ATL,Codakia11_ATL,Codakia12_ATL,Codakia13_ATL,Ctena1_ATL,Ctena2_ATL,Ctena3_ATL,Ctena4_ATL,Ctena5_ATL,Ctena6_ATL,Ctena7_ATL,Ctena8_ATL,Ctena9_ATL,Ctena10_ATL,Ctena11_ATL,Ctena12_ATL,Ctena13_ATL,Ctena14_ATL,Ctena15_ATL,Ctena16_ATL,Ctena17_ATL,Ctena18_ATL,Ctena19_ATL,Ctena20…	0.990099	101	1	47
Coenzyme A biosynthesis, pantothenate => CoA	0.468512	0.493672	0.828366	PAC	M00120	Codakia1_ATL,Codakia2_ATL,Codakia3_ATL,Codakia4_ATL,Codakia5_ATL,Codakia6_ATL,Codakia7_ATL,Codakia8_ATL,Codakia9_ATL,Codakia10_ATL,Codakia11_ATL,Codakia12_ATL,Codakia13_ATL,Ctena1_ATL,Ctena2_ATL,Ctena3_ATL,Ctena4_ATL,Ctena5_ATL,Ctena6_ATL,Ctena7_ATL,Ctena8_ATL,Ctena9_ATL,Ctena10_ATL,Ctena11_ATL,Ctena12_ATL,Ctena13_ATL,Ctena14_ATL,Ctena15_ATL,Ctena16_ATL,Ctena17_ATL,Ctena18_ATL,Ctena19_ATL,Ctena20…	0.990099	101	1	47
De novo pyrimidine biosynthesis, glutamine (+ PRPP) => UMP	0.468512	0.493672	0.828366	PAC	M00051	Codakia1_ATL,Codakia2_ATL,Codakia3_ATL,Codakia4_ATL,Codakia5_ATL,Codakia6_ATL,Codakia7_ATL,Codakia8_ATL,Codakia9_ATL,Codakia10_ATL,Codakia11_ATL,Codakia12_ATL,Codakia13_ATL,Ctena1_ATL,Ctena2_ATL,Ctena3_ATL,Ctena4_ATL,Ctena5_ATL,Ctena6_ATL,Ctena7_ATL,Ctena8_ATL,Ctena9_ATL,Ctena10_ATL,Ctena11_ATL,Ctena12_ATL,Ctena13_ATL,Ctena14_ATL,Ctena15_ATL,Ctena16_ATL,Ctena17_ATL,Ctena18_ATL,Ctena19_ATL,Ctena20…	0.990099	101	1	47
Deoxyribonucleotide biosynthesis, ADP/GDP/CDP/UDP => dATP/dGTP/dCTP/dUTP	0.468512	0.493672	0.828366	PAC	M00053	Codakia1_ATL,Codakia2_ATL,Codakia3_ATL,Codakia4_ATL,Codakia5_ATL,Codakia6_ATL,Codakia7_ATL,Codakia8_ATL,Codakia9_ATL,Codakia10_ATL,Codakia11_ATL,Codakia12_ATL,Codakia13_ATL,Ctena1_ATL,Ctena2_ATL,Ctena3_ATL,Ctena4_ATL,Ctena5_ATL,Ctena6_ATL,Ctena7_ATL,Ctena8_ATL,Ctena9_ATL,Ctena10_ATL,Ctena11_ATL,Ctena12_ATL,Ctena13_ATL,Ctena14_ATL,Ctena15_ATL,Ctena16_ATL,Ctena17_ATL,Ctena18_ATL,Ctena19_ATL,Ctena20…	0.990099	101	1	47
Glycogen biosynthesis, glucose-1P => glycogen/starch	0.468512	0.493672	0.828366	PAC	M00854	Codakia1_ATL,Codakia2_ATL,Codakia3_ATL,Codakia4_ATL,Codakia5_ATL,Codakia6_ATL,Codakia7_ATL,Codakia8_ATL,Codakia9_ATL,Codakia10_ATL,Codakia11_ATL,Codakia12_ATL,Codakia13_ATL,Ctena1_ATL,Ctena2_ATL,Ctena3_ATL,Ctena4_ATL,Ctena5_ATL,Ctena6_ATL,Ctena7_ATL,Ctena8_ATL,Ctena9_ATL,Ctena10_ATL,Ctena11_ATL,Ctena12_ATL,Ctena13_ATL,Ctena14_ATL,Ctena15_ATL,Ctena16_ATL,Ctena17_ATL,Ctena18_ATL,Ctena19_ATL,Ctena20…	0.990099	101	1	47
Glycogen degradation, glycogen => glucose-6P	0.468512	0.493672	0.828366	PAC	M00855	Codakia1_ATL,Codakia2_ATL,Codakia3_ATL,Codakia4_ATL,Codakia5_ATL,Codakia6_ATL,Codakia7_ATL,Codakia8_ATL,Codakia9_ATL,Codakia10_ATL,Codakia11_ATL,Codakia12_ATL,Codakia13_ATL,Ctena1_ATL,Ctena2_ATL,Ctena3_ATL,Ctena4_ATL,Ctena5_ATL,Ctena6_ATL,Ctena7_ATL,Ctena8_ATL,Ctena9_ATL,Ctena10_ATL,Ctena11_ATL,Ctena12_ATL,Ctena13_ATL,Ctena14_ATL,Ctena15_ATL,Ctena16_ATL,Ctena17_ATL,Ctena18_ATL,Ctena19_ATL,Ctena20…	0.990099	101	1	47
Siroheme biosynthesis, glutamyl-tRNA => siroheme	0.468512	0.493672	0.828366	PAC	M00846	Codakia1_ATL,Codakia2_ATL,Codakia3_ATL,Codakia4_ATL,Codakia5_ATL,Codakia6_ATL,Codakia7_ATL,Codakia8_ATL,Codakia9_ATL,Codakia10_ATL,Codakia11_ATL,Codakia12_ATL,Codakia13_ATL,Ctena1_ATL,Ctena2_ATL,Ctena3_ATL,Ctena4_ATL,Ctena5_ATL,Ctena6_ATL,Ctena7_ATL,Ctena8_ATL,Ctena9_ATL,Ctena10_ATL,Ctena11_ATL,Ctena12_ATL,Ctena13_ATL,Ctena14_ATL,Ctena15_ATL,Ctena16_ATL,Ctena17_ATL,Ctena18_ATL,Ctena19_ATL,Ctena20…	0.990099	101	1	47
Tryptophan biosynthesis, chorismate => tryptophan	0.468512	0.493672	0.828366	PAC	M00023	Codakia1_ATL,Codakia2_ATL,Codakia3_ATL,Codakia4_ATL,Codakia5_ATL,Codakia6_ATL,Codakia7_ATL,Codakia8_ATL,Codakia9_ATL,Codakia10_ATL,Codakia11_ATL,Codakia12_ATL,Codakia13_ATL,Ctena1_ATL,Ctena2_ATL,Ctena3_ATL,Ctena4_ATL,Ctena5_ATL,Ctena6_ATL,Ctena7_ATL,Ctena8_ATL,Ctena9_ATL,Ctena10_ATL,Ctena11_ATL,Ctena12_ATL,Ctena13_ATL,Ctena14_ATL,Ctena15_ATL,Ctena16_ATL,Ctena17_ATL,Ctena18_ATL,Ctena19_ATL,Ctena20…	0.990099	101	1	47
V/A-type ATPase, prokaryotes	0.468512	0.493672	0.828366	PAC	M00159	Codakia1_ATL,Codakia2_ATL,Codakia3_ATL,Codakia4_ATL,Codakia5_ATL,Codakia6_ATL,Codakia7_ATL,Codakia8_ATL,Codakia9_ATL,Codakia10_ATL,Codakia11_ATL,Codakia12_ATL,Codakia13_ATL,Ctena1_ATL,Ctena2_ATL,Ctena3_ATL,Ctena4_ATL,Ctena5_ATL,Ctena6_ATL,Ctena7_ATL,Ctena8_ATL,Ctena9_ATL,Ctena10_ATL,Ctena11_ATL,Ctena12_ATL,Ctena13_ATL,Ctena14_ATL,Ctena15_ATL,Ctena16_ATL,Ctena17_ATL,Ctena18_ATL,Ctena19_ATL,Ctena20…	0.990099	101	1	47
ADP-L-glycero-D-manno-heptose biosynthesis	0.330046	0.565632	0.865271	PAC	M00064	Codakia1_ATL,Codakia2_ATL,Codakia3_ATL,Codakia4_ATL,Codakia5_ATL,Codakia6_ATL,Codakia7_ATL,Codakia8_ATL,Codakia9_ATL,Codakia10_ATL,Codakia11_ATL,Codakia12_ATL,Codakia13_ATL,Ctena1_ATL,Ctena2_ATL,Ctena3_ATL,Ctena4_ATL,Ctena5_ATL,Ctena6_ATL,Ctena7_ATL,Ctena8_ATL,Ctena9_ATL,Ctena10_ATL,Ctena11_ATL,Ctena12_ATL,Ctena13_ATL,Ctena14_ATL,Ctena15_ATL,Ctena16_ATL,Ctena17_ATL,Ctena18_ATL,Ctena19_ATL,Ctena20…	0.960396	101	0.978723	47
Catechol meta-cleavage, catechol => acetyl-CoA / 4-methylcatechol => propanoyl-CoA	0.330046	0.565632	0.865271	PAC	M00569	Codakia1_ATL,Codakia2_ATL,Codakia3_ATL,Codakia4_ATL,Codakia5_ATL,Codakia6_ATL,Codakia7_ATL,Codakia8_ATL,Codakia9_ATL,Codakia10_ATL,Codakia11_ATL,Codakia12_ATL,Codakia13_ATL,Ctena1_ATL,Ctena2_ATL,Ctena3_ATL,Ctena4_ATL,Ctena5_ATL,Ctena6_ATL,Ctena7_ATL,Ctena8_ATL,Ctena9_ATL,Ctena10_ATL,Ctena11_ATL,Ctena12_ATL,Ctena13_ATL,Ctena14_ATL,Ctena15_ATL,Ctena16_ATL,Ctena17_ATL,Ctena18_ATL,Ctena19_ATL,Ctena20…	0.960396	101	0.978723	47
Phosphatidylethanolamine (PE) biosynthesis, PA => PS => PE	0.330046	0.565632	0.865271	PAC	M00093	Codakia1_ATL,Codakia2_ATL,Codakia3_ATL,Codakia4_ATL,Codakia5_ATL,Codakia6_ATL,Codakia7_ATL,Codakia8_ATL,Codakia9_ATL,Codakia10_ATL,Codakia11_ATL,Codakia12_ATL,Codakia13_ATL,Ctena1_ATL,Ctena2_ATL,Ctena3_ATL,Ctena4_ATL,Ctena5_ATL,Ctena6_ATL,Ctena7_ATL,Ctena8_ATL,Ctena9_ATL,Ctena11_ATL,Ctena12_ATL,Ctena14_ATL,Ctena15_ATL,Ctena16_ATL,Ctena17_ATL,Ctena18_ATL,Ctena19_ATL,Ctena20_ATL,Ctena21_ATL,Ctena22…	0.960396	101	0.978723	47
C5 isoprenoid biosynthesis, non-mevalonate pathway	0.311359	0.576847	0.865271	ATL	M00096	Codakia1_ATL,Codakia2_ATL,Codakia3_ATL,Codakia4_ATL,Codakia5_ATL,Codakia6_ATL,Codakia7_ATL,Codakia8_ATL,Codakia9_ATL,Codakia10_ATL,Codakia11_ATL,Codakia12_ATL,Codakia13_ATL,Ctena1_ATL,Ctena2_ATL,Ctena3_ATL,Ctena4_ATL,Ctena5_ATL,Ctena6_ATL,Ctena7_ATL,Ctena8_ATL,Ctena9_ATL,Ctena10_ATL,Ctena11_ATL,Ctena12_ATL,Ctena13_ATL,Ctena14_ATL,Ctena15_ATL,Ctena16_ATL,Ctena17_ATL,Ctena18_ATL,Ctena19_ATL,Ctena20…	0.990099	101	0.978723	47
Citrate cycle, first carbon oxidation, oxaloacetate => 2-oxoglutarate	0.311359	0.576847	0.865271	ATL	M00010	Codakia1_ATL,Codakia2_ATL,Codakia3_ATL,Codakia4_ATL,Codakia5_ATL,Codakia6_ATL,Codakia7_ATL,Codakia8_ATL,Codakia9_ATL,Codakia10_ATL,Codakia11_ATL,Codakia12_ATL,Codakia13_ATL,Ctena2_ATL,Ctena3_ATL,Ctena4_ATL,Ctena5_ATL,Ctena6_ATL,Ctena7_ATL,Ctena8_ATL,Ctena9_ATL,Ctena10_ATL,Ctena11_ATL,Ctena12_ATL,Ctena13_ATL,Ctena14_ATL,Ctena15_ATL,Ctena16_ATL,Ctena17_ATL,Ctena18_ATL,Ctena19_ATL,Ctena20_ATL,Ctena2…	0.990099	101	0.978723	47
Pantothenate biosynthesis, valine/L-aspartate => pantothenate	0.311359	0.576847	0.865271	ATL	M00119	Codakia1_ATL,Codakia2_ATL,Codakia3_ATL,Codakia4_ATL,Codakia5_ATL,Codakia6_ATL,Codakia7_ATL,Codakia8_ATL,Codakia9_ATL,Codakia10_ATL,Codakia11_ATL,Codakia12_ATL,Codakia13_ATL,Ctena1_ATL,Ctena2_ATL,Ctena3_ATL,Ctena4_ATL,Ctena5_ATL,Ctena6_ATL,Ctena7_ATL,Ctena8_ATL,Ctena9_ATL,Ctena10_ATL,Ctena11_ATL,Ctena12_ATL,Ctena13_ATL,Ctena14_ATL,Ctena15_ATL,Ctena16_ATL,Ctena17_ATL,Ctena18_ATL,Ctena19_ATL,Ctena20…	0.990099	101	0.978723	47
Threonine biosynthesis, aspartate => homoserine => threonine	0.311359	0.576847	0.865271	ATL	M00018	Codakia1_ATL,Codakia2_ATL,Codakia3_ATL,Codakia4_ATL,Codakia5_ATL,Codakia6_ATL,Codakia7_ATL,Codakia8_ATL,Codakia9_ATL,Codakia10_ATL,Codakia11_ATL,Codakia12_ATL,Codakia13_ATL,Ctena1_ATL,Ctena2_ATL,Ctena3_ATL,Ctena4_ATL,Ctena5_ATL,Ctena6_ATL,Ctena7_ATL,Ctena8_ATL,Ctena9_ATL,Ctena10_ATL,Ctena11_ATL,Ctena12_ATL,Ctena13_ATL,Ctena14_ATL,Ctena15_ATL,Ctena16_ATL,Ctena17_ATL,Ctena18_ATL,Ctena19_ATL,Ctena20…	0.990099	101	0.978723	47
CAM (Crassulacean acid metabolism), light	0.162254	0.687089	1	ATL	M00169	Codakia1_ATL,Codakia2_ATL,Codakia3_ATL,Codakia4_ATL,Codakia5_ATL,Codakia6_ATL,Codakia7_ATL,Codakia8_ATL,Codakia9_ATL,Codakia10_ATL,Codakia11_ATL,Codakia12_ATL,Codakia13_ATL,Ctena1_ATL,Ctena2_ATL,Ctena3_ATL,Ctena4_ATL,Ctena5_ATL,Ctena6_ATL,Ctena7_ATL,Ctena8_ATL,Ctena9_ATL,Ctena10_ATL,Ctena11_ATL,Ctena12_ATL,Ctena13_ATL,Ctena14_ATL,Ctena15_ATL,Ctena16_ATL,Ctena17_ATL,Ctena18_ATL,Ctena19_ATL,Ctena20…	0.970297	101	0.957447	47
Dissimilatory sulfate reduction, sulfate => H2S	0.128719	0.719764	1	ATL	M00596	Codakia1_ATL,Codakia2_ATL,Codakia3_ATL,Codakia4_ATL,Codakia5_ATL,Codakia6_ATL,Codakia7_ATL,Codakia8_ATL,Codakia9_ATL,Codakia10_ATL,Codakia11_ATL,Codakia12_ATL,Codakia13_ATL,Ctena1_ATL,Ctena2_ATL,Ctena3_ATL,Ctena4_ATL,Ctena5_ATL,Ctena6_ATL,Ctena7_ATL,Ctena8_ATL,Ctena9_ATL,Ctena10_ATL,Ctena11_ATL,Ctena12_ATL,Ctena13_ATL,Ctena14_ATL,Ctena15_ATL,Ctena16_ATL,Ctena17_ATL,Ctena18_ATL,Ctena19_ATL,Ctena20…	0.950495	101	0.93617	47
Proline biosynthesis, glutamate => proline	0.00351196	0.952744	1	ATL	M00015	Codakia1_ATL,Codakia2_ATL,Codakia3_ATL,Codakia4_ATL,Codakia5_ATL,Codakia6_ATL,Codakia7_ATL,Codakia8_ATL,Codakia9_ATL,Codakia11_ATL,Codakia12_ATL,Codakia13_ATL,Ctena1_ATL,Ctena2_ATL,Ctena3_ATL,Ctena4_ATL,Ctena5_ATL,Ctena6_ATL,Ctena7_ATL,Ctena8_ATL,Ctena9_ATL,Ctena10_ATL,Ctena11_ATL,Ctena12_ATL,Ctena13_ATL,Ctena14_ATL,Ctena15_ATL,Ctena16_ATL,Ctena17_ATL,Ctena18_ATL,Ctena19_ATL,Ctena20_ATL,Ctena21_A…	0.980198	101	0.978723	47
