# Supplementary material for: Adaptations to nitrogen availability drive ecological divergence of chemosynthetic symbionts
Source: PLoS Genet. 2024 May 31;20(5):e1011295. doi: 10.1371/journal.pgen.1011295 (PMC11168628; doi:10.1371/journal.pgen.1011295)
Supplement: S4 Dataset — (XLSX) [file pgen.1011295.s006.xlsx]

## Sheet: Enrichment_Genes
S4 Dataset. Symbiont’s functional potential across the Isthmus: Anvi’o’s gene enrichment analysis.
KOfam	enrichment_score	unadjusted_p_value	adjusted_q_value	associated_groups	accession	gene_clusters_ids	p_ATL	p_PAC	N_ATL	N_PAC
NADH oxidase (H2O-forming) [EC:1.6.3.4]	143.49	4.59e-33	1.5e-30	ATL	K22405	GC_00003098	0.9901	0	101	47
nitrogen fixation protein NifB	143.49	4.59e-33	1.5e-30	ATL	K02585	GC_00003064	0.9901	0	101	47
nitrite reductase [NAD(P)H] large subunit [EC:1.7.1.4]	143.49	4.59e-33	1.5e-30	ATL	K26139	GC_00003073	0.9901	0	101	47
Nif-specific regulatory protein	143.49	4.59e-33	1.5e-30	ATL	K02584	GC_00003082	0.9901	0	101	47
nitrogen fixation regulatory protein	143.49	4.59e-33	1.5e-30	ATL	K23916	GC_00003097	0.9901	0	101	47
nitrate/nitrite transport system permease protein	143.431	4.73e-33	1.5e-30	ATL	K15577	GC_00003156, GC_00003678	1	0.0213	101	47
nitrate/nitrite transport system substrate-binding protein	143.431	4.73e-33	1.5e-30	ATL	K15576	GC_00003146, GC_00003642	1	0.0213	101	47
nitrite reductase [NAD(P)H] small subunit [EC:1.7.1.4]	139.148	4.09e-32	5.02e-30	ATL	K26138	GC_00003162	0.9802	0	101	47
gamma-glutamylaminecyclotransferase [EC:2.3.2.-]	139.148	4.09e-32	5.02e-30	ATL	K19761	GC_00003131	0.9802	0	101	47
nitrogenase molybdenum-iron protein beta chain [EC:1.18.6.1]	139.148	4.09e-32	5.02e-30	ATL	K02591	GC_00003096	0.9802	0	101	47
nitrogenase molybdenum-iron protein alpha chain [EC:1.18.6.1]	139.148	4.09e-32	5.02e-30	ATL	K02586	GC_00003076	0.9802	0	101	47
nitrogenase iron protein NifH	139.148	4.09e-32	5.02e-30	ATL	K02588	GC_00003123	0.9802	0	101	47
NAD+---dinitrogen-reductase ADP-D-ribosyltransferase [EC:2.4.2.37]	139.148	4.09e-32	5.02e-30	ATL	K05951	GC_00003100	0.9802	0	101	47
assimilatory nitrate reductase catalytic subunit [EC:1.7.99.-]	139.148	4.09e-32	5.02e-30	ATL	K00372	GC_00003099	0.9802	0	101	47
nitrogen fixation protein NifX	139.148	4.09e-32	5.02e-30	ATL	K02596	GC_00003130, GC_00003155	0.9802	0	101	47
nitrogen fixation protein NifT	139.148	4.09e-32	5.02e-30	ATL	K02593	GC_00003126	0.9802	0	101	47
nitrogen fixation protein NifQ	139.148	4.09e-32	5.02e-30	ATL	K15790	GC_00003091	0.9802	0	101	47
nitrogenase molybdenum-cofactor synthesis protein NifE	139.148	4.09e-32	5.02e-30	ATL	K02587	GC_00003079	0.9802	0	101	47
nitrogen fixation protein NifZ	134.988	3.32e-31	3.34e-29	ATL	K02597	GC_00003158, GC_00003165	0.9703	0	101	47
nitrogenase-stabilizing/protective protein	134.988	3.32e-31	3.34e-29	ATL	K02595	GC_00003150	0.9703	0	101	47
homocitrate synthase NifV [EC:2.3.3.14]	134.988	3.32e-31	3.34e-29	ATL	K02594	GC_00003163	0.9703	0	101	47
nitrogenase molybdenum-iron protein NifN	134.988	3.32e-31	3.34e-29	ATL	K02592	GC_00003149	0.9703	0	101	47
ADP-ribosyl-[dinitrogen reductase] hydrolase [EC:3.2.2.24]	134.592	4.06e-31	3.64e-29	ATL	K05521	GC_00003093, GC_00008669	0.9802	0.0213	101	47
nitrate/nitrite transport system ATP-binding protein [EC:7.3.2.4]	134.592	4.06e-31	3.64e-29	ATL	K15578	GC_00003166, GC_00003720	0.9802	0.0213	101	47
electron-transferring-flavoprotein dehydrogenase [EC:1.5.5.1]	134.565	4.11e-31	3.64e-29	PAC	K00311	GC_00003822	0	0.9362	101	47
NifU-like protein	130.991	2.49e-30	2.12e-28	ATL	K13819	GC_00003159	0.9604	0	101	47
electron transfer flavoprotein beta subunit	130.251	3.61e-30	2.85e-28	PAC	K03521	GC_00003864	0	0.9149	101	47
electron transfer flavoprotein alpha subunit	130.251	3.61e-30	2.85e-28	PAC	K03522	GC_00003876	0	0.9149	101	47
MerR family transcriptional regulator, light-induced transcriptional regulator	126.018	3.05e-29	2.25e-27	ATL	K22491	GC_00003241, GC_00004355, GC_00005115, GC_00005728, GC_00005863, GC_00005905, GC_00016067	1	0.1064	101	47
glutathione peroxidase [EC:1.11.1.9]	126.018	3.05e-29	2.25e-27	ATL	K00432	GC_00003066	1	0.1064	101	47
3-(methylsulfanyl)propanoyl-CoA dehydrogenase [EC:1.3.99.41]	121.867	2.47e-28	1.76e-26	PAC	K20035	GC_00004544	0	0.8723	101	47
sarcosine/dimethylglycine N-methyltransferase [EC:2.1.1.157]	109.879	1.04e-25	7.2e-24	PAC	K18897	GC_00004501	0	0.8085	101	47
gamma-polyglutamate synthase [EC:6.3.2.-]	107.623	3.25e-25	2.11e-23	PAC	K01932	GC_00004229	0.0792	0.9574	101	47
gamma-polyglutamate biosynthesis protein CapC	107.623	3.25e-25	2.11e-23	PAC	K22116	GC_00003983	0.0792	0.9574	101	47
phosphoenolpyruvate carboxykinase (ATP) [EC:4.1.1.49]	101.011	9.15e-24	5.78e-22	PAC	K01610	GC_00003846	0.1287	1	101	47
hemolysin III	84.5199	3.8e-20	2.34e-18	PAC	K11068	GC_00003870	0.1584	0.9574	101	47
gamma-polyglutamate biosynthesis protein CapA	84.083	4.74e-20	2.84e-18	PAC	K07282	GC_00004400	0.0891	0.8511	101	47
steroid Delta-isomerase [EC:5.3.3.1]	82.0518	1.33e-19	7.72e-18	ATL	K01822	GC_00003290	0.8317	0.0426	101	47
haloacetate dehalogenase [EC:3.8.1.3]	80.8589	2.42e-19	1.37e-17	PAC	K01561	GC_00004702	0	0.6383	101	47
exopolysaccharide production protein ExoZ	76.7422	1.95e-18	1.08e-16	ATL	K16568	GC_00004200, GC_00004248, GC_00005584, GC_00009255	0.7723	0	101	47
cation-transporting P-type ATPase F [EC:7.2.2.-]	72.6975	1.51e-17	6.96e-16	PAC	K12953	GC_00003443	0.2475	1	101	47
nitrate reductase / nitrite oxidoreductase, beta subunit [EC:1.7.5.1 1.7.99.-]	72.6975	1.51e-17	6.96e-16	PAC	K00371	GC_00003578	0.2475	1	101	47
pyruvate carboxylase subunit A [EC:6.4.1.1]	72.6975	1.51e-17	6.96e-16	PAC	K01959	GC_00003552	0.2475	1	101	47
pyruvate carboxylase subunit B [EC:6.4.1.1]	72.6975	1.51e-17	6.96e-16	PAC	K01960	GC_00003584	0.2475	1	101	47
nitrate reductase molybdenum cofactor assembly chaperone NarJ/NarW	72.6975	1.51e-17	6.96e-16	PAC	K00373	GC_00003581	0.2475	1	101	47
MFS transporter, NNP family, nitrate/nitrite transporter	72.6975	1.51e-17	6.96e-16	PAC	K02575	GC_00003496, GC_00003539	0.2475	1	101	47
nitrate reductase / nitrite oxidoreductase, alpha subunit [EC:1.7.5.1 1.7.99.-]	72.6975	1.51e-17	6.96e-16	PAC	K00370	GC_00003513	0.2475	1	101	47
nitrate reductase gamma subunit [EC:1.7.5.1 1.7.99.-]	72.6975	1.51e-17	6.96e-16	PAC	K00374	GC_00003494	0.2475	1	101	47
polysaccharide biosynthesis protein PslL	70.7582	4.04e-17	1.6e-15	ATL	K21005	GC_00003942, GC_00005592	0.7426	0	101	47
heme oxygenase (staphylobilin-producing) [EC:1.14.99.48]	70.7582	4.04e-17	1.6e-15	ATL	K07145	GC_00003436	0.7426	0	101	47
flavodoxin I	70.7582	4.04e-17	1.6e-15	ATL	K03839	GC_00003402	0.7426	0	101	47
two-component system, OmpR family, sensor histidine kinase BaeS [EC:2.7.13.3]	70.7582	4.04e-17	1.6e-15	ATL	K07642	GC_00003422	0.7426	0	101	47
carboxynorspermidine decarboxylase [EC:4.1.1.96]	70.7582	4.04e-17	1.6e-15	ATL	K13747	GC_00003472, GC_00005772	0.7426	0	101	47
poly-beta-1,6-N-acetyl-D-glucosamine synthase [EC:2.4.1.-]	70.7582	4.04e-17	1.6e-15	ATL	K11936	GC_00004201, GC_00005258	0.7426	0	101	47
two-component system, chemotaxis family, CheB/CheR fusion protein [EC:2.1.1.80 3.1.1.61]	70.7582	4.04e-17	1.6e-15	ATL	K13924	GC_00003412, GC_00005169	0.7426	0	101	47
acetoacetyl-CoA synthetase [EC:6.2.1.16]	70.7582	4.04e-17	1.6e-15	PAC	K01907	GC_00003521	0.2574	1	101	47
methylmalonyl-CoA/ethylmalonyl-CoA epimerase [EC:5.1.99.1]	69.0641	9.53e-17	3.7e-15	PAC	K05606	GC_00003753	0.2079	0.9362	101	47
putative iron-regulated protein	68.8713	1.05e-16	4.01e-15	ATL	K07231	GC_00004205, GC_00005786	0.7327	0	101	47
neuroglobin	67.0347	2.67e-16	9.08e-15	ATL	K21893	GC_00003441	0.7228	0	101	47
nucleoside triphosphate diphosphatase [EC:3.6.1.9]	67.0347	2.67e-16	9.08e-15	ATL	K04765	GC_00003503	0.7228	0	101	47
beta-lactamase class A [EC:3.5.2.6]	67.0347	2.67e-16	9.08e-15	ATL	K17836	GC_00003464	0.7228	0	101	47
glucosyl-3-phosphoglycerate synthase [EC:2.4.1.266]	67.0347	2.67e-16	9.08e-15	ATL	K13693	GC_00003533	0.7228	0	101	47
two-component system, OmpR family, response regulator BaeR	67.0347	2.67e-16	9.08e-15	ATL	K07664	GC_00003174	0.7228	0	101	47
malonate transporter and related proteins	67.0347	2.67e-16	9.08e-15	ATL	K13936	GC_00004114, GC_00005237	0.7228	0	101	47
two-component system, cell cycle sensor histidine kinase and response regulator CckA [EC:2.7.13.3]	67.0347	2.67e-16	9.08e-15	PAC	K13587	GC_00003329, GC_00005495, GC_00012021	0.2772	1	101	47
polysaccharide biosynthesis protein PslH	66.9877	2.73e-16	9.16e-15	PAC	K21001	GC_00003728	0.2178	0.9362	101	47
cobalamin biosynthesis protein CobW	66.7981	3.01e-16	9.87e-15	ATL	K02234	GC_00003715, GC_00006431	0.7426	0.0213	101	47
solute carrier family 30 (zinc transporter), member 9	66.7817	3.03e-16	9.87e-15	PAC	K14696	GC_00003632	0.2376	0.9574	101	47
beta-alanine degradation protein BauB	66.7091	3.15e-16	1.01e-14	ATL	K21700	GC_00003224	0.8317	0.1277	101	47
circadian clock protein KaiB	65.2465	6.61e-16	2e-14	ATL	K08481	GC_00003530, GC_00004020, GC_00006152	0.7129	0	101	47
deoxyribodipyrimidine photo-lyase [EC:4.1.99.3]	65.2465	6.61e-16	2e-14	ATL	K01669	GC_00004360, GC_00005248	0.7129	0	101	47
circadian clock protein KaiC	65.2465	6.61e-16	2e-14	ATL	K08482	GC_00003444	0.7129	0	101	47
lipooligosaccharide transport system permease protein	65.2465	6.61e-16	2e-14	ATL	K09694	GC_00003593	0.7129	0	101	47
antitoxin HigA-1	64.9737	7.59e-16	2.27e-14	PAC	K21498	GC_00003709, GC_00006362, GC_00014041, GC_00014586	0.2277	0.9362	101	47
putative acyl-CoA dehydrogenase	64.85	8.08e-16	2.38e-14	PAC	K09456	GC_00003055	0.2475	0.9574	101	47
malonyl-CoA/methylmalonyl-CoA synthetase [EC:6.2.1.76 6.2.1.-]	63.5047	1.6e-15	4.66e-14	ATL	K18661	GC_00003564	0.703	0	101	47
LuxR family transcriptional regulator, maltose regulon positive regulatory protein	63.1371	1.93e-15	5.54e-14	PAC	K03556	GC_00004565, GC_00004897	0.1683	0.8511	101	47
DNA-3-methyladenine glycosylase II [EC:3.2.2.21]	62.973	2.1e-15	5.94e-14	PAC	K01247	GC_00003599	0.2574	0.9574	101	47
FKBP-type peptidyl-prolyl cis-trans isomerase FklB [EC:5.2.1.8]	60.154	8.77e-15	2.46e-13	ATL	K03773	GC_00004093, GC_00006387	0.6832	0	101	47
2,4-dienoyl-CoA reductase [(3E)-enoyl-CoA-producing], peroxisomal [EC:1.3.1.124]	59.6659	1.12e-14	3.11e-13	PAC	K13237	GC_00004313	0.1683	0.8298	101	47
rifampicin phosphotransferase [EC:2.7.9.6]	58.5198	2.01e-14	5.5e-13	PAC	K22579	GC_00004854, GC_00013861, GC_00013926	0	0.4894	101	47
exopolysaccharide production protein ExoQ	57.2357	3.87e-14	1.04e-12	PAC	K16567	GC_00004678, GC_00005578, GC_00012457	0.1089	0.7234	101	47
uncharacterized protein involved in oxidation of intracellular sulfur	55.7127	8.39e-14	2.24e-12	PAC	K06039	GC_00003666	0.2574	0.9149	101	47
phytol kinase [EC:2.7.1.182]	55.5312	9.2e-14	2.39e-12	PAC	K18678	GC_00004907	0	0.4681	101	47
hydroxymethylglutaryl-CoA reductase (NADPH) [EC:1.1.1.34]	55.5312	9.2e-14	2.39e-12	PAC	K00021	GC_00004906	0	0.4681	101	47
GTP cyclohydrolase IA [EC:3.5.4.16]	55.4334	9.67e-14	2.46e-12	ATL	K01495	GC_00003704	0.6535	0	101	47
bacterioferritin [EC:1.16.3.1]	55.4334	9.67e-14	2.46e-12	ATL	K03594	GC_00003759, GC_00003788, GC_00004024	0.6535	0	101	47
TMEM175 potassium channel family protein	55.3818	9.93e-14	2.49e-12	PAC	K24915	GC_00004618	0.0693	0.6383	101	47
ribose transport system substrate-binding protein	54.3314	1.69e-13	4.21e-12	PAC	K10439	GC_00003867, GC_00004841	0.3069	0.9574	101	47
protein adenylyltransferase [EC:2.7.7.108]	53.9582	2.05e-13	5.03e-12	ATL	K08997	GC_00003325	0.7327	0.0851	101	47
zinc transporter, ZIP family	53.9357	2.07e-13	5.04e-12	ATL	K07238	GC_00003755	0.6436	0	101	47
iron complex transport system substrate-binding protein	52.5897	4.11e-13	9.27e-12	ATL	K02016	GC_00002777, GC_00010306	1	0.5532	101	47
5,10-methylenetetrahydromethanopterin reductase [EC:1.5.98.2]	52.5897	4.11e-13	9.27e-12	PAC	K00320	GC_00004958, GC_00005015	0	0.4468	101	47
alpha-D-ribose 1-methylphosphonate 5-triphosphate synthase subunit PhnG [EC:2.7.8.37]	52.4736	4.36e-13	9.27e-12	ATL	K06166	GC_00003780	0.6337	0	101	47
phosphoribosyl 1,2-cyclic phosphate phosphodiesterase [EC:3.1.4.55]	52.4736	4.36e-13	9.27e-12	ATL	K06167	GC_00003811	0.6337	0	101	47
alpha-D-ribose 1-methylphosphonate 5-triphosphate synthase subunit PhnH [EC:2.7.8.37]	52.4736	4.36e-13	9.27e-12	ATL	K06165	GC_00003806	0.6337	0	101	47
alpha-D-ribose 1-methylphosphonate 5-triphosphate synthase subunit PhnL [EC:2.7.8.37]	52.4736	4.36e-13	9.27e-12	ATL	K05780	GC_00003803	0.6337	0	101	47
GntR family transcriptional regulator, phosphonate transport system regulatory protein	52.4736	4.36e-13	9.27e-12	ATL	K02043	GC_00003785	0.6337	0	101	47
alpha-D-ribose 1-methylphosphonate 5-triphosphate diphosphatase [EC:3.6.1.63]	52.4736	4.36e-13	9.27e-12	ATL	K06162	GC_00003783	0.6337	0	101	47
ribose 1,5-bisphosphokinase [EC:2.7.4.23]	52.4736	4.36e-13	9.27e-12	ATL	K05774	GC_00003797	0.6337	0	101	47
putative phosphonate transport system ATP-binding protein	52.4736	4.36e-13	9.27e-12	ATL	K05781	GC_00003790	0.6337	0	101	47
phosphonate transport system ATP-binding protein [EC:7.3.2.2]	52.4736	4.36e-13	9.27e-12	ATL	K02041	GC_00003787	0.6337	0	101	47
phosphonate transport system permease protein	52.4736	4.36e-13	9.27e-12	ATL	K02042	GC_00003792	0.6337	0	101	47
alpha-D-ribose 1-methylphosphonate 5-phosphate C-P lyase [EC:4.7.1.1]	52.4736	4.36e-13	9.27e-12	ATL	K06163	GC_00002935	0.6337	0	101	47
fluoroacetyl-CoA thioesterase [EC:3.1.2.29]	52.2538	4.88e-13	1.03e-11	PAC	K18700	GC_00003451	0.2772	0.9149	101	47
metacaspase-1 [EC:3.4.22.-]	51.7387	6.34e-13	1.3e-11	ATL	K22684	GC_00004224, GC_00006646, GC_00013198, GC_00018270	0.6535	0.0213	101	47
hydrogenase-4 transcriptional activator	51.7387	6.34e-13	1.3e-11	ATL	K12146	GC_00003627	0.6535	0.0213	101	47
AraC family transcriptional regulator	51.7387	6.34e-13	1.3e-11	ATL	K13652	GC_00003416	0.6535	0.0213	101	47
D-lactate dehydrogenase	50.9768	9.35e-13	1.9e-11	PAC	K18930	GC_00003104	0.2277	0.8511	101	47
cyanate lyase [EC:4.2.1.104]	50.2697	1.34e-12	2.65e-11	ATL	K01725	GC_00003700	0.6436	0.0213	101	47
mannose-1-phosphate guanylyltransferase [EC:2.7.7.13]	50.2697	1.34e-12	2.65e-11	PAC	K00971	GC_00003323	0.3564	0.9787	101	47
mannose-1-phosphate guanylyltransferase / mannose-6-phosphate isomerase [EC:2.7.7.13 5.3.1.8]	50.2697	1.34e-12	2.65e-11	PAC	K16011	GC_00003335	0.3564	0.9787	101	47
iron complex transport system permease protein	49.6942	1.8e-12	3.34e-11	ATL	K02015	GC_00002641	1	0.5745	101	47
glutaryl-CoA dehydrogenase [EC:1.3.8.6]	49.6942	1.8e-12	3.34e-11	PAC	K00252	GC_00005021	0	0.4255	101	47
2-phospho-L-lactate/phosphoenolpyruvate guanylyltransferase [EC:2.7.7.68 2.7.7.105]	49.6942	1.8e-12	3.34e-11	PAC	K14941	GC_00005028	0	0.4255	101	47
FO synthase [EC:2.5.1.147 4.3.1.32]	49.6942	1.8e-12	3.34e-11	PAC	K11779	GC_00004933	0	0.4255	101	47
2,4-didehydro-3-deoxy-L-rhamnonate hydrolase [EC:3.7.1.26]	49.6942	1.8e-12	3.34e-11	PAC	K18336	GC_00004912	0	0.4255	101	47
3-hydroxybutyryl-CoA dehydrogenase [EC:1.1.1.157]	49.6942	1.8e-12	3.34e-11	PAC	K00074	GC_00004916	0	0.4255	101	47
aerobic carbon-monoxide dehydrogenase small subunit [EC:1.2.5.3]	49.6942	1.8e-12	3.34e-11	PAC	K03518	GC_00004971, GC_00004972	0	0.4255	101	47
bacterioferritin-associated ferredoxin	48.2891	3.68e-12	6.72e-11	ATL	K02192	GC_00003851	0.604	0	101	47
pyruvate ferredoxin oxidoreductase beta subunit [EC:1.2.7.1]	48.2891	3.68e-12	6.72e-11	PAC	K00170	GC_00003271	0.396	1	101	47
putative salt-induced outer membrane protein	47.2729	6.18e-12	1.12e-10	ATL	K07283	GC_00003791, GC_00005621	0.7327	0.1277	101	47
pyruvate ferredoxin oxidoreductase gamma subunit [EC:1.2.7.1]	46.9577	7.25e-12	1.29e-10	PAC	K00172	GC_00003262	0.4059	1	101	47
pyruvate ferredoxin oxidoreductase alpha subunit [EC:1.2.7.1]	46.9577	7.25e-12	1.29e-10	PAC	K00169	GC_00003250	0.4059	1	101	47
xanthine dehydrogenase molybdenum-binding subunit [EC:1.17.1.4]	46.8435	7.69e-12	1.36e-10	PAC	K00087	GC_00004988	0	0.4043	101	47
sulfite dehydrogenase (quinone) subunit SoeB	45.8975	1.25e-11	2.19e-10	ATL	K21308	GC_00003532	0.6832	0.0851	101	47
apoptotic protease-activating factor	45.6562	1.41e-11	2.33e-10	ATL	K02084	GC_00003758, GC_00012354	0.5842	0	101	47
NAD-dependent deacetylase [EC:2.3.1.286]	45.6562	1.41e-11	2.33e-10	ATL	K12410	GC_00003887	0.5842	0	101	47
phospholysine phosphohistidine inorganic pyrophosphate phosphatase [EC:3.6.1.1 3.1.3.-]	45.6562	1.41e-11	2.33e-10	ATL	K11725	GC_00003927	0.5842	0	101	47
aminoglycoside 3-N-acetyltransferase I [EC:2.3.1.60]	45.6562	1.41e-11	2.33e-10	ATL	K03395	GC_00003891	0.5842	0	101	47
LysR family transcriptional regulator, regulator for metE and metH	45.6562	1.41e-11	2.33e-10	PAC	K03576	GC_00003191	0.4158	1	101	47
peroxiredoxin 2/4 [EC:1.11.1.24]	45.6562	1.41e-11	2.33e-10	PAC	K03386	GC_00003246	0.4158	1	101	47
two-component system, OmpR family, phosphate regulon response regulator OmpR	45.6562	1.41e-11	2.33e-10	PAC	K07659	GC_00002913	0.4158	1	101	47
two-component system, OmpR family, osmolarity sensor histidine kinase EnvZ [EC:2.7.13.3]	45.6562	1.41e-11	2.33e-10	PAC	K07638	GC_00003314, GC_00004543, GC_00008179	0.4158	1	101	47
quaternary ammonium compound-resistance protein SugE	45.3586	1.64e-11	2.69e-10	PAC	K11741	GC_00003705, GC_00005657	0.3663	0.9574	101	47
two-component system, OmpR family, response regulator RstA	44.8812	2.09e-11	3.41e-10	ATL	K07661	GC_00003040	0.8911	0.3617	101	47
aerotaxis receptor	44.736	2.25e-11	3.64e-10	PAC	K03776	GC_00003445, GC_00005236	0.396	0.9787	101	47
sulfur dioxygenase [EC:1.13.11.18]	44.3837	2.7e-11	3.66e-10	PAC	K17725	GC_00003337, GC_00003553	0.4257	1	101	47
polyisoprenyl-phosphate glycosyltransferase [EC:2.4.-.-]	44.3837	2.7e-11	3.66e-10	PAC	K20534	GC_00003141	0.4257	1	101	47
AraC family transcriptional regulator, activator of mtrCDE	44.3837	2.7e-11	3.66e-10	PAC	K18991	GC_00003415, GC_00003648, GC_00005293, GC_00005703	0.4257	1	101	47
citrate lyase subunit beta / citryl-CoA lyase [EC:4.1.3.34]	44.3837	2.7e-11	3.66e-10	ATL	K01644	GC_00004179	0.5743	0	101	47
4,5-DOPA dioxygenase extradiol [EC:1.13.11.-]	44.3837	2.7e-11	3.66e-10	ATL	K15777	GC_00004246	0.5743	0	101	47
S-formylglutathione hydrolase [EC:3.1.2.12]	44.3837	2.7e-11	3.66e-10	ATL	K01070	GC_00004037	0.5743	0	101	47
pullulanase [EC:3.2.1.41]	44.3837	2.7e-11	3.66e-10	ATL	K01200	GC_00003953	0.5743	0	101	47
oxalyl-CoA decarboxylase [EC:4.1.1.8]	44.3837	2.7e-11	3.66e-10	ATL	K01577	GC_00004007	0.5743	0	101	47
acetate---CoA ligase (ADP-forming) [EC:6.2.1.13]	44.3837	2.7e-11	3.66e-10	ATL	K24012	GC_00004001	0.5743	0	101	47
putative pyruvate formate lyase activating enzyme [EC:1.97.1.4]	44.3837	2.7e-11	3.66e-10	ATL	K04070	GC_00003995	0.5743	0	101	47
hydroxypyruvate isomerase [EC:5.3.1.22]	44.3837	2.7e-11	3.66e-10	ATL	K01816	GC_00004090	0.5743	0	101	47
3-oxoadipate enol-lactonase [EC:3.1.1.24]	44.3837	2.7e-11	3.66e-10	ATL	K01055	GC_00003992	0.5743	0	101	47
1,2-diacylglycerol 3-beta-glucosyltransferase [EC:2.4.1.336]	44.3837	2.7e-11	3.66e-10	ATL	K19003	GC_00004247	0.5743	0	101	47
2-hydroxy-3-oxopropionate reductase [EC:1.1.1.60]	44.3837	2.7e-11	3.66e-10	ATL	K00042	GC_00004140	0.5743	0	101	47
two-component system, OmpR family, response regulator CpxR	44.3837	2.7e-11	3.66e-10	ATL	K07662	GC_00004083	0.5743	0	101	47
two-component system, NtrC family, sensor histidine kinase GlrK [EC:2.7.13.3]	44.3837	2.7e-11	3.66e-10	ATL	K07711	GC_00003907	0.5743	0	101	47
MFS transporter, OFA family, oxalate/formate antiporter	44.3837	2.7e-11	3.66e-10	ATL	K08177	GC_00004215	0.5743	0	101	47
formyl-CoA transferase [EC:2.8.3.16]	44.3837	2.7e-11	3.66e-10	ATL	K07749	GC_00004017, GC_00004018	0.5743	0	101	47
putative tricarboxylic transport membrane protein	44.3837	2.7e-11	3.66e-10	ATL	K07794	GC_00003918, GC_00003921, GC_00004185	0.5743	0	101	47
tartronate-semialdehyde synthase [EC:4.1.1.47]	44.3837	2.7e-11	3.66e-10	ATL	K01608	GC_00004070	0.5743	0	101	47
putative chitinase	44.3837	2.7e-11	3.66e-10	ATL	K03791	GC_00004059	0.5743	0	101	47
caffeoyl-CoA O-methyltransferase [EC:2.1.1.104]	44.3837	2.7e-11	3.66e-10	ATL	K00588	GC_00004076	0.5743	0	101	47
glucan endo-1,3-alpha-glucosidase [EC:3.2.1.59]	44.3837	2.7e-11	3.66e-10	ATL	K08254	GC_00004222	0.5743	0	101	47
TetR/AcrR family transcriptional regulator, tetracycline repressor protein	44.3837	2.7e-11	3.66e-10	ATL	K18476	GC_00003939	0.5743	0	101	47
two-component system, NtrC family, response regulator GlrR	44.3837	2.7e-11	3.66e-10	ATL	K07715	GC_00003964	0.5743	0	101	47
S-adenosyl-L-methionine hydrolase (adenosine-forming) [EC:3.13.2.3]	44.3837	2.7e-11	3.66e-10	ATL	K22205	GC_00003986	0.5743	0	101	47
two-component system, sensor histidine kinase LadS	44.3057	2.81e-11	3.79e-10	PAC	K20971	GC_00003675	0.2475	0.8298	101	47
coenzyme F420-0:L-glutamate ligase / coenzyme F420-1:gamma-L-glutamate ligase [EC:6.3.2.31 6.3.2.34]	44.0367	3.22e-11	4.22e-10	PAC	K12234	GC_00005204	0	0.383	101	47
LPPG:FO 2-phospho-L-lactate transferase [EC:2.7.8.28]	44.0367	3.22e-11	4.22e-10	PAC	K11212	GC_00005206	0	0.383	101	47
aerobic carbon-monoxide dehydrogenase medium subunit [EC:1.2.5.3]	44.0367	3.22e-11	4.22e-10	PAC	K03519	GC_00005060	0	0.383	101	47
AraC family transcriptional regulator, positive regulator of tynA and feaB	44.0367	3.22e-11	4.22e-10	PAC	K14063	GC_00004978	0	0.383	101	47
iron complex transport system ATP-binding protein [EC:7.2.2.-]	44.0367	3.22e-11	4.22e-10	ATL	K02013	GC_00001666	1	0.617	101	47
7,8-dihydropterin-6-yl-methyl-4-(beta-D-ribofuranosyl)aminobenzene 5'-phosphate synthase [EC:2.5.1.105]	43.1392	5.1e-11	6.56e-10	ATL	K06897	GC_00004271	0.5644	0	101	47
5-methyltetrahydropteroyltriglutamate--homocysteine methyltransferase [EC:2.1.1.14]	43.1392	5.1e-11	6.56e-10	PAC	K00549	GC_00003177	0.4356	1	101	47
polyhydroxybutyrate depolymerase	43.1392	5.1e-11	6.56e-10	ATL	K03932	GC_00004297	0.5644	0	101	47
AI-2 transport protein TqsA	40.9128	1.59e-10	2.01e-09	PAC	K11744	GC_00003219	0.4257	0.9787	101	47
SprT protein	40.9128	1.59e-10	2.01e-09	PAC	K02742	GC_00003248	0.4257	0.9787	101	47
aminopeptidase YwaD [EC:3.4.11.6 3.4.11.10]	40.9128	1.59e-10	2.01e-09	PAC	K19701	GC_00003319, GC_00005154	0.4257	0.9787	101	47
nickel/cobalt transporter (NicO) family protein	40.7305	1.75e-10	2.2e-09	ATL	K08970	GC_00004463, GC_00006432	0.5446	0	101	47
phosphatidylinositol alpha 1,6-mannosyltransferase [EC:2.4.1.-]	40.6641	1.81e-10	2.26e-09	ATL	K12583	GC_00002977	0.9604	0.5319	101	47
two-component system, OmpR family, sensor histidine kinase RstB [EC:2.7.13.3]	40.4071	2.06e-10	2.56e-09	ATL	K07639	GC_00003020	0.8713	0.3617	101	47
D-aspartate ligase [EC:6.3.1.12]	40.0767	2.44e-10	3e-09	PAC	K17810	GC_00003661, GC_00005597	0.4059	0.9574	101	47
alginate O-acetyltransferase complex protein AlgI	40.0767	2.44e-10	3e-09	PAC	K19294	GC_00003312, GC_00005822	0.4059	0.9574	101	47
glutamate-1-semialdehyde 2,1-aminomutase [EC:5.4.3.8]	39.8994	2.67e-10	3.25e-09	ATL	K01845	GC_00002666	0.9901	0.617	101	47
8-hydroxy-5-deazaflavin:NADPH oxidoreductase [EC:1.5.1.40]	39.8994	2.67e-10	3.25e-09	PAC	K06988	GC_00005104, GC_00016850	0.0099	0.383	101	47
oxidoreductase [EC:1.1.1.-]	39.6952	2.97e-10	3.59e-09	ATL	K17290	GC_00004130	0.5644	0.0213	101	47
carbonic anhydrase [EC:4.2.1.1]	38.8327	4.62e-10	5.55e-09	PAC	K01673	GC_00003253	0.4158	0.9574	101	47
Ca2+/H+ antiporter, TMEM165/GDT1 family	38.1258	6.63e-10	7.93e-09	PAC	K23541	GC_00003306, GC_00012348	0.396	0.9362	101	47
succinoglycan biosynthesis protein ExoO [EC:2.4.-.-]	37.7279	8.13e-10	9.67e-09	PAC	K16555	GC_00004680	0.0693	0.5106	101	47
rubredoxin---NAD+ reductase [EC:1.18.1.1]	37.6173	8.61e-10	1.02e-08	PAC	K05297	GC_00003222	0.4257	0.9574	101	47
CO dehydrogenase maturation factor	37.3058	1.01e-09	1.19e-08	ATL	K07321	GC_00004482, GC_00004487	0.5149	0	101	47
CAAX protease family protein	37.1613	1.09e-09	1.27e-08	ATL	K07052	GC_00002696, GC_00004208, GC_00018482	0.9901	0.6383	101	47
2-haloacid dehalogenase [EC:3.8.1.2]	37.1419	1.1e-09	1.28e-08	PAC	K01560	GC_00003879	0.2376	0.766	101	47
MerR family transcriptional regulator, Zn(II)-responsive regulator of zntA	36.9926	1.19e-09	1.37e-08	PAC	K13638	GC_00004554, GC_00017289	0.1188	0.5957	101	47
anaerobic carbon-monoxide dehydrogenase catalytic subunit [EC:1.2.7.4]	36.2114	1.77e-09	2.03e-08	ATL	K00198	GC_00004461, GC_00004481	0.505	0	101	47
LytTR family transcriptional regulator, CO-responsive transcriptional regulator RcoM	36.2114	1.77e-09	2.03e-08	ATL	K21696	GC_00004474, GC_00004491	0.505	0	101	47
large subunit ribosomal protein L30	35.5809	2.45e-09	2.79e-08	ATL	K02907	GC_00003276	0.7525	0.234	101	47
GDPmannose 4,6-dehydratase [EC:4.2.1.47]	34.857	3.55e-09	4.02e-08	PAC	K01711	GC_00003813	0.2178	0.7234	101	47
toxic protein SymE	34.4667	4.34e-09	4.89e-08	PAC	K19048	GC_00006197, GC_00006779, GC_00007787, GC_00008993	0.0099	0.3404	101	47
dihydromethanopterin reductase (acceptor) [EC:1.5.99.15]	31.815	1.7e-08	1.9e-07	ATL	K18853	GC_00002655	0.9901	0.6809	101	47
GDP-L-fucose synthase [EC:1.1.1.271]	31.7607	1.74e-08	1.94e-07	PAC	K02377	GC_00003815	0.2376	0.7234	101	47
N-acetylglucosaminyldiphosphoundecaprenol N-acetyl-beta-D-mannosaminyltransferase [EC:2.4.1.187]	31.7607	1.74e-08	1.94e-07	PAC	K05946	GC_00003639, GC_00011148	0.2376	0.7234	101	47
alginate production protein	31.7211	1.78e-08	1.96e-07	PAC	K16081	GC_00003370	0.3762	0.8723	101	47
arsenate reductase (thioredoxin) [EC:1.20.4.4]	31.7211	1.78e-08	1.96e-07	ATL	K03741	GC_00003641	0.6238	0.1277	101	47
two-component system, OmpR family, sensor histidine kinase CpxA [EC:2.7.13.3]	31.5266	1.97e-08	2.13e-07	ATL	K07640	GC_00004212, GC_00008299	0.5743	0.0851	101	47
undecaprenyl phosphate-alpha-L-ara4FN deformylase [EC:3.5.1.-]	31.5266	1.97e-08	2.13e-07	PAC	K13014	GC_00003230	0.4257	0.9149	101	47
AraC family transcriptional regulator, regulatory protein of adaptative response / methylated-DNA-[protein]-cysteine methyltransferase [EC:2.1.1.63]	31.5266	1.97e-08	2.13e-07	PAC	K10778	GC_00003669, GC_00005576	0.4257	0.9149	101	47
large subunit ribosomal protein L34	30.6263	3.13e-08	3.38e-07	PAC	K02914	GC_00006045	0	0.2766	101	47
two-component system, NtrC family, response regulator AtoC	30.4058	3.5e-08	3.76e-07	ATL	K07714	GC_00003731	0.5644	0.0851	101	47
toxin HigB-1	30.1944	3.91e-08	4.18e-07	ATL	K07334	GC_00003646, GC_00007079, GC_00017091	0.6337	0.1489	101	47
ech hydrogenase subunit E	30.0894	4.13e-08	4.39e-07	ATL	K14090	GC_00004483	0.4455	0	101	47
phage terminase small subunit	29.7094	5.02e-08	5.31e-07	PAC	K07474	GC_00005059, GC_00007380, GC_00007784	0.0495	0.4043	101	47
polysaccharide biosynthesis protein PslG	29.6899	5.07e-08	5.34e-07	PAC	K21000	GC_00004763	0.0594	0.4255	101	47
membrane-bound hydrogenase subunit mbhJ [EC:1.12.7.2]	28.2044	1.09e-07	1.13e-06	ATL	K18023	GC_00004515	0.4257	0	101	47
glutathione-regulated potassium-efflux system ancillary protein KefG	28.2044	1.09e-07	1.13e-06	ATL	K11748	GC_00004508, GC_00016277	0.4257	0	101	47
NADPH dehydrogenase (quinone) [EC:1.6.5.10]	28.2044	1.09e-07	1.13e-06	ATL	K03923	GC_00004530	0.4257	0	101	47
all-trans-retinol 13,14-reductase [EC:1.3.99.23]	28.0626	1.17e-07	1.21e-06	PAC	K09516	GC_00005981	0	0.2553	101	47
two-component system, response regulator / RNA-binding antiterminator	27.2886	1.75e-07	1.8e-06	ATL	K07183	GC_00004797, GC_00005350	0.4158	0	101	47
protein PsiE	27.1374	1.89e-07	1.94e-06	PAC	K13256	GC_00003336	0.4158	0.8723	101	47
serine protease SohB [EC:3.4.21.-]	26.7894	2.27e-07	2.31e-06	PAC	K04774	GC_00003999	0.2376	0.6809	101	47
arsenite transporter	26.4351	2.73e-07	2.77e-06	ATL	K03325	GC_00003598	0.6238	0.1702	101	47
16S rRNA (uracil1498-N3)-methyltransferase [EC:2.1.1.193]	25.7218	3.94e-07	3.98e-06	ATL	K09761	GC_00002609	0.9802	0.7021	101	47
outer membrane protein, heavy metal efflux system	25.1537	5.29e-07	5.32e-06	PAC	K15725	GC_00006786, GC_00007099, GC_00007302, GC_00016578, GC_00016604	0.0297	0.3191	101	47
cardiolipin synthase A/B [EC:2.7.8.-]	23.2006	1.46e-06	1.46e-05	PAC	K06131	GC_00003352	0.4059	0.8298	101	47
transposase, IS30 family	23.1531	1.5e-06	1.49e-05	PAC	K07482	GC_00004665, GC_00005935, GC_00006265, GC_00006489, GC_00007341, GC_00007976, GC_00013235	0.2475	0.6596	101	47
oligopeptide transport system permease protein	23.0466	1.58e-06	1.57e-05	ATL	K15581	GC_00002491	1	0.7872	101	47
MerR family transcriptional regulator, thiopeptide resistance regulator	22.7209	1.87e-06	1.85e-05	PAC	K21744	GC_00004739	0.0792	0.4043	101	47
membrane fusion protein, heavy metal efflux system	22.6872	1.91e-06	1.87e-05	PAC	K15727	GC_00006804, GC_00006990, GC_00008035, GC_00018501	0.0297	0.2979	101	47
mRNA interferase HigB [EC:3.1.-.-]	22.6872	1.91e-06	1.87e-05	PAC	K19166	GC_00005050, GC_00008305	0.0297	0.2979	101	47
Cu(I)/Ag(I) efflux system periplasmic protein CusF	22.1824	2.48e-06	2.42e-05	PAC	K07810	GC_00003308	0.4158	0.8298	101	47
chromate transporter	21.9049	2.87e-06	2.78e-05	PAC	K07240	GC_00003908	0.2574	0.6596	101	47
RNA 2',3'-cyclic 3'-phosphodiesterase [EC:3.1.4.58]	21.6508	3.27e-06	3.16e-05	PAC	K01975	GC_00003061	0.6139	0.9787	101	47
universal stress protein E	21.1925	4.15e-06	3.96e-05	PAC	K14055	GC_00003315	0.4257	0.8298	101	47
apolipoprotein D and lipocalin family protein	21.1925	4.15e-06	3.96e-05	PAC	K03098	GC_00003676, GC_00005379	0.4257	0.8298	101	47
LysR family transcriptional regulator, transcriptional activator of nhaA	21.1925	4.15e-06	3.96e-05	PAC	K03717	GC_00003299	0.4257	0.8298	101	47
DNA recombination protein RmuC	20.7729	5.17e-06	4.89e-05	ATL	K09760	GC_00002488, GC_00004919	0.9802	0.7447	101	47
cell division protein ZapE	20.7729	5.17e-06	4.89e-05	ATL	K06916	GC_00002566	0.9802	0.7447	101	47
AraC family transcriptional regulator, transcriptional activator FtrA	20.548	5.82e-06	5.47e-05	ATL	K13633	GC_00004510	0.4059	0.0426	101	47
HTH-type transcriptional regulator / antitoxin HigA	19.3707	1.08e-05	0.000101	PAC	K18831	GC_00004815, GC_00004946, GC_00005835, GC_00006308, GC_00006569, GC_00006627, GC_00006759, GC_00007260, GC_00008375, GC_00008772, GC_00008919, GC_00008994, GC_00009148, GC_00010218, GC_00011018, GC_00011241, GC_00012638, GC_00013508, GC_00013753, GC_00014421, GC_00015132, GC_00016032, GC_00016095, GC_00017399, GC_00017942, GC_00018550	0.3564	0.7447	101	47
copper/silver efflux system protein	18.9667	1.33e-05	0.000124	PAC	K07787	GC_00003235, GC_00005344	0.4257	0.8085	101	47
p-cymene methyl-monooxygenase electron transfer component [EC:1.18.1.3]	18.7931	1.46e-05	0.000135	ATL	K18293	GC_00003871	0.5248	0.1489	101	47
siroheme decarboxylase [EC:4.1.1.111]	18.2479	1.94e-05	0.000176	PAC	K22225	GC_00003017, GC_00003023, GC_00003028	0.6931	1	101	47
antitoxin YefM	18.2479	1.94e-05	0.000176	PAC	K19159	GC_00003022, GC_00003643, GC_00010009	0.6931	1	101	47
protein NirF	18.2479	1.94e-05	0.000176	PAC	K19345	GC_00003013	0.6931	1	101	47
toxin YoeB [EC:3.1.-.-]	18.2479	1.94e-05	0.000176	PAC	K19158	GC_00003024, GC_00004408, GC_00011577	0.6931	1	101	47
heme d1 biosynthesis protein	18.2479	1.94e-05	0.000176	PAC	K24868	GC_00003008	0.6931	1	101	47
dihydro-heme d1 dehydrogenase	18.2479	1.94e-05	0.000176	PAC	K24867	GC_00003007	0.6931	1	101	47
ubiquinone biosynthesis accessory factor UbiK	18.1739	2.02e-05	0.00018	ATL	K09806	GC_00002505	1	0.8298	101	47
MipA family protein	18.1739	2.02e-05	0.00018	ATL	K07274	GC_00002853, GC_00003031, GC_00005525	1	0.8298	101	47
dTDP-4-amino-4,6-dideoxygalactose transaminase [EC:2.6.1.59]	18.1739	2.02e-05	0.00018	PAC	K02805	GC_00006709	0	0.1702	101	47
putative glycosyltransferase [EC:2.4.-.-]	18.1739	2.02e-05	0.00018	PAC	K13670	GC_00006847	0	0.1702	101	47
nitric oxide reductase subunit C	17.7775	2.48e-05	0.000221	ATL	K02305	GC_00003307	0.5842	0.2128	101	47
alkane 1-monooxygenase [EC:1.14.15.3]	17.5003	2.87e-05	0.000254	ATL	K00496	GC_00003757	0.5347	0.1702	101	47
gluconokinase [EC:2.7.1.12]	16.7878	4.18e-05	0.000368	ATL	K00851	GC_00000130	0.9901	0.8085	101	47
nitric oxide reductase subunit B [EC:1.7.2.5]	16.4996	4.87e-05	0.000427	ATL	K04561	GC_00002992	0.7129	0.3617	101	47
toxin ParE1/3/4	16.4586	4.97e-05	0.000435	ATL	K19092	GC_00004373, GC_00004524, GC_00004859, GC_00004973, GC_00005689, GC_00005998, GC_00006080, GC_00007257, GC_00007544, GC_00007545, GC_00009142, GC_00009258, GC_00009978, GC_00010716, GC_00010794	0.9109	0.6383	101	47
cytochrome c55X	16.1713	5.79e-05	0.0005	PAC	K19344	GC_00003034	0.6832	0.9787	101	47
nitrite reductase (NO-forming) / hydroxylamine reductase [EC:1.7.2.1 1.7.99.1]	16.1713	5.79e-05	0.0005	PAC	K15864	GC_00003004	0.6832	0.9787	101	47
plastocyanin	16.1713	5.79e-05	0.0005	PAC	K02638	GC_00003003	0.6832	0.9787	101	47
menaquinone-dependent protoporphyrinogen oxidase [EC:1.3.5.3]	16.07	6.1e-05	0.000525	ATL	K00230	GC_00004742	0.2772	0	101	47
transmembrane protein 70, mitochondrial	15.7893	7.08e-05	0.000602	PAC	K17966	GC_00006867	0	0.1489	101	47
Fur family transcriptional regulator, zinc uptake regulator	15.7893	7.08e-05	0.000602	ATL	K09823	GC_00002100, GC_00006402	1	0.8511	101	47
protein deglycase [EC:3.5.1.124]	15.7893	7.08e-05	0.000602	ATL	K03152	GC_00001339	1	0.8511	101	47
type IV secretion system protein VirD4 [EC:7.4.2.8]	15.6061	7.8e-05	0.000661	PAC	K03205	GC_00005767, GC_00006896, GC_00009309, GC_00010445, GC_00013206, GC_00016207, GC_00017431	0.0594	0.2979	101	47
two-component system, oxyanion-binding sensor	15.368	8.85e-05	0.000747	ATL	K22067	GC_00004754	0.2673	0	101	47
beta-ketodecanoyl-[acyl-carrier-protein] synthase [EC:2.3.1.207]	14.9279	0.000112	0.000939	PAC	K16872	GC_00003139	0.5743	0.8936	101	47
membrane fusion protein, copper/silver efflux system	14.918	0.000112	0.000941	PAC	K07798	GC_00003357, GC_00004895	0.4257	0.766	101	47
membrane fusion protein, hemolysin D	14.3205	0.000154	0.00128691	PAC	K11003	GC_00004362	0.1881	0.4894	101	47
sulfite dehydrogenase (quinone) subunit SoeA [EC:1.8.5.6]	14.0254	0.00018	0.00148861	ATL	K21307	GC_00003380, GC_00004936	0.7426	0.4255	101	47
two-component system, NarL family, sensor histidine kinase EvgS [EC:2.7.13.3]	14.0254	0.00018	0.00148861	ATL	K07679	GC_00003818, GC_00005313, GC_00005737, GC_00006500, GC_00007081, GC_00008607	0.7426	0.4255	101	47
sulfite dehydrogenase (quinone) subunit SoeC	14.0254	0.00018	0.00148861	ATL	K21309	GC_00003385, GC_00005233	0.7426	0.4255	101	47
ATP-binding cassette, subfamily B, bacterial HlyB/CyaB	13.8901	0.000194	0.00159374	PAC	K11004	GC_00004003	0.2079	0.5106	101	47
2-dehydropantoate 2-reductase [EC:1.1.1.169]	13.8349	0.0002	0.00163522	ATL	K00077	GC_00003550, GC_00005016, GC_00005107	0.7228	0.4043	101	47
BTB/POZ domain-containing protein KCTD9	13.7419	0.00021	0.00171187	ATL	K21919	GC_00003628, GC_00004157, GC_00005625	0.9802	0.8085	101	47
cytochrome c-type protein NrfB	13.4384	0.000247	0.00195202	PAC	K04013	GC_00008490, GC_00010864	0	0.1277	101	47
magnesium chelatase family protein	13.4384	0.000247	0.00195202	ATL	K07391	GC_00000061	1	0.8723	101	47
glutaminyl-tRNA synthetase [EC:6.1.1.18]	13.4384	0.000247	0.00195202	ATL	K01886	GC_00002224	1	0.8723	101	47
adenylylsulfate reductase, subunit B [EC:1.8.99.2]	13.4384	0.000247	0.00195202	ATL	K00395	GC_00002240, GC_00005188	1	0.8723	101	47
membrane protein required for colicin V production	13.4384	0.000247	0.00195202	ATL	K03558	GC_00002462	1	0.8723	101	47
glyceraldehyde-3-phosphate dehydrogenase (arsenate-transferring) [EC:1.2.1.107]	13.4384	0.000247	0.00195202	ATL	K25224	GC_00002288	1	0.8723	101	47
zinc transport system ATP-binding protein [EC:7.2.2.20]	13.4384	0.000247	0.00195202	ATL	K09817	GC_00001532	1	0.8723	101	47
zinc transport system permease protein	13.4384	0.000247	0.00195202	ATL	K09816	GC_00000497	1	0.8723	101	47
transcriptional regulator HilA, main transcriptional regulator of SPI1	13.4341	0.000247	0.00195202	PAC	K22486	GC_00003221	0.5149	0.8298	101	47
betaine/carnitine transporter, BCCT family	13.4154	0.00025	0.00196451	PAC	K03451	GC_00006120	0.0297	0.2128	101	47
exopolysaccharide biosynthesis glucuronosyltransferase PssE	13.3138	0.000263	0.00206654	PAC	K25904	GC_00006003, GC_00013911	0.0396	0.234	101	47
tight adherence protein C	12.8684	0.000334	0.00261203	PAC	K12511	GC_00003164	0.5743	0.8723	101	47
alpha-glucosidase [EC:3.2.1.20]	12.6723	0.000371	0.00289047	ATL	K01187	GC_00004829	0.2277	0	101	47
tight adherence protein B	12.1555	0.000489	0.00379865	PAC	K12510	GC_00003103	0.5842	0.8723	101	47
GTP pyrophosphokinase [EC:2.7.6.5]	12.1261	0.000497	0.00380572	PAC	K07816	GC_00008478, GC_00010125, GC_00012821, GC_00013401	0.0099	0.1489	101	47
4-hydroxy-3-methylbut-2-en-1-yl diphosphate reductase [EC:1.17.7.4]	12.1261	0.000497	0.00380572	ATL	K03527	GC_00000117	0.9901	0.8511	101	47
antitoxin CptB	12.1261	0.000497	0.00380572	ATL	K09159	GC_00002508	0.9901	0.8511	101	47
REP-associated tyrosine transposase	12.1261	0.000497	0.00380572	ATL	K07491	GC_00000046, GC_00000125, GC_00002498, GC_00004291, GC_00004336, GC_00004423, GC_00004741, GC_00005693, GC_00005694, GC_00006093, GC_00009141, GC_00011737, GC_00013487, GC_00015667, GC_00017165, GC_00017343	0.9901	0.8511	101	47
putative ferrous iron transport protein C	12.1188	0.000499	0.00380747	ATL	K10123	GC_00002929	0.9208	0.7021	101	47
regulatory protein RepA	12.0104	0.000529	0.00402145	PAC	K07505	GC_00004846, GC_00006510, GC_00011472, GC_00013872, GC_00015868	0.1188	0.3617	101	47
mxaD protein	11.9924	0.000534	0.00404668	PAC	K16260	GC_00002985	0.7426	0.9787	101	47
DNA mismatch endonuclease, patch repair protein [EC:3.1.-.-]	11.7928	0.000595	0.00448897	PAC	K07458	GC_00006347, GC_00007448, GC_00007644, GC_00008235, GC_00013122	0.0693	0.2766	101	47
pilus assembly protein CpaF [EC:7.4.2.8]	11.4612	0.000711	0.00532871	PAC	K02283	GC_00003087	0.5941	0.8723	101	47
pilus assembly protein CpaB	11.4612	0.000711	0.00532871	PAC	K02279	GC_00003117	0.5941	0.8723	101	47
exopolysaccharide biosynthesis glucuronosyltransferase PssD	11.3281	0.000763	0.0056859	PAC	K25903	GC_00005709	0.0495	0.234	101	47
polysaccharide biosynthesis protein VpsI	11.3281	0.000763	0.0056859	PAC	K20922	GC_00005868, GC_00016265	0.0495	0.234	101	47
glycine oxidase [EC:1.4.3.19]	11.2679	0.000789	0.0058534	ATL	K03153	GC_00000162	0.9703	0.8085	101	47
flagellar transcriptional activator FlhD	11.2293	0.000805	0.00595652	PAC	K02403	GC_00005840	0.0396	0.2128	101	47
aminoglycoside 6-adenylyltransferase [EC:2.7.7.-]	11.1204	0.000854	0.00607303	PAC	K05593	GC_00007699	0	0.1064	101	47
exodeoxyribonuclease VIII [EC:3.1.11.-]	11.1204	0.000854	0.00607303	PAC	K10906	GC_00007759	0	0.1064	101	47
HTH-type transcriptional regulator, cell division transcriptional repressor	11.1204	0.000854	0.00607303	PAC	K22300	GC_00008829, GC_00010436	0	0.1064	101	47
bifunctional NMN adenylyltransferase/nudix hydrolase [EC:2.7.7.1 3.6.1.-]	11.1204	0.000854	0.00607303	PAC	K13522	GC_00007580	0	0.1064	101	47
nicotinamide phosphoribosyltransferase [EC:2.4.2.12]	11.1204	0.000854	0.00607303	PAC	K03462	GC_00007550	0	0.1064	101	47
transcriptional repressor of cell division inhibition gene dicB	11.1204	0.000854	0.00607303	PAC	K22302	GC_00008171, GC_00012950	0	0.1064	101	47
putative pyoverdin transport system ATP-binding/permease protein	11.1204	0.000854	0.00607303	PAC	K06160	GC_00007714, GC_00014114	0	0.1064	101	47
glutamyl-tRNA synthetase [EC:6.1.1.17]	11.1204	0.000854	0.00607303	ATL	K01885	GC_00001982	1	0.8936	101	47
MFS transporter, APGE family, 1-arseno-3-phosphoglycerate exporter	11.1204	0.000854	0.00607303	ATL	K25223	GC_00001940	1	0.8936	101	47
ribosomal protein S12 methylthiotransferase [EC:2.8.4.4]	11.1204	0.000854	0.00607303	ATL	K14441	GC_00002216	1	0.8936	101	47
arsenical pump membrane protein	11.1204	0.000854	0.00607303	ATL	K03893	GC_00002385	1	0.8936	101	47
large subunit ribosomal protein L20	11.1204	0.000854	0.00607303	ATL	K02887	GC_00002426	1	0.8936	101	47
pilus assembly protein Flp/PilA	10.7851	0.00102321	0.00723115	PAC	K02651	GC_00003794, GC_00004593	0.604	0.8723	101	47
pilus assembly protein CpaC	10.7851	0.00102321	0.00723115	PAC	K02280	GC_00003085	0.604	0.8723	101	47
cell filamentation protein, protein adenylyltransferase [EC:2.7.7.108]	10.7611	0.00103654	0.00730196	PAC	K04095	GC_00003019, GC_00003519, GC_00004528, GC_00004980, GC_00006860, GC_00007340, GC_00007403, GC_00007543, GC_00008333, GC_00008499, GC_00010080, GC_00012043	0.802	1	101	47
arsenite oxidase large subunit [EC:1.20.2.1 1.20.9.1]	10.694	0.00107486	0.00754793	ATL	K08356	GC_00004743	0.2376	0.0213	101	47
L,D-transpeptidase YcbB	10.1438	0.00144785	0.0101349	PAC	K21470	GC_00002704	0.8119	1	101	47
AraC family transcriptional regulator, exoenzyme S synthesis regulatory protein ExsA	9.87082	0.00167921	0.0116805	PAC	K20968	GC_00007046	0.0099	0.1277	101	47
site-specific DNA-methyltransferase (adenine-specific) [EC:2.1.1.72]	9.87082	0.00167921	0.0116805	PAC	K00571	GC_00007011	0.0099	0.1277	101	47
heterodisulfide reductase subunit B2 [EC:1.8.7.3 1.8.98.4 1.8.98.5 1.8.98.6]	9.53602	0.00201478	0.0138838	PAC	K03389	GC_00000317	0.8218	1	101	47
universal stress protein A	9.53602	0.00201478	0.0138838	PAC	K06149	GC_00002751	0.8218	1	101	47
agmatinase [EC:3.5.3.11]	9.53602	0.00201478	0.0138838	ATL	K01480	GC_00005057, GC_00013809	0.1782	0	101	47
AdoMet-dependent heme synthase [EC:1.3.98.6]	9.43991	0.00212314	0.014495	ATL	K22227	GC_00004837	0.2178	0.0213	101	47
arsenite oxidase small subunit [EC:1.20.2.1 1.20.9.1]	9.43991	0.00212314	0.014495	ATL	K08355	GC_00004852	0.2178	0.0213	101	47
cytochrome bd ubiquinol oxidase subunit I [EC:7.1.1.7]	9.43991	0.00212314	0.014495	ATL	K00425	GC_00004882	0.2178	0.0213	101	47
glutathione-dependent peroxiredoxin [EC:1.11.1.27]	8.9375	0.00279376	0.0169388	ATL	K24136	GC_00005431	0.1683	0	101	47
decaprenylphospho-beta-D-erythro-pentofuranosid-2-ulose 2-reductase [EC:1.1.1.333]	8.9375	0.00279376	0.0169388	ATL	K16652	GC_00005448	0.1683	0	101	47
ATP-dependent RNA helicase DbpA [EC:3.6.4.13]	8.9375	0.00279376	0.0169388	ATL	K05591	GC_00005556	0.1683	0	101	47
urease subunit gamma/beta [EC:3.5.1.5]	8.9375	0.00279376	0.0169388	ATL	K14048	GC_00005285	0.1683	0	101	47
septum site-determining protein MinC	8.9375	0.00279376	0.0169388	ATL	K03610	GC_00005569	0.1683	0	101	47
aarF domain-containing kinase	8.9375	0.00279376	0.0169388	ATL	K08869	GC_00005471	0.1683	0	101	47
3-hydroxyacyl-CoA dehydrogenase / enoyl-CoA hydratase / 3-hydroxybutyryl-CoA epimerase [EC:1.1.1.35 4.2.1.17 5.1.2.3]	8.9375	0.00279376	0.0169388	ATL	K01782	GC_00005160	0.1683	0	101	47
protein Tex	8.9375	0.00279376	0.0169388	ATL	K06959	GC_00005309	0.1683	0	101	47
cellulose synthase (UDP-forming) [EC:2.4.1.12]	8.9375	0.00279376	0.0169388	ATL	K00694	GC_00005263	0.1683	0	101	47
urease subunit alpha [EC:3.5.1.5]	8.9375	0.00279376	0.0169388	ATL	K01428	GC_00005240	0.1683	0	101	47
urea transport system permease protein	8.9375	0.00279376	0.0169388	ATL	K11961	GC_00005088, GC_00005517	0.1683	0	101	47
allophanate hydrolase [EC:3.5.1.54]	8.9375	0.00279376	0.0169388	ATL	K01457	GC_00005159	0.1683	0	101	47
urease accessory protein	8.9375	0.00279376	0.0169388	ATL	K03189	GC_00004935, GC_00005114, GC_00005268, GC_00005686, GC_00007649, GC_00007790, GC_00009394	0.1683	0	101	47
decaprenylphospho-beta-D-ribofuranose 2-oxidase [EC:1.1.98.3]	8.9375	0.00279376	0.0169388	ATL	K16653	GC_00005467	0.1683	0	101	47
decaprenyl-phosphate phosphoribosyltransferase [EC:2.4.2.45]	8.9375	0.00279376	0.0169388	ATL	K14136	GC_00005266	0.1683	0	101	47
urea transport system ATP-binding protein	8.9375	0.00279376	0.0169388	ATL	K11962	GC_00005189, GC_00005361	0.1683	0	101	47
glycoside/pentoside/hexuronide:cation symporter, GPH family	8.9375	0.00279376	0.0169388	ATL	K03292	GC_00005489	0.1683	0	101	47
LysR family transcriptional regulator, cell division regulator	8.9375	0.00279376	0.0169388	ATL	K21959	GC_00005409	0.1683	0	101	47
hemolysin (HlyC) family protein	8.9375	0.00279376	0.0169388	ATL	K06189	GC_00005398	0.1683	0	101	47
urea transport system substrate-binding protein	8.9375	0.00279376	0.0169388	ATL	K11959	GC_00005364	0.1683	0	101	47
NADH dehydrogenase (ubiquinone) 1 alpha subcomplex subunit 9	8.9375	0.00279376	0.0169388	ATL	K03953	GC_00005099	0.1683	0	101	47
metalloendopeptidase OMA1, mitochondrial [EC:3.4.24.-]	8.9375	0.00279376	0.0169388	ATL	K23010	GC_00005192	0.1683	0	101	47
outer membrane protein OmpU	8.9375	0.00279376	0.0169388	ATL	K08720	GC_00005383	0.1683	0	101	47
saccharopine dehydrogenase (NAD+, L-lysine forming) [EC:1.5.1.7]	8.9375	0.00279376	0.0169388	ATL	K00290	GC_00005163	0.1683	0	101	47
glycerate dehydrogenase [EC:1.1.1.29]	8.9375	0.00279376	0.0169388	PAC	K00018	GC_00002796	0.8317	1	101	47
zinc D-Ala-D-Ala carboxypeptidase [EC:3.4.17.14]	8.9375	0.00279376	0.0169388	PAC	K08640	GC_00002875, GC_00011053, GC_00014817	0.8317	1	101	47
lipoprotein NlpI	8.9375	0.00279376	0.0169388	PAC	K05803	GC_00002744	0.8317	1	101	47
concentrative nucleoside transporter, CNT family	8.9375	0.00279376	0.0169388	PAC	K03317	GC_00002698	0.8317	1	101	47
cobalt/nickel transport system ATP-binding protein	8.9375	0.00279376	0.0169388	PAC	K02006	GC_00002634	0.8317	1	101	47
anhydro-N-acetylmuramic acid kinase [EC:2.7.1.170]	8.9375	0.00279376	0.0169388	PAC	K09001	GC_00002780	0.8317	1	101	47
cephalosporin-C deacetylase [EC:3.1.1.41]	8.9375	0.00279376	0.0169388	PAC	K01060	GC_00002755	0.8317	1	101	47
3-hydroxyacyl-CoA dehydrogenase [EC:1.1.1.35]	8.9375	0.00279376	0.0169388	PAC	K07516	GC_00002592, GC_00004541	0.8317	1	101	47
thiocyanate hydrolase subunit beta [EC:3.5.5.8]	8.9375	0.00279376	0.0169388	PAC	K20761	GC_00002711, GC_00002724	0.8317	1	101	47
cobalt/nickel transport system permease protein	8.9375	0.00279376	0.0169388	PAC	K02007	GC_00002649	0.8317	1	101	47
thiocyanate hydrolase subunit gamma [EC:3.5.5.8]	8.9375	0.00279376	0.0169388	PAC	K20762	GC_00002713	0.8317	1	101	47
ferredoxin	8.9375	0.00279376	0.0169388	PAC	K11107	GC_00002891, GC_00003668, GC_00003889	0.8317	1	101	47
intracellular septation protein	8.83452	0.00295586	0.0169388	ATL	K06190	GC_00001338	1	0.9149	101	47
prolyl-tRNA synthetase [EC:6.1.1.15]	8.83452	0.00295586	0.0169388	ATL	K01881	GC_00002349, GC_00004335	1	0.9149	101	47
[pyruvate, water dikinase]-phosphate phosphotransferase / [pyruvate, water dikinase] kinase [EC:2.7.4.28 2.7.11.33]	8.83452	0.00295586	0.0169388	ATL	K09773	GC_00002375	1	0.9149	101	47
NADH:quinone reductase (non-electrogenic) [EC:1.6.5.9]	8.83452	0.00295586	0.0169388	ATL	K03885	GC_00002397	1	0.9149	101	47
aspartate kinase [EC:2.7.2.4]	8.83452	0.00295586	0.0169388	ATL	K00928	GC_00002146	1	0.9149	101	47
phosphate transport system ATP-binding protein [EC:7.3.2.1]	8.83452	0.00295586	0.0169388	ATL	K02036	GC_00000597, GC_00001114, GC_00003051	1	0.9149	101	47
[ribosomal protein S5]-alanine N-acetyltransferase [EC:2.3.1.267]	8.83452	0.00295586	0.0169388	ATL	K03790	GC_00002422, GC_00006319, GC_00018405	1	0.9149	101	47
transcription termination/antitermination protein NusA	8.83452	0.00295586	0.0169388	ATL	K02600	GC_00001841	1	0.9149	101	47
F-type H+-transporting ATPase subunit gamma	8.83452	0.00295586	0.0169388	ATL	K02115	GC_00002378	1	0.9149	101	47
F-type H+/Na+-transporting ATPase subunit alpha [EC:7.1.2.2 7.2.2.1]	8.83452	0.00295586	0.0169388	ATL	K02111	GC_00002209	1	0.9149	101	47
ABC transport system ATP-binding/permease protein	8.83452	0.00295586	0.0169388	ATL	K15738	GC_00002361	1	0.9149	101	47
zinc transport system substrate-binding protein	8.83452	0.00295586	0.0169388	ATL	K09815	GC_00003397, GC_00004214, GC_00005345	1	0.9149	101	47
colanic acid/amylovoran biosynthesis protein WcaK/AmsJ	8.83452	0.00295586	0.0169388	ATL	K16710	GC_00002201	1	0.9149	101	47
F-type H+/Na+-transporting ATPase subunit beta [EC:7.1.2.2 7.2.2.1]	8.83452	0.00295586	0.0169388	ATL	K02112	GC_00002392	1	0.9149	101	47
purine-binding chemotaxis protein CheW	8.83452	0.00295586	0.0169388	ATL	K03408	GC_00002107	1	0.9149	101	47
F-type H+-transporting ATPase subunit a	8.83452	0.00295586	0.0169388	ATL	K02108	GC_00002296	1	0.9149	101	47
toluene monooxygenase system ferredoxin subunit	8.83452	0.00295586	0.0169388	PAC	K15762	GC_00007680, GC_00008438	0	0.0851	101	47
methanesulfonate monooxygenase subunit beta [EC:1.14.13.111]	8.83452	0.00295586	0.0169388	PAC	K16969	GC_00008122	0	0.0851	101	47
sulfonate transport system permease protein	8.83452	0.00295586	0.0169388	PAC	K15554	GC_00008058	0	0.0851	101	47
toluene monooxygenase electron transfer component [EC:1.18.1.3]	8.83452	0.00295586	0.0169388	PAC	K15765	GC_00007884	0	0.0851	101	47
methanesulfonate monooxygenase subunit alpha [EC:1.14.13.111]	8.83452	0.00295586	0.0169388	PAC	K16968	GC_00007723	0	0.0851	101	47
modification methylase	8.83452	0.00295586	0.0169388	PAC	K24451	GC_00008109	0	0.0851	101	47
lipid A ethanolaminephosphotransferase [EC:2.7.8.43]	8.83452	0.00295586	0.0169388	PAC	K03760	GC_00008352	0	0.0851	101	47
putative transcription factor	8.83452	0.00295586	0.0169388	PAC	K03627	GC_00008240	0	0.0851	101	47
UDP-galactopyranose mutase [EC:5.4.99.9]	8.83452	0.00295586	0.0169388	PAC	K01854	GC_00008274	0	0.0851	101	47
sulfonate transport system substrate-binding protein	8.83452	0.00295586	0.0169388	PAC	K15553	GC_00008170	0	0.0851	101	47
5-formyltetrahydrofolate cyclo-ligase [EC:6.3.3.2]	8.63088	0.00330511	0.0188912	ATL	K01934	GC_00002995	0.8812	0.6809	101	47
transposase, IS5 family	8.56022	0.00343588	0.019588	PAC	K07481	GC_00003836, GC_00004658, GC_00006391, GC_00007073, GC_00007466, GC_00007674	0.2475	0.4894	101	47
nitric oxide dioxygenase [EC:1.14.12.17]	8.51181	0.00352849	0.0200643	PAC	K05916	GC_00004884	0.0792	0.2553	101	47
DNA (cytosine-5)-methyltransferase 1 [EC:2.1.1.37]	8.41795	0.00371535	0.0210727	PAC	K00558	GC_00006606, GC_00006807, GC_00007266, GC_00007583, GC_00007593, GC_00007958, GC_00009153, GC_00009308, GC_00009407, GC_00009742, GC_00010771, GC_00011499, GC_00014254, GC_00015044, GC_00018245, GC_00018278	0.198	0.4255	101	47
nickel transport protein	8.34804	0.00386105	0.0211402	PAC	K16915	GC_00003497, GC_00004282, GC_00009196	0.8416	1	101	47
cardiolipin synthase C [EC:2.7.8.-]	8.34804	0.00386105	0.0211402	PAC	K06132	GC_00002618	0.8416	1	101	47
multiple sugar transport system permease protein	8.34804	0.00386105	0.0211402	PAC	K02025	GC_00002581, GC_00002792	0.8416	1	101	47
thiosulfate reductase / polysulfide reductase chain A [EC:1.8.5.5]	8.34804	0.00386105	0.0211402	PAC	K08352	GC_00002572, GC_00003331	0.8416	1	101	47
phenylacetate-CoA ligase [EC:6.2.1.30]	8.34804	0.00386105	0.0211402	PAC	K01912	GC_00002537, GC_00003687, GC_00011822	0.8416	1	101	47
FMN reductase (NADPH) [EC:1.5.1.38]	8.34804	0.00386105	0.0211402	ATL	K19285	GC_00005575	0.1584	0	101	47
dolichol-phosphate mannosyltransferase [EC:2.4.1.83]	8.34804	0.00386105	0.0211402	ATL	K00721	GC_00005710	0.1584	0	101	47
tellurite resistance protein	8.34804	0.00386105	0.0211402	ATL	K03304	GC_00005731	0.1584	0	101	47
thiosulfate sulfurtransferase [EC:2.8.1.1]	8.34804	0.00386105	0.0211402	ATL	K02439	GC_00005520	0.1584	0	101	47
protein ImuB	8.34804	0.00386105	0.0211402	ATL	K14161	GC_00005588	0.1584	0	101	47
error-prone DNA polymerase [EC:2.7.7.7]	8.34804	0.00386105	0.0211402	ATL	K14162	GC_00005062	0.1584	0	101	47
TetR/AcrR family transcriptional regulator, regulator of cefoperazone and chloramphenicol sensitivity	8.34804	0.00386105	0.0211402	ATL	K23777	GC_00005715	0.1584	0	101	47
urea carboxylase [EC:6.3.4.6]	8.34804	0.00386105	0.0211402	ATL	K01941	GC_00004896	0.1584	0	101	47
cell division topological specificity factor	8.34804	0.00386105	0.0211402	ATL	K03608	GC_00005634	0.1584	0	101	47
dihydroorotate dehydrogenase (fumarate) [EC:1.3.98.1]	8.22936	0.0041218	0.0225122	PAC	K00226	GC_00002539	0.802	0.9787	101	47
type IV pilus assembly protein PilX	7.82401	0.00515566	0.0278834	ATL	K02673	GC_00002552, GC_00003679, GC_00004525, GC_00006044, GC_00006912	0.9406	0.7872	101	47
type IV pilus assembly protein PilV	7.82401	0.00515566	0.0278834	ATL	K02671	GC_00000149, GC_00003486, GC_00004480	0.9406	0.7872	101	47
type IV pilus assembly protein PilW	7.82401	0.00515566	0.0278834	ATL	K02672	GC_00002525, GC_00003439, GC_00003947	0.9406	0.7872	101	47
flagellar transcriptional activator FlhC	7.82401	0.00515566	0.0278834	PAC	K02402	GC_00005831, GC_00010404	0.0594	0.2128	101	47
multiple sugar transport system substrate-binding protein	7.76744	0.00531964	0.0280837	PAC	K02027	GC_00002558, GC_00014662	0.8515	1	101	47
multiple sugar transport system ATP-binding protein [EC:7.5.2.-]	7.76744	0.00531964	0.0280837	PAC	K10112	GC_00002571	0.8515	1	101	47
putative proteasome-type protease	7.76744	0.00531964	0.0280837	ATL	K07395	GC_00005834	0.1485	0	101	47
porphyrinogen peroxidase [EC:1.11.1.-]	7.76744	0.00531964	0.0280837	ATL	K07223	GC_00005777	0.1485	0	101	47
2-aminoadipate transaminase [EC:2.6.1.-]	7.76744	0.00531964	0.0280837	ATL	K05825	GC_00005561	0.1485	0	101	47
glutaminase [EC:3.5.1.2]	7.76744	0.00531964	0.0280837	ATL	K01425	GC_00004889	0.1485	0	101	47
pyruvate oxidase [EC:1.2.3.3]	7.76744	0.00531964	0.0280837	ATL	K00158	GC_00005599	0.1485	0	101	47
enoyl-[acyl-carrier protein] reductase / trans-2-enoyl-CoA reductase (NAD+) [EC:1.3.1.9 1.3.1.44]	7.76744	0.00531964	0.0280837	ATL	K00209	GC_00005507	0.1485	0	101	47
sodium/hydrogen antiporter	7.76744	0.00531964	0.0280837	ATL	K24160	GC_00005748	0.1485	0	101	47
protein ImuA	7.76744	0.00531964	0.0280837	ATL	K14160	GC_00005741	0.1485	0	101	47
FKBP-type peptidyl-prolyl cis-trans isomerase SlpA [EC:5.2.1.8]	7.67602	0.00559596	0.0293324	ATL	K03774	GC_00002279	0.9901	0.8936	101	47
DSF synthase	7.67602	0.00559596	0.0293324	ATL	K13816	GC_00002555, GC_00006456	0.9901	0.8936	101	47
porphobilinogen synthase [EC:4.2.1.24]	7.67602	0.00559596	0.0293324	ATL	K01698	GC_00002449, GC_00015308	0.9901	0.8936	101	47
methylated-DNA-[protein]-cysteine S-methyltransferase [EC:2.1.1.63]	7.63966	0.00570987	0.0296484	PAC	K00567	GC_00002914	0.8119	0.9787	101	47
enoyl-CoA hydratase [EC:4.2.1.17]	7.63966	0.00570987	0.0296484	PAC	K01715	GC_00002852	0.8119	0.9787	101	47
RNase E specificity factor CsrD	7.63966	0.00570987	0.0296484	PAC	K18765	GC_00002882	0.8119	0.9787	101	47
maleamate amidohydrolase [EC:3.5.1.107]	7.63966	0.00570987	0.0296484	PAC	K13995	GC_00002809	0.8119	0.9787	101	47
type IV pilus assembly protein PilY1	7.5497	0.00600202	0.0310924	ATL	K02674	GC_00002424, GC_00002452	0.9505	0.8085	101	47
5-methylcytosine-specific restriction enzyme subunit McrC	7.29734	0.00690568	0.0356069	PAC	K19147	GC_00006841	0.0198	0.1277	101	47
type IV pilus assembly protein PilO	7.29734	0.00690568	0.0356069	ATL	K02664	GC_00001772	0.9802	0.8723	101	47
4'-phosphopantetheinyl transferase [EC:2.7.8.-]	7.19551	0.00730863	0.0371648	ATL	K06133	GC_00005953	0.1386	0	101	47
malate dehydrogenase (quinone) [EC:1.1.5.4]	7.19551	0.00730863	0.0371648	ATL	K00116	GC_00005967	0.1386	0	101	47
L-aspartate semialdehyde sulfurtransferase ferredoxin	7.19551	0.00730863	0.0371648	ATL	K23976	GC_00005910	0.1386	0	101	47
CopG family transcriptional regulator, nickel-responsive regulator	7.19551	0.00730863	0.0371648	PAC	K07722	GC_00002679, GC_00009275	0.8614	1	101	47
N-acetyl-anhydromuramoyl-L-alanine amidase [EC:3.5.1.28]	7.19551	0.00730863	0.0371648	PAC	K03806	GC_00002595	0.8614	1	101	47
gamma-glutamyl hercynylcysteine S-oxide synthase [EC:1.14.99.50]	7.19551	0.00730863	0.0371648	PAC	K18912	GC_00002832, GC_00004548, GC_00006140, GC_00008511	0.8614	1	101	47
outer membrane protein, adhesin transport system	7.06043	0.00788052	0.0398895	PAC	K12543	GC_00002845	0.8218	0.9787	101	47
heterodisulfide reductase subunit C2 [EC:1.8.7.3 1.8.98.4 1.8.98.5 1.8.98.6]	7.06043	0.00788052	0.0398895	PAC	K03390	GC_00002680	0.8218	0.9787	101	47
pyridoxine 4-dehydrogenase [EC:1.1.1.65]	6.63205	0.010016	0.048202	ATL	K05275	GC_00006124	0.1287	0	101	47
MarR family transcriptional regulator, organic hydroperoxide resistance regulator	6.63205	0.010016	0.048202	PAC	K23775	GC_00002662, GC_00004497	0.8713	1	101	47
histone H4	6.58102	0.0103072	0.048202	PAC	K11254	GC_00009059	0	0.0638	101	47
astacin [EC:3.4.24.21]	6.58102	0.0103072	0.048202	PAC	K08076	GC_00008869	0	0.0638	101	47
beta-alanine--pyruvate transaminase [EC:2.6.1.18]	6.58102	0.0103072	0.048202	PAC	K00822	GC_00008781	0	0.0638	101	47
CRISPR system Cascade subunit CasB	6.58102	0.0103072	0.048202	PAC	K19046	GC_00008832	0	0.0638	101	47
S-adenosylmethionine decarboxylase [EC:4.1.1.50]	6.58102	0.0103072	0.048202	PAC	K01611	GC_00009271	0	0.0638	101	47
CRISPR system Cascade subunit CasD	6.58102	0.0103072	0.048202	PAC	K19125	GC_00009218	0	0.0638	101	47
malonate-semialdehyde dehydrogenase (acetylating) / methylmalonate-semialdehyde dehydrogenase [EC:1.2.1.18 1.2.1.27]	6.58102	0.0103072	0.048202	PAC	K00140	GC_00009429	0	0.0638	101	47
CRISPR system Cascade subunit CasA	6.58102	0.0103072	0.048202	PAC	K19123	GC_00009164	0	0.0638	101	47
LysR family transcriptional regulator, transcriptional activator for bauABCD operon	6.58102	0.0103072	0.048202	PAC	K21699	GC_00008834	0	0.0638	101	47
pyrroloquinoline quinone biosynthesis protein A	6.58102	0.0103072	0.048202	PAC	K06135	GC_00008823	0	0.0638	101	47
CRISPR system Cascade subunit CasE	6.58102	0.0103072	0.048202	PAC	K19126	GC_00009340	0	0.0638	101	47
CRISPR system Cascade subunit CasC	6.58102	0.0103072	0.048202	PAC	K19124	GC_00009232	0	0.0638	101	47
pyrroloquinoline quinone biosynthesis protein D	6.58102	0.0103072	0.048202	ATL	K06138	GC_00002187	1	0.9362	101	47
guanylate kinase [EC:2.7.4.8]	6.58102	0.0103072	0.048202	ATL	K00942	GC_00002312	1	0.9362	101	47
U32 family peptidase [EC:3.4.-.-]	6.58102	0.0103072	0.048202	ATL	K08303	GC_00002348	1	0.9362	101	47
two-component system, NtrC family, response regulator HupR/HoxA	6.58102	0.0103072	0.048202	ATL	K19641	GC_00002226	1	0.9362	101	47
segregation and condensation protein B	6.58102	0.0103072	0.048202	ATL	K06024	GC_00002008	1	0.9362	101	47
sec-independent protein translocase protein TatA	6.58102	0.0103072	0.048202	ATL	K03116	GC_00002242	1	0.9362	101	47
tryptophanyl-tRNA synthetase [EC:6.1.1.2]	6.58102	0.0103072	0.048202	ATL	K01867	GC_00002172	1	0.9362	101	47
membrane-bound serine protease (ClpP class)	6.58102	0.0103072	0.048202	ATL	K07403	GC_00000351	1	0.9362	101	47
V/A-type H+/Na+-transporting ATPase subunit G/H	6.58102	0.0103072	0.048202	ATL	K02107	GC_00002142	1	0.9362	101	47
segregation and condensation protein A	6.58102	0.0103072	0.048202	ATL	K05896	GC_00002283	1	0.9362	101	47
PqqA peptide cyclase [EC:1.21.98.4]	6.58102	0.0103072	0.048202	ATL	K06139	GC_00002028	1	0.9362	101	47
phosphoribosyl-ATP pyrophosphohydrolase [EC:3.6.1.31]	6.58102	0.0103072	0.048202	ATL	K01523	GC_00002249	1	0.9362	101	47
small subunit ribosomal protein S18	6.58102	0.0103072	0.048202	ATL	K02963	GC_00002239	1	0.9362	101	47
CDP-diacylglycerol---glycerol-3-phosphate 3-phosphatidyltransferase [EC:2.7.8.5]	6.58102	0.0103072	0.048202	ATL	K00995	GC_00002092, GC_00003883	1	0.9362	101	47
ParB family transcriptional regulator, chromosome partitioning protein	6.58102	0.0103072	0.048202	ATL	K03497	GC_00001484, GC_00004456, GC_00006132, GC_00009390, GC_00009457, GC_00009698, GC_00010641, GC_00011227, GC_00011706, GC_00011708, GC_00013837, GC_00014036	1	0.9362	101	47
molybdopterin-synthase adenylyltransferase [EC:2.7.7.80]	6.58102	0.0103072	0.048202	ATL	K21029	GC_00001911	1	0.9362	101	47
signal peptidase I [EC:3.4.21.89]	6.58102	0.0103072	0.048202	ATL	K03100	GC_00001797, GC_00004622, GC_00008441	1	0.9362	101	47
lanthanide-dependent methanol dehydrogenase [EC:1.1.2.10]	6.58102	0.0103072	0.048202	ATL	K23995	GC_00002166	1	0.9362	101	47
small subunit ribosomal protein S6	6.58102	0.0103072	0.048202	ATL	K02990	GC_00002123	1	0.9362	101	47
twitching motility protein PilT	6.58102	0.0103072	0.048202	ATL	K02669	GC_00000804	1	0.9362	101	47
molybdate transport system permease protein	6.58102	0.0103072	0.048202	ATL	K02018	GC_00000187	1	0.9362	101	47
3',5'-nucleoside bisphosphate phosphatase [EC:3.1.3.97]	6.58102	0.0103072	0.048202	ATL	K07053	GC_00001651	1	0.9362	101	47
restriction system protein	6.49533	0.0108158	0.0498425	PAC	K07448	GC_00005158, GC_00006811, GC_00007180, GC_00007860, GC_00008861, GC_00010614, GC_00011682, GC_00012361, GC_00012403, GC_00017358, GC_00017387, GC_00017596, GC_00017706, GC_00018019	0.1881	0.383	101	47
arginine decarboxylase [EC:4.1.1.19]	6.49165	0.0108383	0.0498425	ATL	K01585	GC_00005305, GC_00014931	0.1683	0.0213	101	47
quinone-modifying oxidoreductase, subunit QmoB	6.49165	0.0108383	0.0498425	PAC	K16886	GC_00002578	0.8317	0.9787	101	47
acetyl-CoA acyltransferase [EC:2.3.1.16]	6.49165	0.0108383	0.0498425	PAC	K00632	GC_00002849, GC_00006935	0.8317	0.9787	101	47
signal recognition particle subunit SRP72	6.49165	0.0108383	0.0498425	PAC	K03108	GC_00002640	0.8317	0.9787	101	47
nitronate monooxygenase [EC:1.13.12.16]	6.49165	0.0108383	0.0498425	PAC	K00459	GC_00002691	0.8317	0.9787	101	47
HTH-type transcriptional regulator / antitoxin HipB	6.49165	0.0108383	0.0498425	PAC	K15773	GC_00002656, GC_00004308, GC_00007446, GC_00009889, GC_00011845, GC_00017665	0.8317	0.9787	101	47
quinone-modifying oxidoreductase, subunit QmoA	6.49165	0.0108383	0.0498425	PAC	K16885	GC_00002814	0.8317	0.9787	101	47
serralysin [EC:3.4.24.40]	6.24015	0.0124886	0.0573127	PAC	K01406	GC_00004855, GC_00004890, GC_00004934, GC_00004998, GC_00005122, GC_00005828, GC_00005853, GC_00006118, GC_00006229, GC_00006881, GC_00006913, GC_00007445, GC_00007954, GC_00007981, GC_00008302, GC_00009798, GC_00009822, GC_00009831, GC_00009832, GC_00010998, GC_00012035	0.3366	0.5532	101	47
dihydroneopterin triphosphate diphosphatase [EC:3.6.1.67]	6.19239	0.0128301	0.0587581	ATL	K08310	GC_00002945	0.901	0.7447	101	47
UDP-N-acetyl-3-dehydro-alpha-D-glucosamine 3-aminotranferase [EC:2.6.1.122]	6.12584	0.013322	0.0607592	PAC	K20084	GC_00000048	0.802	0.9574	101	47
LysR family transcriptional regulator, transcriptional activator for dmlA	6.12584	0.013322	0.0607592	ATL	K16135	GC_00004885	0.198	0.0426	101	47
type III secretion protein T	6.07688	0.0136963	0.0620822	ATL	K03228	GC_00006222	0.1188	0	101	47
type III secretion protein U	6.07688	0.0136963	0.0620822	ATL	K03229	GC_00006143	0.1188	0	101	47
type III secretion protein R	6.07688	0.0136963	0.0620822	ATL	K03226	GC_00006200	0.1188	0	101	47
type I restriction enzyme M protein [EC:2.1.1.72]	5.98574	0.014422	0.0652382	ATL	K03427	GC_00004624, GC_00005879, GC_00006266, GC_00006526, GC_00006882, GC_00007565, GC_00007775, GC_00008405, GC_00008596, GC_00008646, GC_00009123, GC_00009189, GC_00009446, GC_00009525, GC_00009750, GC_00009827, GC_00010068, GC_00010970, GC_00011092, GC_00011238, GC_00011439, GC_00012607, GC_00012777, GC_00013414, GC_00015074, GC_00015621, GC_00016133, GC_00016835, GC_00017520	0.5347	0.3191	101	47
septum site-determining protein MinD	5.93334	0.014857	0.0666607	ATL	K03609	GC_00005172	0.1584	0.0213	101	47
solute:Na+ symporter, SSS family	5.93334	0.014857	0.0666607	ATL	K03307	GC_00005456	0.1584	0.0213	101	47
DNA repair protein SbcD/Mre11	5.93334	0.014857	0.0666607	ATL	K03547	GC_00006313, GC_00008705, GC_00011810	0.1584	0.0213	101	47
antitoxin FitA	5.93334	0.014857	0.0666607	ATL	K21495	GC_00005492	0.1584	0.0213	101	47
site-specific DNA recombinase	5.56623	0.0183101	0.0807664	PAC	K06400	GC_00005102, GC_00005867, GC_00006226, GC_00006227, GC_00006902, GC_00008216, GC_00009167, GC_00009233, GC_00010617, GC_00011493, GC_00011616, GC_00011669, GC_00017451	0.2178	0.4043	101	47
histone H3	5.55742	0.0184025	0.0807664	PAC	K11253	GC_00007480	0.0099	0.0851	101	47
NADH-ubiquinone oxidoreductase chain 1 [EC:7.1.1.2]	5.55742	0.0184025	0.0807664	PAC	K03878	GC_00007588	0.0099	0.0851	101	47
histone H1/5	5.55742	0.0184025	0.0807664	PAC	K11275	GC_00007858	0.0099	0.0851	101	47
ATP-dependent DNA helicase [EC:5.6.2.4]	5.55742	0.0184025	0.0807664	PAC	K03726	GC_00008942, GC_00013811, GC_00014135	0.0099	0.0851	101	47
coenzyme F420 hydrogenase subunit beta [EC:1.12.98.1]	5.55742	0.0184025	0.0807664	ATL	K00441	GC_00002454	0.9901	0.9149	101	47
carbon storage regulator	5.55742	0.0184025	0.0807664	ATL	K03563	GC_00000197, GC_00005479, GC_00018146	0.9901	0.9149	101	47
molybdate transport system ATP-binding protein [EC:7.3.2.5]	5.55742	0.0184025	0.0807664	ATL	K02017	GC_00000213	0.9901	0.9149	101	47
glutamine---fructose-6-phosphate transaminase (isomerizing) [EC:2.6.1.16]	5.55742	0.0184025	0.0807664	ATL	K00820	GC_00000136	0.9901	0.9149	101	47
amidophosphoribosyltransferase [EC:2.4.2.14]	5.55742	0.0184025	0.0807664	ATL	K00764	GC_00002118	0.9901	0.9149	101	47
type IV pilus assembly protein PilN	5.55742	0.0184025	0.0807664	ATL	K02663	GC_00000150	0.9901	0.9149	101	47
type III secretion protein D	5.52981	0.0186951	0.0815653	ATL	K03220	GC_00006377	0.1089	0	101	47
type III secretion protein V	5.52981	0.0186951	0.0815653	ATL	K03230	GC_00006320	0.1089	0	101	47
ATP synthase in type III secretion protein N [EC:7.4.2.8]	5.52981	0.0186951	0.0815653	ATL	K03224	GC_00006334	0.1089	0	101	47
type IV pilus assembly protein PilP	5.38879	0.0202665	0.0880609	ATL	K02665	GC_00001413	0.9703	0.8723	101	47
alanine dehydrogenase [EC:1.4.1.1]	5.38879	0.0202665	0.0880609	ATL	K00259	GC_00002532, GC_00005608	0.9703	0.8723	101	47
DNA-directed RNA polymerase subunit beta' [EC:2.7.7.6]	5.38562	0.0203034	0.0880609	PAC	K03046	GC_00002333	0.8515	0.9787	101	47
protein dithiol:quinone oxidoreductase [EC:1.8.5.9]	5.33592	0.0208903	0.08938	ATL	K03611	GC_00002474	0.9802	0.8936	101	47
small subunit ribosomal protein S10	5.33592	0.0208903	0.08938	ATL	K02946	GC_00002479	0.9802	0.8936	101	47
N-glycosidase YbiA [EC:3.2.2.-]	5.33592	0.0208903	0.08938	ATL	K09935	GC_00002469, GC_00009601	0.9802	0.8936	101	47
5-methylcytosine-specific restriction enzyme B [EC:3.1.21.-]	5.33592	0.0208903	0.08938	PAC	K07452	GC_00006654	0.0198	0.1064	101	47
CRISPR-associated endonuclease/helicase Cas3 [EC:3.1.-.- 5.6.2.4]	5.33592	0.0208903	0.08938	PAC	K07012	GC_00009478, GC_00010212, GC_00011693	0.0198	0.1064	101	47
antitoxin HicB	5.33592	0.0208903	0.08938	PAC	K18843	GC_00007571, GC_00014755, GC_00016309	0.0198	0.1064	101	47
aralkylamine N-acetyltransferase [EC:2.3.1.87]	5.33592	0.0208903	0.08938	PAC	K22450	GC_00006829	0.0198	0.1064	101	47
SARP family transcriptional regulator, regulator of embCAB operon	5.05099	0.0246118	0.105099	PAC	K22894	GC_00002703	0.8218	0.9574	101	47
zinc/manganese transport system substrate-binding protein	4.99067	0.0254843	0.107579	ATL	K02077	GC_00006401	0.099	0	101	47
LysR family transcriptional regulator, glycine cleavage system transcriptional activator	4.99067	0.0254843	0.107579	ATL	K03566	GC_00006429	0.099	0	101	47
zinc/manganese transport system ATP-binding protein	4.99067	0.0254843	0.107579	ATL	K02074	GC_00006440	0.099	0	101	47
zinc/manganese transport system permease protein	4.99067	0.0254843	0.107579	ATL	K02075	GC_00006304	0.099	0	101	47
type III secretion protein C	4.99067	0.0254843	0.107579	ATL	K03219	GC_00006509	0.099	0	101	47
trans-2,3-dihydro-3-hydroxyanthranilate isomerase [EC:5.3.3.17]	4.99067	0.0254843	0.107579	PAC	K06998	GC_00002969, GC_00005898, GC_00009845	0.901	1	101	47
large subunit ribosomal protein L10	4.84865	0.0276677	0.115911	PAC	K02864	GC_00002627	0.8614	0.9787	101	47
DNA-directed RNA polymerase subunit beta [EC:2.7.7.6]	4.84865	0.0276677	0.115911	PAC	K03043	GC_00002569	0.8614	0.9787	101	47
large subunit ribosomal protein L1	4.84865	0.0276677	0.115911	PAC	K02863	GC_00002604	0.8614	0.9787	101	47
large subunit ribosomal protein L7/L12	4.84865	0.0276677	0.115911	PAC	K02935	GC_00002629	0.8614	0.9787	101	47
secretory phospholipase A2 [EC:3.1.1.4]	4.58095	0.0323293	0.135184	PAC	K01047	GC_00004623, GC_00004976, GC_00005116	0.3267	0.5106	101	47
small subunit ribosomal protein S12	4.53367	0.0332342	0.136106	PAC	K02950	GC_00002708	0.8317	0.9574	101	47
anthraniloyl-CoA monooxygenase [EC:1.14.13.40]	4.53367	0.0332342	0.136106	PAC	K09461	GC_00002858	0.8317	0.9574	101	47
3-oxoacyl-[acyl-carrier-protein] synthase I [EC:2.3.1.41]	4.53367	0.0332342	0.136106	ATL	K00647	GC_00005097	0.1683	0.0426	101	47
nitrous oxidase accessory protein	4.45929	0.0347119	0.136106	PAC	K07218	GC_00002524, GC_00003548	0.9109	1	101	47
type III secretion protein J	4.45929	0.0347119	0.136106	ATL	K03222	GC_00006619	0.0891	0	101	47
MerR family transcriptional regulator, mercuric resistance operon regulatory protein	4.45929	0.0347119	0.136106	ATL	K08365	GC_00006594	0.0891	0	101	47
cobaltochelatase CobS [EC:6.6.1.2]	4.45929	0.0347119	0.136106	ATL	K09882	GC_00006961, GC_00010440	0.0891	0	101	47
homoserine O-acetyltransferase/O-succinyltransferase [EC:2.3.1.31 2.3.1.46]	4.38305	0.036298	0.136106	PAC	K00641	GC_00005045	0.0891	0.2128	101	47
alkylated DNA repair protein alkB homolog 6 [EC:1.14.11.-]	4.35702	0.0368568	0.136106	PAC	K10768	GC_00011802	0	0.0426	101	47
DNA excision repair protein ERCC-3 [EC:5.6.2.4]	4.35702	0.0368568	0.136106	PAC	K10843	GC_00009758	0	0.0426	101	47
DNA polymerase bacteriophage-type [EC:2.7.7.7]	4.35702	0.0368568	0.136106	PAC	K02334	GC_00011854	0	0.0426	101	47
histidinol-phosphatase (PHP family) [EC:3.1.3.15]	4.35702	0.0368568	0.136106	PAC	K04486	GC_00010139	0	0.0426	101	47
aldehyde dehydrogenase (NAD+) [EC:1.2.1.3]	4.35702	0.0368568	0.136106	PAC	K00128	GC_00011791	0	0.0426	101	47
guanidinopropionase [EC:3.5.3.17]	4.35702	0.0368568	0.136106	PAC	K18459	GC_00011906	0	0.0426	101	47
3alpha(or 20beta)-hydroxysteroid dehydrogenase [EC:1.1.1.53]	4.35702	0.0368568	0.136106	PAC	K00038	GC_00009814	0	0.0426	101	47
acetoin:2,6-dichlorophenolindophenol oxidoreductase subunit beta [EC:1.1.1.-]	4.35702	0.0368568	0.136106	PAC	K21417	GC_00010170	0	0.0426	101	47
D-amino-acid dehydrogenase [EC:1.4.5.1]	4.35702	0.0368568	0.136106	PAC	K00285	GC_00011748	0	0.0426	101	47
transcriptional regulator of aroF, aroG, tyrA and aromatic amino acid transport	4.35702	0.0368568	0.136106	PAC	K03721	GC_00011874	0	0.0426	101	47
ornithine decarboxylase [EC:4.1.1.17]	4.35702	0.0368568	0.136106	PAC	K01581	GC_00011479	0	0.0426	101	47
succinate dehydrogenase membrane anchor subunit	4.35702	0.0368568	0.136106	ATL	K00242	GC_00002104	1	0.9574	101	47
tRNA-dihydrouridine synthase A [EC:1.-.-.-]	4.35702	0.0368568	0.136106	ATL	K05539	GC_00000494	1	0.9574	101	47
cysteinyl-tRNA synthetase [EC:6.1.1.16]	4.35702	0.0368568	0.136106	ATL	K01883	GC_00002034	1	0.9574	101	47
phosphate transport system protein	4.35702	0.0368568	0.136106	ATL	K02039	GC_00001436, GC_00003057	1	0.9574	101	47
adenylylsulfate reductase, subunit A [EC:1.8.99.2]	4.35702	0.0368568	0.136106	ATL	K00394	GC_00000527, GC_00005371	1	0.9574	101	47
tyramine---L-glutamate ligase [EC:6.3.4.24]	4.35702	0.0368568	0.136106	ATL	K06914	GC_00001822	1	0.9574	101	47
two-component system, NtrC family, C4-dicarboxylate transport response regulator DctD	4.35702	0.0368568	0.136106	ATL	K10126	GC_00002213	1	0.9574	101	47
tRNA uridine 5-carboxymethylaminomethyl modification enzyme	4.35702	0.0368568	0.136106	ATL	K03495	GC_00001094	1	0.9574	101	47
translation initiation factor IF-2	4.35702	0.0368568	0.136106	ATL	K02519	GC_00000428	1	0.9574	101	47
ribosome maturation factor RimP	4.35702	0.0368568	0.136106	ATL	K09748	GC_00000815	1	0.9574	101	47
methionyl-tRNA formyltransferase [EC:2.1.2.9]	4.35702	0.0368568	0.136106	ATL	K00604	GC_00000462	1	0.9574	101	47
threonyl-tRNA synthetase [EC:6.1.1.3]	4.35702	0.0368568	0.136106	ATL	K01868	GC_00000480	1	0.9574	101	47
3-deoxy-D-manno-octulosonic-acid transferase [EC:2.4.99.12 2.4.99.13 2.4.99.14 2.4.99.15]	4.35702	0.0368568	0.136106	ATL	K02527	GC_00000399	1	0.9574	101	47
type VI secretion system protein ImpB	4.35702	0.0368568	0.136106	ATL	K11901	GC_00001249	1	0.9574	101	47
16S rRNA (cytosine967-C5)-methyltransferase [EC:2.1.1.176]	4.35702	0.0368568	0.136106	ATL	K03500	GC_00001639	1	0.9574	101	47
triphosphoribosyl-dephospho-CoA synthase [EC:2.4.2.52]	4.35702	0.0368568	0.136106	ATL	K05966	GC_00000991	1	0.9574	101	47
phenylalanyl-tRNA synthetase alpha chain [EC:6.1.1.20]	4.35702	0.0368568	0.136106	ATL	K01889	GC_00002152	1	0.9574	101	47
methylene-tetrahydromethanopterin dehydrogenase [EC:1.5.1.-]	4.35702	0.0368568	0.136106	ATL	K10714	GC_00001981	1	0.9574	101	47
PLP dependent protein	4.35702	0.0368568	0.136106	ATL	K06997	GC_00001340	1	0.9574	101	47
glycerol-3-phosphate O-acyltransferase / dihydroxyacetone phosphate acyltransferase [EC:2.3.1.15 2.3.1.42]	4.35702	0.0368568	0.136106	ATL	K13507	GC_00001463	1	0.9574	101	47
(5-formylfuran-3-yl)methyl phosphate synthase [EC:4.2.3.153]	4.35702	0.0368568	0.136106	ATL	K09733	GC_00001558	1	0.9574	101	47
para-aminobenzoate synthetase component I [EC:2.6.1.85]	4.35702	0.0368568	0.136106	ATL	K01665	GC_00000436	1	0.9574	101	47
pyrroloquinoline-quinone synthase [EC:1.3.3.11]	4.35702	0.0368568	0.136106	ATL	K06137	GC_00001829	1	0.9574	101	47
NTE family protein	4.35702	0.0368568	0.136106	ATL	K07001	GC_00000184, GC_00004122, GC_00004922, GC_00007142, GC_00007477, GC_00010781, GC_00015462, GC_00016551	1	0.9574	101	47
release factor glutamine methyltransferase [EC:2.1.1.297]	4.35702	0.0368568	0.136106	ATL	K02493	GC_00001061	1	0.9574	101	47
pyrroloquinoline quinone biosynthesis protein B	4.35702	0.0368568	0.136106	ATL	K06136	GC_00001850	1	0.9574	101	47
cell division protein ZipA	4.35702	0.0368568	0.136106	ATL	K03528	GC_00001952	1	0.9574	101	47
ribosome-binding factor A	4.35702	0.0368568	0.136106	ATL	K02834	GC_00002149	1	0.9574	101	47
L-lactate dehydrogenase complex protein LldE	4.35702	0.0368568	0.136106	ATL	K18928	GC_00001992	1	0.9574	101	47
[acyl-carrier-protein] S-malonyltransferase [EC:2.3.1.39]	4.35702	0.0368568	0.136106	ATL	K00645	GC_00001983	1	0.9574	101	47
DNA ligase (NAD+) [EC:6.5.1.2]	4.35702	0.0368568	0.136106	ATL	K01972	GC_00000155	1	0.9574	101	47
(4-(4-[2-(gamma-L-glutamylamino)ethyl]phenoxymethyl)furan-2-yl)methanamine synthase [EC:2.5.1.131]	4.35702	0.0368568	0.136106	ATL	K07072	GC_00001500	1	0.9574	101	47
ribonuclease Z [EC:3.1.26.11]	4.35702	0.0368568	0.136106	ATL	K00784	GC_00002921, GC_00004788, GC_00009484	1	0.9574	101	47
cytochrome c oxidase cbb3-type subunit II	4.35702	0.0368568	0.136106	ATL	K00405	GC_00001257	1	0.9574	101	47
chromosome segregation protein	4.35702	0.0368568	0.136106	ATL	K03529	GC_00000372	1	0.9574	101	47
spermidine synthase [EC:2.5.1.16]	4.35702	0.0368568	0.136106	ATL	K00797	GC_00002356, GC_00004817, GC_00007967, GC_00011924	1	0.9574	101	47
methenyltetrahydromethanopterin cyclohydrolase [EC:3.5.4.27]	4.35702	0.0368568	0.136106	ATL	K01499	GC_00000957	1	0.9574	101	47
3-demethoxyubiquinol 3-hydroxylase [EC:1.14.99.60]	4.35702	0.0368568	0.136106	ATL	K06134	GC_00001349	1	0.9574	101	47
gamma-carbonic anhydrase [EC:4.2.1.-]	4.35702	0.0368568	0.136106	ATL	K01726	GC_00001728	1	0.9574	101	47
murein hydrolase activator	4.35702	0.0368568	0.136106	ATL	K22719	GC_00000948	1	0.9574	101	47
integration host factor subunit alpha	4.35702	0.0368568	0.136106	ATL	K04764	GC_00002061	1	0.9574	101	47
formylmethanofuran--tetrahydromethanopterin N-formyltransferase [EC:2.3.1.101]	4.35702	0.0368568	0.136106	ATL	K00672	GC_00002007	1	0.9574	101	47
molybdate transport system substrate-binding protein	4.35702	0.0368568	0.136106	ATL	K02020	GC_00000204, GC_00005470	1	0.9574	101	47
aspartate aminotransferase [EC:2.6.1.1]	4.35702	0.0368568	0.136106	ATL	K00812	GC_00002002	1	0.9574	101	47
thiol:disulfide interchange protein DsbC [EC:5.3.4.1]	4.35702	0.0368568	0.136106	ATL	K03981	GC_00002161, GC_00003288, GC_00010592	1	0.9574	101	47
peptide-methionine (R)-S-oxide reductase [EC:1.8.4.12]	4.35702	0.0368568	0.136106	ATL	K07305	GC_00002271, GC_00003413	1	0.9574	101	47
phosphate transport system permease protein	4.35702	0.0368568	0.136106	ATL	K02038	GC_00000167, GC_00002417, GC_00003046, GC_00003047	1	0.9574	101	47
rhamnosyltransferase [EC:2.4.1.-]	4.35702	0.0368568	0.136106	ATL	K12990	GC_00000240	1	0.9574	101	47
sodium-type flagellar protein MotY	4.35702	0.0368568	0.136106	ATL	K21218	GC_00001624	1	0.9574	101	47
formylmethanofuran dehydrogenase subunit A [EC:1.2.7.12]	4.35702	0.0368568	0.136106	ATL	K00200	GC_00000697	1	0.9574	101	47
pyruvate dehydrogenase E1 component [EC:1.2.4.1]	4.35702	0.0368568	0.136106	ATL	K00163	GC_00001064	1	0.9574	101	47
P-type Ca2+ transporter type 2C [EC:7.2.2.10]	4.23146	0.0396813	0.146292	ATL	K01537	GC_00002912, GC_00006540	0.7426	0.5745	101	47
5-methylcytosine-specific restriction enzyme A [EC:3.1.21.-]	4.12398	0.0422796	0.155353	ATL	K07451	GC_00005187, GC_00005926, GC_00006174, GC_00007738, GC_00009146, GC_00009240, GC_00010480, GC_00010552, GC_00010782, GC_00011337, GC_00011917, GC_00012437, GC_00014905, GC_00016470	0.3564	0.1915	101	47
RNA-directed DNA polymerase [EC:2.7.7.49]	4.12398	0.0422796	0.155353	PAC	K00986	GC_00003523, GC_00004559, GC_00004731, GC_00005792, GC_00005811, GC_00006528, GC_00006533, GC_00006819, GC_00007348, GC_00008038, GC_00008251, GC_00008581, GC_00008692, GC_00008710, GC_00009540, GC_00009818, GC_00009863, GC_00010157, GC_00010593, GC_00010643, GC_00010718, GC_00010719, GC_00010929, GC_00010962, GC_00011091, GC_00011193, GC_00011285, GC_00011289, GC_00011557, GC_00011980, GC_000122…	0.6436	0.8085	101	47
small subunit ribosomal protein S7	4.03045	0.044686	0.163923	PAC	K02992	GC_00002800	0.8416	0.9574	101	47
thioredoxin reductase (NADPH) [EC:1.8.1.9]	3.94758	0.0469388	0.171902	ATL	K00384	GC_00002476	0.9604	0.8723	101	47
type III secretion protein S	3.9355	0.047277	0.172854	ATL	K03227	GC_00006748	0.0792	0	101	47
nitric oxide reductase NorE protein	3.68831	0.0547952	0.200011	ATL	K02164	GC_00002442, GC_00002898	0.9703	0.8936	101	47
putative DNA primase/helicase	3.61241	0.0573498	0.208991	ATL	K06919	GC_00003737, GC_00005145, GC_00005149, GC_00006428, GC_00008175, GC_00011538, GC_00013431, GC_00015914, GC_00015987	0.6337	0.4681	101	47
histone H2B	3.54732	0.0596418	0.212102	PAC	K11252	GC_00008450	0.0099	0.0638	101	47
uncharacterized oxidoreductase [EC:1.-.-.-]	3.54732	0.0596418	0.212102	PAC	K14189	GC_00008939, GC_00012382	0.0099	0.0638	101	47
trypsin [EC:3.4.21.4]	3.54732	0.0596418	0.212102	PAC	K01312	GC_00008734	0.0099	0.0638	101	47
CRISPR-associated protein Cas5d	3.54732	0.0596418	0.212102	PAC	K19119	GC_00008666	0.0099	0.0638	101	47
histone H2A	3.54732	0.0596418	0.212102	PAC	K11251	GC_00008183	0.0099	0.0638	101	47
cupin 2 domain-containing protein	3.54732	0.0596418	0.212102	ATL	K11312	GC_00002387	0.9901	0.9362	101	47
shikimate dehydrogenase [EC:1.1.1.25]	3.54732	0.0596418	0.212102	ATL	K00014	GC_00002276	0.9901	0.9362	101	47
endonuclease III related protein	3.54732	0.0596418	0.212102	ATL	K07457	GC_00002339	0.9901	0.9362	101	47
preprotein translocase subunit SecG	3.54732	0.0596418	0.212102	ATL	K03075	GC_00000536	0.9901	0.9362	101	47
flotillin	3.54732	0.0596418	0.212102	ATL	K07192	GC_00002257	0.9901	0.9362	101	47
triosephosphate isomerase (TIM) [EC:5.3.1.1]	3.54732	0.0596418	0.212102	ATL	K01803	GC_00002350	0.9901	0.9362	101	47
small subunit ribosomal protein S9	3.54732	0.0596418	0.212102	ATL	K02996	GC_00002367	0.9901	0.9362	101	47
ribonuclease HI [EC:3.1.26.4]	3.54732	0.0596418	0.212102	ATL	K03469	GC_00002381, GC_00012986, GC_00014367, GC_00018358	0.9901	0.9362	101	47
Ala-tRNA(Pro) deacylase [EC:3.1.1.-]	3.54732	0.0596418	0.212102	ATL	K19055	GC_00002379, GC_00002564	0.9901	0.9362	101	47
bifunctional UDP-N-acetylglucosamine pyrophosphorylase / glucosamine-1-phosphate N-acetyltransferase [EC:2.7.7.23 2.3.1.157]	3.54732	0.0596418	0.212102	ATL	K04042	GC_00001675	0.9901	0.9362	101	47
two-component system, NtrC family, sensor histidine kinase PilS [EC:2.7.13.3]	3.51663	0.060756	0.214342	ATL	K02668	GC_00000128	0.9802	0.9149	101	47
tRNA(Ile)-lysidine synthase [EC:6.3.4.19]	3.51663	0.060756	0.214342	ATL	K04075	GC_00002446	0.9802	0.9149	101	47
NAD(P) transhydrogenase [EC:1.6.1.1]	3.51663	0.060756	0.214342	ATL	K00322	GC_00001069	0.9802	0.9149	101	47
large subunit ribosomal protein L36	3.51663	0.060756	0.214342	ATL	K02919	GC_00002457	0.9802	0.9149	101	47
RHH-type transcriptional regulator, rel operon repressor / antitoxin RelB	3.51663	0.060756	0.214342	PAC	K18918	GC_00008708, GC_00009911	0.0198	0.0851	101	47
DNA transformation protein and related proteins	3.44683	0.0633733	0.222389	ATL	K07343	GC_00005064, GC_00011702	0.1782	0.0638	101	47
putative peptide zinc metalloprotease protein	3.44683	0.0633733	0.222389	PAC	K16922	GC_00002674	0.8218	0.9362	101	47
regulator of cell morphogenesis and NO signaling	3.44615	0.0633992	0.222389	PAC	K07322	GC_00000124	0.7921	0.9149	101	47
branched-chain amino acid transport system ATP-binding protein	3.41914	0.0644445	0.222389	ATL	K01996	GC_00006782, GC_00006954	0.0693	0	101	47
IclR family transcriptional regulator, pca regulon regulatory protein	3.41914	0.0644445	0.222389	ATL	K02624	GC_00006974	0.0693	0	101	47
conjugal transfer mating pair stabilization protein TraG	3.41914	0.0644445	0.222389	ATL	K12056	GC_00008558, GC_00010268, GC_00011830	0.0693	0	101	47
glutaconate CoA-transferase, subunit B [EC:2.8.3.12]	3.41914	0.0644445	0.222389	ATL	K01040	GC_00006952	0.0693	0	101	47
conjugal transfer mating pair stabilization protein TraN	3.41914	0.0644445	0.222389	ATL	K12058	GC_00007923, GC_00009395, GC_00011528	0.0693	0	101	47
DNA topoisomerase III [EC:5.6.2.1]	3.41914	0.0644445	0.222389	ATL	K03169	GC_00008717, GC_00009023, GC_00010163	0.0693	0	101	47
MarR family transcriptional regulator, negative regulator of the multidrug operon emrRAB	3.41914	0.0644445	0.222389	ATL	K15974	GC_00006481	0.0693	0	101	47
maleylacetate reductase [EC:1.3.1.32]	3.41914	0.0644445	0.222389	ATL	K00217	GC_00006921	0.0693	0	101	47
hydroxyquinol 1,2-dioxygenase [EC:1.13.11.37]	3.41914	0.0644445	0.222389	ATL	K04098	GC_00006976	0.0693	0	101	47
queuine tRNA-ribosyltransferase [EC:2.4.2.29]	3.41914	0.0644445	0.222389	PAC	K00773	GC_00002234	0.9307	1	101	47
monofunctional glycosyltransferase [EC:2.4.1.129]	3.41914	0.0644445	0.222389	PAC	K03814	GC_00002461	0.9307	1	101	47
transcription termination/antitermination protein NusG	3.06958	0.07977	0.274419	PAC	K02601	GC_00002620	0.8614	0.9574	101	47
large subunit ribosomal protein L11	3.06958	0.07977	0.274419	PAC	K02867	GC_00002594	0.8614	0.9574	101	47
multiple antibiotic resistance protein	2.99617	0.0834617	0.286228	PAC	K05595	GC_00002885	0.8317	0.9362	101	47
dolichol-phosphate hexosyltransferase [EC:2.4.1.-]	2.99617	0.0834617	0.286228	PAC	K23684	GC_00002888	0.8317	0.9362	101	47
type I restriction enzyme, R subunit [EC:3.1.21.3]	2.95367	0.085683	0.292938	ATL	K01153	GC_00004749, GC_00005264, GC_00006388, GC_00006869, GC_00006871, GC_00007389, GC_00007397, GC_00007792, GC_00007796, GC_00007938, GC_00008140, GC_00008527, GC_00008637, GC_00008695, GC_00009299, GC_00009523, GC_00010294, GC_00010577, GC_00011102, GC_00011114, GC_00011256, GC_00012328, GC_00013385, GC_00013832, GC_00014243, GC_00014491, GC_00014694, GC_00015376, GC_00016502, GC_00017833, GC_000182…	0.5347	0.383	101	47
prophage regulatory protein	2.95367	0.085683	0.292938	PAC	K07733	GC_00004571, GC_00004913, GC_00005095, GC_00005892, GC_00006069, GC_00006182, GC_00006753, GC_00006802, GC_00006863, GC_00007035, GC_00007344, GC_00007878, GC_00007952, GC_00008091, GC_00008534, GC_00009202, GC_00009273, GC_00011562, GC_00012541, GC_00014654	0.4653	0.617	101	47
S-adenosylmethionine:tRNA ribosyltransferase-isomerase [EC:2.4.99.17]	2.91005	0.0880289	0.297282	PAC	K07568	GC_00002448	0.9406	1	101	47
putative transposase	2.91005	0.0880289	0.297282	PAC	K07492	GC_00000004, GC_00002923, GC_00004253, GC_00004560, GC_00004631, GC_00004632, GC_00004751, GC_00004769, GC_00004870, GC_00004984, GC_00004993, GC_00005127, GC_00005273, GC_00005700, GC_00005713, GC_00005825, GC_00005891, GC_00005911, GC_00006256, GC_00006269, GC_00006277, GC_00006385, GC_00006394, GC_00006681, GC_00006682, GC_00006687, GC_00006849, GC_00006864, GC_00006874, GC_00006898, GC_000069…	0.9406	1	101	47
potassium channel LctB	2.91005	0.0880289	0.297282	ATL	K08713	GC_00007215	0.0594	0	101	47
putative DNA methylase	2.91005	0.0880289	0.297282	ATL	K07445	GC_00009161, GC_00009530, GC_00011160, GC_00017675	0.0594	0	101	47
glutaconate CoA-transferase, subunit A [EC:2.8.3.12]	2.91005	0.0880289	0.297282	ATL	K01039	GC_00007236	0.0594	0	101	47
beta-ureidopropionase / N-carbamoyl-L-amino-acid hydrolase [EC:3.5.1.6 3.5.1.87]	2.91005	0.0880289	0.297282	ATL	K06016	GC_00007360	0.0594	0	101	47
peroxisomal leader peptide-processing protease [EC:3.4.21.-]	2.91005	0.0880289	0.297282	ATL	K23012	GC_00007169	0.0594	0	101	47
alkaline phosphatase D [EC:3.1.3.1]	2.91005	0.0880289	0.297282	ATL	K01113	GC_00007141	0.0594	0	101	47
CRISPR-associated protein Cas2	2.84761	0.0915101	0.307163	PAC	K09951	GC_00007024, GC_00009216, GC_00009261	0.0495	0.1277	101	47
CRISP-associated protein Cas1	2.84761	0.0915101	0.307163	PAC	K15342	GC_00007034, GC_00009074, GC_00009200, GC_00017347	0.0495	0.1277	101	47
type IV pilus assembly protein PilA	2.84761	0.0915101	0.307163	ATL	K02650	GC_00000010, GC_00005356, GC_00006855	0.9505	0.8723	101	47
two-component system, NtrC family, response regulator PilR	2.84761	0.0915101	0.307163	ATL	K02667	GC_00000123, GC_00006153	0.9505	0.8723	101	47
adenine-specific DNA-methyltransferase [EC:2.1.1.72]	2.8433	0.0917554	0.30752	PAC	K07317	GC_00006632, GC_00007119, GC_00007791, GC_00009203, GC_00009546, GC_00009654, GC_00009710, GC_00010074, GC_00011082, GC_00011120, GC_00011809, GC_00011870, GC_00012790, GC_00013570, GC_00013612, GC_00014961, GC_00015650, GC_00016172, GC_00016186, GC_00018497	0.1584	0.2766	101	47
putative hydrolase of the HAD superfamily	2.81699	0.093271	0.311655	PAC	K07025	GC_00002490, GC_00017614	0.901	0.9787	101	47
competence protein CoiA	2.81699	0.093271	0.311655	ATL	K06198	GC_00006600, GC_00015921, GC_00017612	0.099	0.0213	101	47
death on curing protein	2.56444	0.109291	0.358874	ATL	K07341	GC_00005105	0.1584	0.0638	101	47
toxin CptA	2.40828	0.120695	0.358874	PAC	K19168	GC_00003595, GC_00003850, GC_00005134	0.9505	1	101	47
colicin import membrane protein	2.40828	0.120695	0.358874	PAC	K03646	GC_00002450	0.9505	1	101	47
conjugal transfer pilus assembly protein TraB	2.40828	0.120695	0.358874	ATL	K12065	GC_00009358, GC_00011958	0.0495	0	101	47
urea-proton symporter	2.40828	0.120695	0.358874	ATL	K20989	GC_00007405, GC_00012327	0.0495	0	101	47
solute carrier family 34 (sodium-dependent phosphate cotransporter)	2.40828	0.120695	0.358874	ATL	K14683	GC_00007873	0.0495	0	101	47
conjugal transfer pilus assembly protein TraE	2.40828	0.120695	0.358874	ATL	K12067	GC_00008841, GC_00011522	0.0495	0	101	47
conjugal transfer pilus assembly protein TraK	2.40828	0.120695	0.358874	ATL	K12066	GC_00008964, GC_00010863	0.0495	0	101	47
AraC family transcriptional regulator, transcriptional activator of pobA	2.34249	0.125888	0.358874	ATL	K18954	GC_00006472	0.0891	0.0213	101	47
type IV pilus assembly protein PilQ	2.18497	0.139364	0.358874	ATL	K02666	GC_00000182	0.9703	0.9149	101	47
outer membrane lipoprotein carrier protein	2.18497	0.139364	0.358874	ATL	K03634	GC_00002467, GC_00005565	0.9703	0.9149	101	47
carbamoyl-phosphate synthase small subunit [EC:6.3.5.5]	2.18497	0.139364	0.358874	ATL	K01956	GC_00002423	0.9703	0.9149	101	47
acetoin utilization protein AcuC	2.18497	0.139364	0.358874	ATL	K04768	GC_00002473	0.9703	0.9149	101	47
glucose-1-phosphate thymidylyltransferase [EC:2.7.7.24]	2.18497	0.139364	0.358874	ATL	K00973	GC_00002389	0.9703	0.9149	101	47
F-type H+-transporting ATPase subunit c	2.18497	0.139364	0.358874	ATL	K02110	GC_00002478	0.9703	0.9149	101	47
F-type H+-transporting ATPase subunit b	2.18497	0.139364	0.358874	ATL	K02109	GC_00002482	0.9703	0.9149	101	47
F-type H+-transporting ATPase subunit delta	2.18497	0.139364	0.358874	ATL	K02113	GC_00002493	0.9703	0.9149	101	47
AraC family transcriptional regulator, regulator of nimT	2.16363	0.141311	0.358874	ATL	K25495	GC_00000670	1	0.9787	101	47
AsmA protein	2.16363	0.141311	0.358874	ATL	K07289	GC_00001095	1	0.9787	101	47
peptide chain release factor 2	2.16363	0.141311	0.358874	ATL	K02836	GC_00001208	1	0.9787	101	47
glutamate---cysteine ligase / carboxylate-amine ligase [EC:6.3.2.2 6.3.-.-]	2.16363	0.141311	0.358874	ATL	K06048	GC_00000988	1	0.9787	101	47
MFS transporter, YNFM family, putative membrane transport protein	2.16363	0.141311	0.358874	ATL	K08224	GC_00002027	1	0.9787	101	47
sulfide dehydrogenase [flavocytochrome c] flavoprotein chain [EC:1.8.2.3]	2.16363	0.141311	0.358874	ATL	K17229	GC_00000005	1	0.9787	101	47
translocation and assembly module TamB	2.16363	0.141311	0.358874	ATL	K09800	GC_00002573, GC_00005166	1	0.9787	101	47
poly[(R)-3-hydroxyalkanoate] polymerase subunit PhaC [EC:2.3.1.304]	2.16363	0.141311	0.358874	ATL	K03821	GC_00001713	1	0.9787	101	47
DNA replication and repair protein RecF	2.16363	0.141311	0.358874	ATL	K03629	GC_00002856, GC_00005343	1	0.9787	101	47
malate synthase [EC:2.3.3.9]	2.16363	0.141311	0.358874	ATL	K01638	GC_00002018	1	0.9787	101	47
small subunit ribosomal protein S15	2.16363	0.141311	0.358874	ATL	K02956	GC_00001903	1	0.9787	101	47
O-antigen biosynthesis protein WbqP	2.16363	0.141311	0.358874	ATL	K13012	GC_00000852	1	0.9787	101	47
paraquat-inducible protein A	2.16363	0.141311	0.358874	ATL	K03808	GC_00000580	1	0.9787	101	47
excinuclease ABC subunit B	2.16363	0.141311	0.358874	ATL	K03702	GC_00001656	1	0.9787	101	47
23S rRNA pseudouridine955/2504/2580 synthase [EC:5.4.99.24]	2.16363	0.141311	0.358874	ATL	K06179	GC_00001043	1	0.9787	101	47
serine O-acetyltransferase [EC:2.3.1.30]	2.16363	0.141311	0.358874	ATL	K00640	GC_00000849, GC_00003132, GC_00014207, GC_00018400	1	0.9787	101	47
lipid-A-disaccharide synthase [EC:2.4.1.182]	2.16363	0.141311	0.358874	ATL	K00748	GC_00002024	1	0.9787	101	47
histidine triad (HIT) family protein	2.16363	0.141311	0.358874	ATL	K02503	GC_00001175, GC_00005494, GC_00017685	1	0.9787	101	47
heme exporter protein C	2.16363	0.141311	0.358874	ATL	K02195	GC_00001773	1	0.9787	101	47
nucleoid-associated protein EbfC	2.16363	0.141311	0.358874	ATL	K09747	GC_00001692	1	0.9787	101	47
cation/acetate symporter	2.16363	0.141311	0.358874	ATL	K14393	GC_00000542	1	0.9787	101	47
L-lactate dehydrogenase complex protein LldG	2.16363	0.141311	0.358874	ATL	K00782	GC_00001105	1	0.9787	101	47
outer membrane protein insertion porin family	2.16363	0.141311	0.358874	ATL	K07277	GC_00000917	1	0.9787	101	47
ubiquinol-cytochrome c reductase cytochrome c1 subunit	2.16363	0.141311	0.358874	ATL	K00413	GC_00001051	1	0.9787	101	47
flagellar hook-basal body complex protein FliE	2.16363	0.141311	0.358874	ATL	K02408	GC_00001170, GC_00006108	1	0.9787	101	47
recombination protein RecR	2.16363	0.141311	0.358874	ATL	K06187	GC_00001426	1	0.9787	101	47
large subunit ribosomal protein L32	2.16363	0.141311	0.358874	ATL	K02911	GC_00001731	1	0.9787	101	47
tRNA-modifying protein YgfZ	2.16363	0.141311	0.358874	ATL	K06980	GC_00000572	1	0.9787	101	47
lipoprotein-releasing system ATP-binding protein [EC:7.6.2.-]	2.16363	0.141311	0.358874	ATL	K09810	GC_00001839	1	0.9787	101	47
excinuclease ABC subunit C	2.16363	0.141311	0.358874	ATL	K03703	GC_00002004	1	0.9787	101	47
CTP synthase [EC:6.3.4.2]	2.16363	0.141311	0.358874	ATL	K01937	GC_00000797	1	0.9787	101	47
tRNA pseudouridine38-40 synthase [EC:5.4.99.12]	2.16363	0.141311	0.358874	ATL	K06173	GC_00000867	1	0.9787	101	47
chromosomal replication initiator protein	2.16363	0.141311	0.358874	ATL	K02313	GC_00001948	1	0.9787	101	47
cytochrome c-type biogenesis protein CcmE	2.16363	0.141311	0.358874	ATL	K02197	GC_00001704	1	0.9787	101	47
mxaJ protein	2.16363	0.141311	0.358874	ATL	K16254	GC_00001384	1	0.9787	101	47
DNA gyrase subunit B [EC:5.6.2.2]	2.16363	0.141311	0.358874	ATL	K02470	GC_00000571	1	0.9787	101	47
FdhD protein	2.16363	0.141311	0.358874	ATL	K02379	GC_00002040, GC_00005190	1	0.9787	101	47
membrane-bound lytic murein transglycosylase D [EC:4.2.2.-]	2.16363	0.141311	0.358874	ATL	K08307	GC_00001083	1	0.9787	101	47
phosphoenolpyruvate carboxylase [EC:4.1.1.31]	2.16363	0.141311	0.358874	ATL	K01595	GC_00000073	1	0.9787	101	47
pyrroline-5-carboxylate reductase [EC:1.5.1.2]	2.16363	0.141311	0.358874	ATL	K00286	GC_00000905	1	0.9787	101	47
ATP-dependent helicase HrpA [EC:3.6.4.13]	2.16363	0.141311	0.358874	ATL	K03578	GC_00000723	1	0.9787	101	47
ribosome-binding ATPase	2.16363	0.141311	0.358874	ATL	K06942	GC_00000985	1	0.9787	101	47
cell division protein FtsB	2.16363	0.141311	0.358874	ATL	K05589	GC_00001743	1	0.9787	101	47
transcriptional regulator MraZ	2.16363	0.141311	0.358874	ATL	K03925	GC_00001780	1	0.9787	101	47
glycyl-tRNA synthetase beta chain [EC:6.1.1.14]	2.16363	0.141311	0.358874	ATL	K01879	GC_00000370	1	0.9787	101	47
acetylglutamate kinase [EC:2.7.2.8]	2.16363	0.141311	0.358874	ATL	K00930	GC_00000885	1	0.9787	101	47
alanine racemase [EC:5.1.1.1]	2.16363	0.141311	0.358874	ATL	K01775	GC_00000249, GC_00009498	1	0.9787	101	47
heme exporter protein B	2.16363	0.141311	0.358874	ATL	K02194	GC_00001724	1	0.9787	101	47
pyruvate, water dikinase [EC:2.7.9.2]	2.16363	0.141311	0.358874	ATL	K01007	GC_00000265	1	0.9787	101	47
cytochrome c-type biogenesis protein CcmF	2.16363	0.141311	0.358874	ATL	K02198	GC_00001011	1	0.9787	101	47
twitching motility two-component system response regulator PilG	2.16363	0.141311	0.358874	ATL	K02657	GC_00001686	1	0.9787	101	47
protein O-GlcNAc transferase [EC:2.4.1.255]	2.16363	0.141311	0.358874	ATL	K09667	GC_00000262, GC_00006970	1	0.9787	101	47
3-hydroxyacyl-[acyl-carrier-protein] dehydratase [EC:4.2.1.59]	2.16363	0.141311	0.358874	ATL	K02372	GC_00001837	1	0.9787	101	47
protein-tyrosine kinase [EC:2.7.10.3]	2.16363	0.141311	0.358874	ATL	K00903	GC_00000993, GC_00002516	1	0.9787	101	47
2-iminobutanoate/2-iminopropanoate deaminase [EC:3.5.99.10]	2.16363	0.141311	0.358874	ATL	K09022	GC_00001300, GC_00010269	1	0.9787	101	47
two-component system, NtrC family, response regulator	2.16363	0.141311	0.358874	ATL	K02481	GC_00000392	1	0.9787	101	47
nicotinamide-nucleotide amidase [EC:3.5.1.42]	2.16363	0.141311	0.358874	ATL	K03743	GC_00001565	1	0.9787	101	47
fructokinase [EC:2.7.1.4]	2.16363	0.141311	0.358874	ATL	K00847	GC_00000884	1	0.9787	101	47
heme exporter protein A [EC:7.6.2.5]	2.16363	0.141311	0.358874	ATL	K02193	GC_00001720	1	0.9787	101	47
recombination protein RecA	2.16363	0.141311	0.358874	ATL	K03553	GC_00001871	1	0.9787	101	47
molecular chaperone HtpG	2.16363	0.141311	0.358874	ATL	K04079	GC_00000341, GC_00006449, GC_00012994	1	0.9787	101	47
lipase maturation factor 1	2.16363	0.141311	0.358874	ATL	K23555	GC_00002035	1	0.9787	101	47
3-phenylpropionate/trans-cinnamate dioxygenase ferredoxin component	2.16363	0.141311	0.358874	ATL	K05710	GC_00001740	1	0.9787	101	47
MFS transporter, PAT family, beta-lactamase induction signal transducer AmpG	2.16363	0.141311	0.358874	ATL	K08218	GC_00001477	1	0.9787	101	47
amylosucrase [EC:2.4.1.4]	2.16363	0.141311	0.358874	ATL	K05341	GC_00000390	1	0.9787	101	47
23S rRNA (guanosine2251-2'-O)-methyltransferase [EC:2.1.1.185]	2.16363	0.141311	0.358874	ATL	K03218	GC_00001574	1	0.9787	101	47
alanyl-tRNA synthetase [EC:6.1.1.7]	2.16363	0.141311	0.358874	ATL	K01872	GC_00000953	1	0.9787	101	47
deoxyribonuclease V [EC:3.1.21.7]	2.16363	0.141311	0.358874	ATL	K05982	GC_00001284	1	0.9787	101	47
recombination associated protein RdgC	2.16363	0.141311	0.358874	ATL	K03554	GC_00001510, GC_00010200	1	0.9787	101	47
replicative DNA helicase [EC:5.6.2.3]	2.16363	0.141311	0.358874	ATL	K02314	GC_00000532, GC_00005527, GC_00007139, GC_00008201	1	0.9787	101	47
host factor-I protein	2.16363	0.141311	0.358874	ATL	K03666	GC_00001734	1	0.9787	101	47
enolase [EC:4.2.1.11]	2.16363	0.141311	0.358874	ATL	K01689	GC_00001487	1	0.9787	101	47
4-hydroxybenzoate polyprenyltransferase [EC:2.5.1.39]	2.16363	0.141311	0.358874	ATL	K03179	GC_00000216	1	0.9787	101	47
malate dehydrogenase (oxaloacetate-decarboxylating)(NADP+) [EC:1.1.1.40]	2.16363	0.141311	0.358874	ATL	K00029	GC_00000104	1	0.9787	101	47
phenylalanyl-tRNA synthetase beta chain [EC:6.1.1.20]	2.16363	0.141311	0.358874	ATL	K01890	GC_00000864	1	0.9787	101	47
two-component system, NtrC family, nitrogen regulation response regulator GlnG	2.16363	0.141311	0.358874	ATL	K07712	GC_00001297	1	0.9787	101	47
ribonuclease HII [EC:3.1.26.4]	2.16363	0.141311	0.358874	ATL	K03470	GC_00001319	1	0.9787	101	47
lipoprotein NlpD	2.16363	0.141311	0.358874	ATL	K06194	GC_00001669	1	0.9787	101	47
two-component system, response regulator FlrC	2.16363	0.141311	0.358874	ATL	K10943	GC_00001658	1	0.9787	101	47
tRNA (cytidine32/uridine32-2'-O)-methyltransferase [EC:2.1.1.200]	2.16363	0.141311	0.358874	ATL	K15396	GC_00001620	1	0.9787	101	47
RNA polymerase nonessential primary-like sigma factor	2.16363	0.141311	0.358874	ATL	K03087	GC_00000769	1	0.9787	101	47
5,6,7,8-tetrahydromethanopterin hydro-lyase [EC:4.2.1.147]	2.16363	0.141311	0.358874	ATL	K10713	GC_00000214	1	0.9787	101	47
chaperonin GroES	2.16363	0.141311	0.358874	ATL	K04078	GC_00001785	1	0.9787	101	47
homoserine dehydrogenase [EC:1.1.1.3]	2.16363	0.141311	0.358874	ATL	K00003	GC_00001288	1	0.9787	101	47
protease IV [EC:3.4.21.-]	2.16363	0.141311	0.358874	ATL	K04773	GC_00001418, GC_00010239, GC_00010503, GC_00013188	1	0.9787	101	47
DNA polymerase III subunit epsilon [EC:2.7.7.7]	2.16363	0.141311	0.358874	ATL	K02342	GC_00001788, GC_00002568, GC_00010850, GC_00018565	1	0.9787	101	47
ribonuclease E [EC:3.1.26.12]	2.16363	0.141311	0.358874	ATL	K08300	GC_00002527, GC_00005798	1	0.9787	101	47
S-adenosylmethionine uptake transporter	2.16363	0.141311	0.358874	ATL	K15270	GC_00001286, GC_00005061, GC_00005540	1	0.9787	101	47
sulfate adenylyltransferase (ADP) / ATP adenylyltransferase [EC:2.7.7.5 2.7.7.53]	2.16363	0.141311	0.358874	ATL	K00988	GC_00002747, GC_00005334	1	0.9787	101	47
sec-independent protein translocase protein TatB	2.16363	0.141311	0.358874	ATL	K03117	GC_00001263	1	0.9787	101	47
glutamine synthetase [EC:6.3.1.2]	2.16363	0.141311	0.358874	ATL	K01915	GC_00000525, GC_00005390	1	0.9787	101	47
YggT family protein	2.16363	0.141311	0.358874	ATL	K02221	GC_00001206	1	0.9787	101	47
heme exporter protein D	2.16363	0.141311	0.358874	ATL	K02196	GC_00001719, GC_00011413	1	0.9787	101	47
stringent starvation protein B	2.16363	0.141311	0.358874	ATL	K03600	GC_00000805	1	0.9787	101	47
modulator of FtsH protease HflK	2.16363	0.141311	0.358874	ATL	K04088	GC_00000943, GC_00007890, GC_00018597	1	0.9787	101	47
branched-chain amino acid aminotransferase [EC:2.6.1.42]	2.16363	0.141311	0.358874	ATL	K00826	GC_00001922, GC_00005883	1	0.9787	101	47
pyrimidine/purine-5'-nucleotide nucleosidase [EC:3.2.2.10 3.2.2.-]	2.16363	0.141311	0.358874	ATL	K06966	GC_00001623	1	0.9787	101	47
glycyl-tRNA synthetase alpha chain [EC:6.1.1.14]	2.16363	0.141311	0.358874	ATL	K01878	GC_00001804	1	0.9787	101	47
5'-methylthioinosine phosphorylase [EC:2.4.2.44]	2.16363	0.141311	0.358874	ATL	K19696	GC_00001544	1	0.9787	101	47
lysyl-tRNA synthetase, class II [EC:6.1.1.6]	2.16363	0.141311	0.358874	ATL	K04567	GC_00001042	1	0.9787	101	47
isocitrate dehydrogenase kinase/phosphatase [EC:2.7.11.5 3.1.3.-]	2.16363	0.141311	0.358874	ATL	K00906	GC_00000710	1	0.9787	101	47
cyclopropane-fatty-acyl-phospholipid synthase [EC:2.1.1.79]	2.16363	0.141311	0.358874	ATL	K00574	GC_00002517, GC_00003291, GC_00005457, GC_00016462	1	0.9787	101	47
glycerol-3-phosphate dehydrogenase (NAD(P)+) [EC:1.1.1.94]	2.16363	0.141311	0.358874	ATL	K00057	GC_00001075	1	0.9787	101	47
serine protease AprX [EC:3.4.21.-]	2.16363	0.141311	0.358874	ATL	K17734	GC_00003431, GC_00003980, GC_00004969, GC_00009545	1	0.9787	101	47
cell division transport system permease protein	2.16363	0.141311	0.358874	ATL	K09811	GC_00001505	1	0.9787	101	47
formate dehydrogenase beta subunit [EC:1.17.1.9]	2.16363	0.141311	0.358874	ATL	K22515	GC_00000078	1	0.9787	101	47
2-dehydro-3-deoxyphosphooctonate aldolase (KDO 8-P synthase) [EC:2.5.1.55]	2.16363	0.141311	0.358874	ATL	K01627	GC_00000909	1	0.9787	101	47
threonine synthase [EC:4.2.3.1]	2.16363	0.141311	0.358874	ATL	K01733	GC_00000636	1	0.9787	101	47
small subunit ribosomal protein S16	2.16363	0.141311	0.358874	ATL	K02959	GC_00001699	1	0.9787	101	47
phosphomannomutase / phosphoglucomutase [EC:5.4.2.8 5.4.2.2]	2.16363	0.141311	0.358874	ATL	K15778	GC_00000705	1	0.9787	101	47
large subunit ribosomal protein L9	2.16363	0.141311	0.358874	ATL	K02939	GC_00001809	1	0.9787	101	47
aldose sugar dehydrogenase [EC:1.1.5.-]	2.16363	0.141311	0.358874	ATL	K21430	GC_00000488, GC_00003201	1	0.9787	101	47
iron(III) transport system permease protein	2.16363	0.141311	0.358874	ATL	K02011	GC_00001885	1	0.9787	101	47
L-lactate dehydrogenase complex protein LldF	2.16363	0.141311	0.358874	ATL	K18929	GC_00001671	1	0.9787	101	47
sucrose-phosphate synthase [EC:2.4.1.14]	2.16363	0.141311	0.358874	ATL	K00696	GC_00000414	1	0.9787	101	47
nitrate reductase (cytochrome), electron transfer subunit	2.16363	0.141311	0.358874	ATL	K02568	GC_00001833	1	0.9787	101	47
phosphopantothenoylcysteine decarboxylase / phosphopantothenate---cysteine ligase [EC:4.1.1.36 6.3.2.5]	2.16363	0.141311	0.358874	ATL	K13038	GC_00000438	1	0.9787	101	47
preprotein translocase subunit SecB	2.16363	0.141311	0.358874	ATL	K03071	GC_00001244, GC_00011194	1	0.9787	101	47
two-component system, NtrC family, nitrogen regulation sensor histidine kinase GlnL [EC:2.7.13.3]	2.16363	0.141311	0.358874	ATL	K07708	GC_00000938	1	0.9787	101	47
H+-translocating NAD(P) transhydrogenase subunit beta [EC:1.6.1.2 7.1.1.1]	2.16363	0.141311	0.358874	ATL	K00325	GC_00001975, GC_00003347	1	0.9787	101	47
rare lipoprotein A	2.16363	0.141311	0.358874	ATL	K03642	GC_00001563	1	0.9787	101	47
L-cysteine S-thiosulfotransferase [EC:2.8.5.2]	2.16363	0.141311	0.358874	ATL	K17223	GC_00001688, GC_00002195	1	0.9787	101	47
acetyl-CoA carboxylase carboxyl transferase subunit alpha [EC:6.4.1.2 2.1.3.15]	2.16363	0.141311	0.358874	ATL	K01962	GC_00001707	1	0.9787	101	47
ATP-dependent DNA helicase RecG [EC:5.6.2.4]	2.16363	0.141311	0.358874	ATL	K03655	GC_00001118	1	0.9787	101	47
alanine-synthesizing transaminase [EC:2.6.1.-]	2.16363	0.141311	0.358874	ATL	K14261	GC_00000252	1	0.9787	101	47
cell division protein ZapB	2.16363	0.141311	0.358874	ATL	K09892	GC_00001777	1	0.9787	101	47
DNA repair protein RadA/Sms	2.16363	0.141311	0.358874	ATL	K04485	GC_00001098	1	0.9787	101	47
serine/threonine-protein kinase HipA [EC:2.7.11.1]	2.16363	0.141311	0.358874	ATL	K07154	GC_00002432, GC_00004327, GC_00004888, GC_00005552, GC_00007115, GC_00007436, GC_00009456, GC_00009883	1	0.9787	101	47
YidC/Oxa1 family membrane protein insertase	2.16363	0.141311	0.358874	ATL	K03217	GC_00000910	1	0.9787	101	47
iron(III) transport system ATP-binding protein [EC:7.2.2.7]	2.16363	0.141311	0.358874	ATL	K02010	GC_00001295	1	0.9787	101	47
tRNA modification GTPase [EC:3.6.-.-]	2.16363	0.141311	0.358874	ATL	K03650	GC_00001989	1	0.9787	101	47
DNA polymerase III subunit gamma/tau [EC:2.7.7.7]	2.16363	0.141311	0.358874	ATL	K02343	GC_00001635	1	0.9787	101	47
thiazole synthase [EC:2.8.1.10]	2.16363	0.141311	0.358874	ATL	K03149	GC_00000566	1	0.9787	101	47
phosphate-selective porin OprO and OprP	2.16363	0.141311	0.358874	ATL	K07221	GC_00002545, GC_00002632, GC_00005606	1	0.9787	101	47
polysaccharide biosynthesis protein VpsM	2.16363	0.141311	0.358874	ATL	K20920	GC_00002612, GC_00005197	1	0.9787	101	47
tRNA pseudouridine13 synthase [EC:5.4.99.27]	2.16363	0.141311	0.358874	ATL	K06176	GC_00001458	1	0.9787	101	47
ribonuclease R [EC:3.1.13.1]	2.16363	0.141311	0.358874	ATL	K12573	GC_00001581	1	0.9787	101	47
twitching motility two-component system response regulator PilH	2.16363	0.141311	0.358874	ATL	K02658	GC_00001712	1	0.9787	101	47
stringent starvation protein A	2.16363	0.141311	0.358874	ATL	K03599	GC_00000547	1	0.9787	101	47
polysaccharide biosynthesis/export protein	2.16363	0.141311	0.358874	ATL	K01991	GC_00001795	1	0.9787	101	47
UDP-glucose/iron transport system ATP-binding protein	2.16363	0.141311	0.358874	ATL	K02068	GC_00000980	1	0.9787	101	47
tRNA (guanine-N7-)-methyltransferase [EC:2.1.1.33]	2.16363	0.141311	0.358874	ATL	K03439	GC_00000976	1	0.9787	101	47
preprotein translocase subunit SecA [EC:7.4.2.8]	2.16363	0.141311	0.358874	ATL	K03070	GC_00000164	1	0.9787	101	47
ribosomal protein L3 glutamine methyltransferase [EC:2.1.1.298]	2.16363	0.141311	0.358874	ATL	K07320	GC_00001478	1	0.9787	101	47
poly[(R)-3-hydroxyalkanoate] polymerase subunit PhaE	2.16363	0.141311	0.358874	ATL	K22881	GC_00000754	1	0.9787	101	47
D-glycero-D-manno-heptose 1,7-bisphosphate phosphatase [EC:3.1.3.82 3.1.3.83]	2.16363	0.141311	0.358874	ATL	K03273	GC_00001930	1	0.9787	101	47
heat shock protein HspQ	2.16363	0.141311	0.358874	ATL	K11940	GC_00001737	1	0.9787	101	47
LL-diaminopimelate aminotransferase [EC:2.6.1.83]	2.16363	0.141311	0.358874	ATL	K10206	GC_00001533	1	0.9787	101	47
glucose 1-dehydrogenase [EC:1.1.1.47]	2.16363	0.141311	0.358874	ATL	K00034	GC_00001926	1	0.9787	101	47
ferrous-iron efflux pump FieF	2.16363	0.141311	0.358874	ATL	K13283	GC_00001870	1	0.9787	101	47
2-C-methyl-D-erythritol 2,4-cyclodiphosphate synthase [EC:4.6.1.12]	2.16363	0.141311	0.358874	ATL	K01770	GC_00001978	1	0.9787	101	47
Smg protein	2.16363	0.141311	0.358874	ATL	K03747	GC_00001285	1	0.9787	101	47
putative two-component system protein, hydrogenase maturation factor HypX/HoxX	2.16363	0.141311	0.358874	ATL	K19640	GC_00001667	1	0.9787	101	47
malate dehydrogenase [EC:1.1.1.37]	2.16363	0.141311	0.358874	ATL	K00024	GC_00000457	1	0.9787	101	47
2-C-methyl-D-erythritol 4-phosphate cytidylyltransferase [EC:2.7.7.60]	2.16363	0.141311	0.358874	ATL	K00991	GC_00001969	1	0.9787	101	47
H+-translocating NAD(P) transhydrogenase subunit alpha [EC:1.6.1.2 7.1.1.1]	2.16363	0.141311	0.358874	ATL	K00324	GC_00000058, GC_00001584	1	0.9787	101	47
acyl carrier protein	2.16363	0.141311	0.358874	ATL	K02078	GC_00002059, GC_00005185, GC_00005353, GC_00006303	1	0.9787	101	47
chorismate lyase [EC:4.1.3.40]	2.16363	0.141311	0.358874	ATL	K03181	GC_00001396	1	0.9787	101	47
3-hydroxyisobutyrate dehydrogenase [EC:1.1.1.31]	2.16363	0.141311	0.358874	ATL	K00020	GC_00001017, GC_00004235	1	0.9787	101	47
Xaa-Pro aminopeptidase [EC:3.4.11.9]	2.16363	0.141311	0.358874	ATL	K01262	GC_00001630	1	0.9787	101	47
exodeoxyribonuclease V gamma subunit [EC:3.1.11.5]	2.16363	0.141311	0.358874	ATL	K03583	GC_00001665	1	0.9787	101	47
diaminopimelate decarboxylase [EC:4.1.1.20]	2.16363	0.141311	0.358874	ATL	K01586	GC_00000872	1	0.9787	101	47
UDP-3-O-[3-hydroxymyristoyl] glucosamine N-acyltransferase [EC:2.3.1.191]	2.16363	0.141311	0.358874	ATL	K02536	GC_00002042	1	0.9787	101	47
3-oxoacyl-[acyl-carrier protein] reductase [EC:1.1.1.100]	2.16363	0.141311	0.358874	ATL	K00059	GC_00002171, GC_00005086	1	0.9787	101	47
uroporphyrinogen decarboxylase [EC:4.1.1.37]	2.16363	0.141311	0.358874	ATL	K01599	GC_00001317, GC_00006757	1	0.9787	101	47
propionate CoA-transferase [EC:2.8.3.1]	2.16363	0.141311	0.358874	PAC	K01026	GC_00018272	0	0.0213	101	47
raffinose/stachyose/melibiose transport system substrate-binding protein	2.16363	0.141311	0.358874	PAC	K10117	GC_00015837	0	0.0213	101	47
cellobiose transport system substrate-binding protein	2.16363	0.141311	0.358874	PAC	K10240	GC_00017765	0	0.0213	101	47
carbamoyltransferase [EC:2.1.3.-]	2.16363	0.141311	0.358874	PAC	K00612	GC_00014001, GC_00014494	0	0.0213	101	47
lysozyme	2.16363	0.141311	0.358874	PAC	K07273	GC_00012713	0	0.0213	101	47
glycerol-3-phosphate cytidylyltransferase [EC:2.7.7.39]	2.16363	0.141311	0.358874	PAC	K00980	GC_00016250	0	0.0213	101	47
omega-hydroxy-beta-dihydromenaquinone-9 sulfotransferase [EC:2.8.2.40]	2.16363	0.141311	0.358874	PAC	K22905	GC_00012768	0	0.0213	101	47
biofilm regulator BssS	2.16363	0.141311	0.358874	PAC	K12148	GC_00013808	0	0.0213	101	47
CMP-N,N'-diacetyllegionaminic acid synthase [EC:2.7.7.82]	2.16363	0.141311	0.358874	PAC	K18431	GC_00012860	0	0.0213	101	47
oxazoline/thiazoline synthase [EC:6.2.2.2 6.2.2.3]	2.16363	0.141311	0.358874	PAC	K24411	GC_00014787	0	0.0213	101	47
peptidyl-Asp metalloendopeptidase [EC:3.4.24.33]	2.16363	0.141311	0.358874	PAC	K23743	GC_00017066	0	0.0213	101	47
amidase [EC:3.5.1.4]	2.16363	0.141311	0.358874	PAC	K01426	GC_00018590	0	0.0213	101	47
bacillolysin [EC:3.4.24.28]	2.16363	0.141311	0.358874	PAC	K01400	GC_00013439	0	0.0213	101	47
D-alanine--poly(phosphoribitol) ligase subunit 1 [EC:6.1.1.13]	2.16363	0.141311	0.358874	PAC	K03367	GC_00018298	0	0.0213	101	47
aminopeptidase [EC:3.4.11.-]	2.16363	0.141311	0.358874	PAC	K19689	GC_00018196	0	0.0213	101	47
fatty aldehyde-generating acyl-ACP reductase [EC:1.2.1.80]	2.16363	0.141311	0.358874	PAC	K14330	GC_00017757	0	0.0213	101	47
glycine amidinotransferase [EC:2.1.4.1]	2.16363	0.141311	0.358874	PAC	K00613	GC_00013046	0	0.0213	101	47
D-galactarolactone cycloisomerase [EC:5.5.1.27]	2.16363	0.141311	0.358874	PAC	K18983	GC_00016137	0	0.0213	101	47
GntR family transcriptional regulator	2.16363	0.141311	0.358874	PAC	K07979	GC_00016756	0	0.0213	101	47
indoleamine 2,3-dioxygenase [EC:1.13.11.52]	2.16363	0.141311	0.358874	PAC	K00463	GC_00016120	0	0.0213	101	47
PhnB protein	2.16363	0.141311	0.358874	PAC	K04750	GC_00016746	0	0.0213	101	47
pachytene checkpoint protein 2	2.16363	0.141311	0.358874	PAC	K22399	GC_00018279	0	0.0213	101	47
kynurenine 3-monooxygenase [EC:1.14.13.9]	2.16363	0.141311	0.358874	PAC	K00486	GC_00018077	0	0.0213	101	47
protochlorophyllide reductase [EC:1.3.1.33]	2.16363	0.141311	0.358874	PAC	K00218	GC_00017099	0	0.0213	101	47
MbtH protein	2.16363	0.141311	0.358874	PAC	K05375	GC_00012645	0	0.0213	101	47
8-amino-3,8-dideoxy-alpha-D-manno-octulosonate transaminase [EC:2.6.1.109]	2.16363	0.141311	0.358874	PAC	K19715	GC_00016368	0	0.0213	101	47
protein-tyrosine phosphatase [EC:3.1.3.48]	2.16363	0.141311	0.358874	PAC	K01104	GC_00013945	0	0.0213	101	47
putative ATP-dependent endonuclease of the OLD family	2.05724	0.151484	0.384269	PAC	K07459	GC_00006596, GC_00006700, GC_00007290, GC_00007382, GC_00007513, GC_00008071, GC_00008114, GC_00008495, GC_00009462, GC_00010131, GC_00010159, GC_00010664, GC_00010941, GC_00012762, GC_00012941, GC_00013219, GC_00014983, GC_00016111, GC_00016242, GC_00016708, GC_00016810, GC_00017308, GC_00017526, GC_00017649, GC_00017755, GC_00017989, GC_00018105	0.2475	0.3617	101	47
heavy metal efflux system protein	2.00545	0.156734	0.396678	PAC	K15726	GC_00006670, GC_00009047	0.0594	0.1277	101	47
DNA adenine methylase [EC:2.1.1.72]	2.00545	0.156734	0.396678	PAC	K06223	GC_00008143, GC_00008250, GC_00009093, GC_00011047, GC_00011110, GC_00013318, GC_00014018	0.0594	0.1277	101	47
insertion element IS1 protein InsB	1.9132	0.166609	0.406807	ATL	K07480	GC_00008448	0.0396	0	101	47
conjugal transfer pilin signal peptidase TrbI	1.9132	0.166609	0.406807	ATL	K12062	GC_00009962, GC_00011982	0.0396	0	101	47
conjugal transfer pilus assembly protein TraW	1.9132	0.166609	0.406807	ATL	K12061	GC_00010208, GC_00011304, GC_00018377	0.0396	0	101	47
two-component system, sensor histidine kinase PdtaS [EC:2.7.13.3]	1.9132	0.166609	0.406807	ATL	K00936	GC_00009651, GC_00017088	0.0396	0	101	47
conjugal transfer pilus assembly protein TraV	1.9132	0.166609	0.406807	ATL	K12064	GC_00010512, GC_00011955	0.0396	0	101	47
conjugative transfer pilus assembly protein TraH	1.9132	0.166609	0.406807	ATL	K12072	GC_00009920, GC_00010760	0.0396	0	101	47
conjugal transfer pilus assembly protein TraU	1.9132	0.166609	0.406807	ATL	K12060	GC_00009437, GC_00011926	0.0396	0	101	47
conjugal transfer pilus assembly protein TraF	1.9132	0.166609	0.406807	ATL	K12057	GC_00010602, GC_00011944	0.0396	0	101	47
N-ethylmaleimide reductase [EC:1.-.-.-]	1.9132	0.166609	0.406807	ATL	K10680	GC_00008245	0.0396	0	101	47
DNA repair protein SbcC/Rad50	1.9132	0.166609	0.406807	ATL	K03546	GC_00008597	0.0396	0	101	47
conjugal transfer pilus assembly protein TraA	1.9132	0.166609	0.406807	ATL	K12069	GC_00010656, GC_00011869	0.0396	0	101	47
two-component system, response regulator PdtaR	1.9132	0.166609	0.406807	ATL	K22010	GC_00008449, GC_00009137	0.0396	0	101	47
4-hydroxy-2-oxovalerate/4-hydroxy-2-oxohexanoate aldolase [EC:4.1.3.39 4.1.3.43]	1.9132	0.166609	0.406807	PAC	K18365	GC_00002354	0.9604	1	101	47
enoyl-[acyl-carrier protein] reductase I [EC:1.3.1.9 1.3.1.10]	1.9132	0.166609	0.406807	PAC	K00208	GC_00002372	0.9604	1	101	47
oligopeptidase A [EC:3.4.24.70]	1.9132	0.166609	0.406807	PAC	K01414	GC_00002326	0.9604	1	101	47
methylisocitrate lyase [EC:4.1.3.30]	1.9132	0.166609	0.406807	PAC	K03417	GC_00002165	0.9604	1	101	47
methanethiol oxidase [EC:1.8.3.4]	1.9132	0.166609	0.406807	PAC	K17285	GC_00000076	0.9604	1	101	47
heme a synthase [EC:1.17.99.9]	1.9132	0.166609	0.406807	PAC	K02259	GC_00002419	0.9604	1	101	47
phosphoadenosine phosphosulfate reductase [EC:1.8.4.8 1.8.4.10]	1.9132	0.166609	0.406807	PAC	K00390	GC_00002044	0.9604	1	101	47
fluoride exporter	1.9132	0.166609	0.406807	PAC	K06199	GC_00002273	0.9604	1	101	47
L-lysine 2,3-aminomutase [EC:5.4.3.-]	1.9132	0.166609	0.406807	PAC	K19810	GC_00002233	0.9604	1	101	47
MFS transporter, PPP family, 3-phenylpropionic acid transporter	1.9132	0.166609	0.406807	PAC	K05820	GC_00002214	0.9604	1	101	47
membrane-bound lytic murein transglycosylase F [EC:4.2.2.-]	1.9132	0.166609	0.406807	PAC	K18691	GC_00002178	0.9604	1	101	47
acetaldehyde/propanal dehydrogenase [EC:1.2.1.10 1.2.1.87]	1.9132	0.166609	0.406807	PAC	K18366	GC_00002306	0.9604	1	101	47
ATP-dependent RNA helicase DeaD [EC:3.6.4.13]	1.9132	0.166609	0.406807	PAC	K05592	GC_00001391	0.9604	1	101	47
seryl-tRNA synthetase [EC:6.1.1.11]	1.9132	0.166609	0.406807	PAC	K01875	GC_00002287, GC_00009709	0.9604	1	101	47
small subunit ribosomal protein S20	1.9132	0.166609	0.406807	PAC	K02968	GC_00002371	0.9604	1	101	47
modulator of FtsH protease	1.9132	0.166609	0.406807	PAC	K19416	GC_00002284	0.9604	1	101	47
elongation factor P--(R)-beta-lysine ligase [EC:6.3.1.-]	1.9132	0.166609	0.406807	PAC	K04568	GC_00000696	0.9604	1	101	47
phospholipase A1/A2 [EC:3.1.1.32 3.1.1.4]	1.9132	0.166609	0.406807	PAC	K01058	GC_00002313	0.9604	1	101	47
mRNA interferase MazF [EC:3.1.-.-]	1.90481	0.167541	0.406807	PAC	K07171	GC_00009909, GC_00011509, GC_00012788, GC_00014219, GC_00014754	0.0198	0.0638	101	47
CRISPR-associated protein Csd1	1.90481	0.167541	0.406807	PAC	K19117	GC_00008711, GC_00014582	0.0198	0.0638	101	47
CRISPR-associated protein Csd2	1.90481	0.167541	0.406807	PAC	K19118	GC_00007433	0.0198	0.0638	101	47
antitoxin MazE	1.90481	0.167541	0.406807	PAC	K07172	GC_00008396, GC_00016036, GC_00018320	0.0198	0.0638	101	47
N-formylglutamate deformylase [EC:3.5.1.68]	1.90481	0.167541	0.406807	PAC	K01458	GC_00008231, GC_00017307	0.0198	0.0638	101	47
ribonucleases P/MRP protein subunit RPP40 [EC:3.1.26.5]	1.90481	0.167541	0.406807	PAC	K14530	GC_00007435, GC_00007903	0.0198	0.0638	101	47
membrane fusion protein, adhesin transport system	1.90481	0.167541	0.406807	ATL	K12542	GC_00002916, GC_00005476	0.9802	0.9362	101	47
1-acylglycerone phosphate reductase [EC:1.1.1.101]	1.88474	0.169796	0.411379	ATL	K06123	GC_00006637	0.0792	0.0213	101	47
chromosome partitioning related protein ParA	1.88474	0.169796	0.411379	ATL	K12055	GC_00007440, GC_00007887	0.0792	0.0213	101	47
Lon-like ATP-dependent protease [EC:3.4.21.-]	1.82395	0.176843	0.42705	PAC	K04770	GC_00002915	0.8317	0.9149	101	47
chromate reductase, NAD(P)H dehydrogenase (quinone)	1.82395	0.176843	0.42705	PAC	K19784	GC_00003653, GC_00004063	0.8317	0.9149	101	47
regulatory protein	1.82395	0.176843	0.42705	PAC	K03565	GC_00002934	0.8317	0.9149	101	47
dephospho-CoA kinase [EC:2.7.1.24]	1.76433	0.184086	0.441106	PAC	K00859	GC_00000501	0.8614	0.9362	101	47
ribonucleoside-diphosphate reductase beta chain [EC:1.17.4.1]	1.76273	0.184284	0.441106	PAC	K00526	GC_00002453	0.8911	0.9574	101	47
antitoxin YobK	1.76273	0.184284	0.441106	ATL	K21488	GC_00006427, GC_00010098, GC_00015250	0.1089	0.0426	101	47
cobaltochelatase CobT [EC:6.6.1.2]	1.76273	0.184284	0.441106	ATL	K09883	GC_00007065, GC_00007866, GC_00010582	0.1089	0.0426	101	47
CRISPR-associated exonuclease Cas4 [EC:3.1.12.1]	1.72193	0.189444	0.441106	PAC	K07464	GC_00011060, GC_00013621	0.0099	0.0426	101	47
mRNA interferase RelE/StbE	1.72193	0.189444	0.441106	PAC	K06218	GC_00009158	0.0099	0.0426	101	47
glycerophosphoryl diester phosphodiesterase [EC:3.1.4.46]	1.72193	0.189444	0.441106	ATL	K01126	GC_00003501, GC_00003590	0.9901	0.9574	101	47
NADH-quinone oxidoreductase subunit I [EC:7.1.1.2]	1.72193	0.189444	0.441106	ATL	K00338	GC_00002113	0.9901	0.9574	101	47
flagellar hook protein FlgE	1.72193	0.189444	0.441106	ATL	K02390	GC_00001808, GC_00005995	0.9901	0.9574	101	47
beta-ribofuranosylaminobenzene 5'-phosphate synthase [EC:2.4.2.54]	1.72193	0.189444	0.441106	ATL	K06984	GC_00002114, GC_00010839	0.9901	0.9574	101	47
formylmethanofuran dehydrogenase subunit C [EC:1.2.7.12]	1.72193	0.189444	0.441106	ATL	K00202	GC_00002137	0.9901	0.9574	101	47
TetR/AcrR family transcriptional regulator	1.72193	0.189444	0.441106	ATL	K05501	GC_00001715	0.9901	0.9574	101	47
16S rRNA (guanine527-N7)-methyltransferase [EC:2.1.1.170]	1.72193	0.189444	0.441106	ATL	K03501	GC_00002231	0.9901	0.9574	101	47
potassium-dependent mechanosensitive channel	1.72193	0.189444	0.441106	ATL	K05802	GC_00000226	0.9901	0.9574	101	47
flagellar hook-associated protein 2	1.72193	0.189444	0.441106	ATL	K02407	GC_00001925	0.9901	0.9574	101	47
flagellar protein FlaG	1.72193	0.189444	0.441106	ATL	K06603	GC_00001756	0.9901	0.9574	101	47
formylmethanofuran dehydrogenase subunit B [EC:1.2.7.12]	1.72193	0.189444	0.441106	ATL	K00201	GC_00002229	0.9901	0.9574	101	47
quercetin 2,3-dioxygenase [EC:1.13.11.24]	1.72193	0.189444	0.441106	ATL	K06911	GC_00001974, GC_00007966, GC_00008031	0.9901	0.9574	101	47
glycolate dehydrogenase FAD-binding subunit [EC:1.1.99.14]	1.72193	0.189444	0.441106	ATL	K11472	GC_00002335	0.9901	0.9574	101	47
TetR/AcrR family transcriptional regulator, copper-responsive repressor	1.72193	0.189444	0.441106	ATL	K22041	GC_00000440	0.9901	0.9574	101	47
two-component system, NtrC family, C4-dicarboxylate transport sensor histidine kinase DctB [EC:2.7.13.3]	1.72193	0.189444	0.441106	ATL	K10125	GC_00002766, GC_00005719	0.9901	0.9574	101	47
D-ribulokinase [EC:2.7.1.47]	1.72193	0.189444	0.441106	ATL	K22935	GC_00001676	0.9901	0.9574	101	47
flagellin	1.72193	0.189444	0.441106	ATL	K02406	GC_00001769	0.9901	0.9574	101	47
5-(aminomethyl)-3-furanmethanol phosphate kinase [EC:2.7.4.31]	1.72193	0.189444	0.441106	ATL	K07144	GC_00002174	0.9901	0.9574	101	47
uroporphyrin-III C-methyltransferase / precorrin-2 dehydrogenase / sirohydrochlorin ferrochelatase [EC:2.1.1.107 1.3.1.76 4.99.1.4]	1.72193	0.189444	0.441106	ATL	K02302	GC_00002012	0.9901	0.9574	101	47
chemosensory pili system protein ChpA (sensor histidine kinase/response regulator)	1.72193	0.189444	0.441106	ATL	K06596	GC_00000211	0.9901	0.9574	101	47
NADH-quinone oxidoreductase subunit H [EC:7.1.1.2]	1.72193	0.189444	0.441106	ATL	K00337	GC_00001895	0.9901	0.9574	101	47
7-cyano-7-deazaguanine reductase [EC:1.7.1.13]	1.72193	0.189444	0.441106	ATL	K09457	GC_00002267	0.9901	0.9574	101	47
elongation factor Tu	1.72193	0.189444	0.441106	ATL	K02358	GC_00000017	0.9901	0.9574	101	47
NADH dehydrogenase [ubiquinone] 1 alpha subcomplex assembly factor 3	1.72193	0.189444	0.441106	ATL	K09008	GC_00002337	0.9901	0.9574	101	47
CDP-4-dehydro-6-deoxyglucose reductase, E3 [EC:1.17.1.1]	1.72193	0.189444	0.441106	ATL	K00523	GC_00000934	0.9901	0.9574	101	47
cytochrome c-type biogenesis protein CcmH	1.72193	0.189444	0.441106	ATL	K02200	GC_00002259	0.9901	0.9574	101	47
4-hydroxy-3-polyprenylbenzoate decarboxylase [EC:4.1.1.98]	1.72193	0.189444	0.441106	ATL	K03182	GC_00001939	0.9901	0.9574	101	47
proton-dependent oligopeptide transporter, POT family	1.72193	0.189444	0.441106	ATL	K03305	GC_00002338	0.9901	0.9574	101	47
BlaI family transcriptional regulator, penicillinase repressor	1.64699	0.199369	0.463726	PAC	K02171	GC_00007276, GC_00007494	0.0495	0.1064	101	47
D-alanyl-D-alanine carboxypeptidase [EC:3.4.16.4]	1.52216	0.217293	0.504887	ATL	K01286	GC_00002707, GC_00003979	0.901	0.8298	101	47
aconitate hydratase [EC:4.2.1.3]	1.47489	0.224575	0.521259	ATL	K01681	GC_00004992	0.1584	0.0851	101	47
branched-chain amino acid transport system permease protein	1.44709	0.228996	0.522847	ATL	K01998	GC_00006969, GC_00006998, GC_00012119, GC_00015848	0.0693	0.0213	101	47
branched-chain amino acid transport system substrate-binding protein	1.44709	0.228996	0.522847	ATL	K01999	GC_00006958, GC_00017238	0.0693	0.0213	101	47
adenosylmethionine---8-amino-7-oxononanoate aminotransferase [EC:2.6.1.62]	1.42497	0.232587	0.522847	PAC	K00833	GC_00002198	0.9703	1	101	47
putative protein-disulfide isomerase	1.42497	0.232587	0.522847	PAC	K07396	GC_00002211	0.9703	1	101	47
LysR family transcriptional regulator, cys regulon transcriptional activator	1.42497	0.232587	0.522847	PAC	K13634	GC_00000053	0.9703	1	101	47
2-oxo-3-hexenedioate decarboxylase [EC:4.1.1.77]	1.42497	0.232587	0.522847	PAC	K01617	GC_00002170	0.9703	1	101	47
acylphosphatase [EC:3.6.1.7]	1.42497	0.232587	0.522847	PAC	K01512	GC_00002073	0.9703	1	101	47
type III pantothenate kinase [EC:2.7.1.33]	1.42497	0.232587	0.522847	PAC	K03525	GC_00002307	0.9703	1	101	47
DNA primase [EC:2.7.7.101]	1.42497	0.232587	0.522847	PAC	K02316	GC_00001997, GC_00007207, GC_00007491, GC_00007664, GC_00014038	0.9703	1	101	47
flagellar biosynthesis protein FlgN	1.42497	0.232587	0.522847	PAC	K02399	GC_00002295	0.9703	1	101	47
GntR family transcriptional regulator, carbon starvation induced regulator	1.42497	0.232587	0.522847	PAC	K15735	GC_00002106	0.9703	1	101	47
nitrate reductase (cytochrome) [EC:1.9.6.1]	1.42497	0.232587	0.522847	PAC	K02567	GC_00000703	0.9703	1	101	47
trk/ktr system potassium uptake protein	1.42497	0.232587	0.522847	PAC	K03498	GC_00000314, GC_00002143	0.9703	1	101	47
purine-nucleoside/S-methyl-5'-thioadenosine phosphorylase / adenosine deaminase [EC:2.4.2.1 2.4.2.28 3.5.4.4]	1.42497	0.232587	0.522847	PAC	K05810	GC_00001583	0.9703	1	101	47
ElaA protein	1.42497	0.232587	0.522847	PAC	K02348	GC_00002180	0.9703	1	101	47
elongation factor P	1.42497	0.232587	0.522847	PAC	K02356	GC_00002291	0.9703	1	101	47
phenol/toluene 2-monooxygenase (NADH) P5/A5 [EC:1.14.13.244 1.14.13.243]	1.42497	0.232587	0.522847	PAC	K16246	GC_00002019	0.9703	1	101	47
exopolyphosphatase / guanosine-5'-triphosphate,3'-diphosphate pyrophosphatase [EC:3.6.1.11 3.6.1.40]	1.42497	0.232587	0.522847	PAC	K01524	GC_00002228	0.9703	1	101	47
apolipoprotein N-acyltransferase [EC:2.3.1.269]	1.42497	0.232587	0.522847	PAC	K03820	GC_00001619	0.9703	1	101	47
translation initiation factor IF-1	1.42497	0.232587	0.522847	PAC	K02518	GC_00002062	0.9703	1	101	47
BirA family transcriptional regulator, biotin operon repressor / biotin---[acetyl-CoA-carboxylase] ligase [EC:6.3.4.15]	1.42497	0.232587	0.522847	PAC	K03524	GC_00001924	0.9703	1	101	47
dTMP kinase [EC:2.7.4.9]	1.42497	0.232587	0.522847	PAC	K00943	GC_00002355	0.9703	1	101	47
ATP-dependent Clp protease adaptor protein ClpS	1.42497	0.232587	0.522847	PAC	K06891	GC_00002329	0.9703	1	101	47
small subunit ribosomal protein S21	1.42497	0.232587	0.522847	PAC	K02970	GC_00002056	0.9703	1	101	47
tRNA N6-adenosine threonylcarbamoyltransferase [EC:2.3.1.234]	1.42497	0.232587	0.522847	PAC	K25706	GC_00002169	0.9703	1	101	47
tRNA(fMet)-specific endonuclease VapC [EC:3.1.-.-]	1.42497	0.232587	0.522847	ATL	K18828	GC_00008819	0.0297	0	101	47
pogo transposable element with ZNF domain	1.42497	0.232587	0.522847	ATL	K22594	GC_00008677	0.0297	0	101	47
lactoylglutathione lyase [EC:4.4.1.5]	1.42497	0.232587	0.522847	ATL	K01759	GC_00009728, GC_00009776	0.0297	0	101	47
N-glycosylase/DNA lyase [EC:3.2.2.- 4.2.99.18]	1.42497	0.232587	0.522847	ATL	K03653	GC_00009442	0.0297	0	101	47
haloalkane dehalogenase [EC:3.8.1.5]	1.42497	0.232587	0.522847	ATL	K01563	GC_00008731, GC_00011975, GC_00016637	0.0297	0	101	47
cyclohexyl-isocyanide hydratase [EC:4.2.1.103]	1.42497	0.232587	0.522847	ATL	K18199	GC_00009463	0.0297	0	101	47
oleate hydratase [EC:4.2.1.53]	1.4049	0.235905	0.529768	PAC	K10254	GC_00004604	0.2277	0.3191	101	47
putative DNA-invertase from lambdoid prophage Rac	1.36309	0.243002	0.545154	PAC	K14060	GC_00007421, GC_00009010, GC_00009511, GC_00010083, GC_00010984, GC_00015648, GC_00016121	0.0693	0.1277	101	47
CRISPR-associated endonuclease Csn1 [EC:3.1.-.-]	1.29877	0.254438	0.570229	PAC	K09952	GC_00006375	0.0396	0.0851	101	47
aminoglycoside 6'-N-acetyltransferase I [EC:2.3.1.82]	1.19065	0.275198	0.616131	ATL	K18816	GC_00002663	0.9109	0.8511	101	47
leader peptidase (prepilin peptidase) / N-methyltransferase [EC:3.4.23.43 2.1.1.-]	1.15248	0.283031	0.633029	PAC	K02654	GC_00000109	0.8515	0.9149	101	47
integrase	1.06248	0.30265	0.676224	PAC	K14059	GC_00004531, GC_00004735, GC_00005529, GC_00005848, GC_00005958, GC_00006678, GC_00006769, GC_00007023, GC_00007056, GC_00007068, GC_00007135, GC_00007930, GC_00008322, GC_00009829, GC_00010740, GC_00010741, GC_00017919	0.505	0.5957	101	47
transcriptional activator of cad operon	1.03486	0.309019	0.677476	ATL	K03765	GC_00006662	0.0594	0.0213	101	47
antitoxin ParD1/3/4	1.03486	0.309019	0.677476	PAC	K07746	GC_00003195, GC_00004254, GC_00004865, GC_00005375, GC_00006176, GC_00006252, GC_00007332	0.9406	0.9787	101	47
copper resistance protein B	1.03486	0.309019	0.677476	PAC	K07233	GC_00000094	0.9406	0.9787	101	47
antitoxin Phd	0.998807	0.317599	0.677476	PAC	K19165	GC_00004956, GC_00008144, GC_00015608	0.1287	0.1915	101	47
DNA sulfur modification protein DndC	0.96036	0.327096	0.677476	PAC	K19170	GC_00007801, GC_00018155	0.0297	0.0638	101	47
DNA sulfur modification protein DndE	0.96036	0.327096	0.677476	PAC	K19172	GC_00007749, GC_00016408	0.0297	0.0638	101	47
DNA sulfur modification protein DndD	0.96036	0.327096	0.677476	PAC	K19171	GC_00007677, GC_00009235, GC_00011546, GC_00012247, GC_00017025	0.0297	0.0638	101	47
DNA segregation ATPase FtsK/SpoIIIE, S-DNA-T family	0.96036	0.327096	0.677476	ATL	K03466	GC_00002179, GC_00007388, GC_00008454	0.9703	0.9362	101	47
adenylosuccinate lyase [EC:4.3.2.2]	0.943469	0.331387	0.677476	PAC	K01756	GC_00002156	0.9802	1	101	47
negative regulator of flagellin synthesis FlgM	0.943469	0.331387	0.677476	PAC	K02398	GC_00002099	0.9802	1	101	47
large subunit ribosomal protein L27	0.943469	0.331387	0.677476	PAC	K02899	GC_00002097	0.9802	1	101	47
IMP dehydrogenase [EC:1.1.1.205]	0.943469	0.331387	0.677476	PAC	K00088	GC_00002151	0.9802	1	101	47
large subunit ribosomal protein L6	0.943469	0.331387	0.677476	PAC	K02933	GC_00002160	0.9802	1	101	47
2-methylcitrate synthase [EC:2.3.3.5]	0.943469	0.331387	0.677476	PAC	K01659	GC_00001601	0.9802	1	101	47
small subunit ribosomal protein S4	0.943469	0.331387	0.677476	PAC	K02986	GC_00002072	0.9802	1	101	47
N-acetylglucosaminyl-diphospho-decaprenol L-rhamnosyltransferase [EC:2.4.1.289]	0.943469	0.331387	0.677476	PAC	K16870	GC_00000193, GC_00000540	0.9802	1	101	47
chemotaxis protein CheZ	0.943469	0.331387	0.677476	PAC	K03414	GC_00001980	0.9802	1	101	47
2-phosphoglycerate kinase [EC:2.7.2.16]	0.943469	0.331387	0.677476	PAC	K05715	GC_00000227	0.9802	1	101	47
2-methylaconitate isomerase [EC:5.3.3.-]	0.943469	0.331387	0.677476	PAC	K09788	GC_00000648	0.9802	1	101	47
small subunit ribosomal protein S8	0.943469	0.331387	0.677476	PAC	K02994	GC_00002130	0.9802	1	101	47
UDPglucose 6-dehydrogenase [EC:1.1.1.22]	0.943469	0.331387	0.677476	PAC	K00012	GC_00000920	0.9802	1	101	47
16S rRNA (guanine1207-N2)-methyltransferase [EC:2.1.1.172]	0.943469	0.331387	0.677476	PAC	K00564	GC_00001526	0.9802	1	101	47
phosphonate transport system substrate-binding protein	0.943469	0.331387	0.677476	PAC	K02044	GC_00002519, GC_00002668, GC_00003748	0.9802	1	101	47
exodeoxyribonuclease III [EC:3.1.11.2]	0.943469	0.331387	0.677476	PAC	K01142	GC_00002140	0.9802	1	101	47
NADH dehydrogenase [ubiquinone] 1 alpha subcomplex assembly factor 7	0.943469	0.331387	0.677476	PAC	K18164	GC_00002000	0.9802	1	101	47
polyphosphate kinase [EC:2.7.4.1]	0.943469	0.331387	0.677476	PAC	K00937	GC_00000138	0.9802	1	101	47
pyruvate, orthophosphate dikinase [EC:2.7.9.1]	0.943469	0.331387	0.677476	PAC	K01006	GC_00001329	0.9802	1	101	47
exodeoxyribonuclease VII large subunit [EC:3.1.11.6]	0.943469	0.331387	0.677476	PAC	K03601	GC_00001953	0.9802	1	101	47
large subunit ribosomal protein L18	0.943469	0.331387	0.677476	PAC	K02881	GC_00002065	0.9802	1	101	47
small subunit ribosomal protein S5	0.943469	0.331387	0.677476	PAC	K02988	GC_00002060	0.9802	1	101	47
sucrose phosphorylase [EC:2.4.1.7]	0.943469	0.331387	0.677476	PAC	K00690	GC_00002357, GC_00003504	0.9802	1	101	47
methanethiol S-methyltransferase [EC:2.1.1.334]	0.943469	0.331387	0.677476	PAC	K21310	GC_00001971, GC_00015909	0.9802	1	101	47
flagellar basal-body rod protein FlgB	0.943469	0.331387	0.677476	PAC	K02387	GC_00002101, GC_00005996	0.9802	1	101	47
phosphatidylserine decarboxylase [EC:4.1.1.65]	0.943469	0.331387	0.677476	PAC	K01613	GC_00002237	0.9802	1	101	47
small subunit ribosomal protein S13	0.943469	0.331387	0.677476	PAC	K02952	GC_00002057	0.9802	1	101	47
fluoroquinolone resistance protein	0.943469	0.331387	0.677476	PAC	K18555	GC_00002468, GC_00003432, GC_00005963	0.9802	1	101	47
flagellar protein FliT	0.943469	0.331387	0.677476	PAC	K02423	GC_00002805, GC_00005274	0.9802	1	101	47
small conductance mechanosensitive channel	0.943469	0.331387	0.677476	PAC	K03442	GC_00001294	0.9802	1	101	47
indole-3-glycerol phosphate synthase [EC:4.1.1.48]	0.943469	0.331387	0.677476	PAC	K01609	GC_00000416	0.9802	1	101	47
CDGSH iron-sulfur domain-containing protein 3	0.943469	0.331387	0.677476	PAC	K23886	GC_00000110, GC_00002248	0.9802	1	101	47
putative peptidoglycan lipid II flippase	0.943469	0.331387	0.677476	PAC	K03980	GC_00001012	0.9802	1	101	47
valyl-tRNA synthetase [EC:6.1.1.9]	0.943469	0.331387	0.677476	PAC	K01873	GC_00000195	0.9802	1	101	47
alanine-glyoxylate transaminase / serine-glyoxylate transaminase / serine-pyruvate transaminase [EC:2.6.1.44 2.6.1.45 2.6.1.51]	0.943469	0.331387	0.677476	PAC	K00830	GC_00002219	0.9802	1	101	47
NAD+ synthase [EC:6.3.1.5]	0.943469	0.331387	0.677476	PAC	K01916	GC_00001579	0.9802	1	101	47
small subunit ribosomal protein S14	0.943469	0.331387	0.677476	PAC	K02954	GC_00002064	0.9802	1	101	47
hyperosmotically inducible periplasmic protein	0.943469	0.331387	0.677476	PAC	K04065	GC_00002074, GC_00006638, GC_00014095	0.9802	1	101	47
phenol/toluene 2-monooxygenase (NADH) P1/A1 [EC:1.14.13.244 1.14.13.243]	0.943469	0.331387	0.677476	PAC	K16243	GC_00001915	0.9802	1	101	47
L-serine dehydratase [EC:4.3.1.17]	0.943469	0.331387	0.677476	PAC	K01752	GC_00002183	0.9802	1	101	47
preprotein translocase subunit SecY	0.943469	0.331387	0.677476	PAC	K03076	GC_00001801	0.9802	1	101	47
thiosulfate dehydrogenase [EC:1.8.2.2]	0.943469	0.331387	0.677476	PAC	K19713	GC_00001828	0.9802	1	101	47
large subunit ribosomal protein L28	0.943469	0.331387	0.677476	PAC	K02902	GC_00001681	0.9802	1	101	47
D-sedoheptulose 7-phosphate isomerase [EC:5.3.1.28]	0.943469	0.331387	0.677476	PAC	K03271	GC_00002121	0.9802	1	101	47
dGTPase [EC:3.1.5.1]	0.943469	0.331387	0.677476	PAC	K01129	GC_00001437, GC_00006831	0.9802	1	101	47
homoserine/homoserine lactone efflux protein	0.943469	0.331387	0.677476	PAC	K05834	GC_00002542, GC_00002579, GC_00006043	0.9802	1	101	47
flagellar basal-body rod protein FlgC	0.943469	0.331387	0.677476	PAC	K02388	GC_00002068, GC_00006077	0.9802	1	101	47
23S rRNA (cytosine1962-C5)-methyltransferase [EC:2.1.1.191]	0.943469	0.331387	0.677476	PAC	K06969	GC_00001590	0.9802	1	101	47
dihydroxy-acid dehydratase [EC:4.2.1.9]	0.943469	0.331387	0.677476	PAC	K01687	GC_00001905	0.9802	1	101	47
large subunit ribosomal protein L17	0.943469	0.331387	0.677476	PAC	K02879	GC_00001807	0.9802	1	101	47
small subunit ribosomal protein S3	0.943469	0.331387	0.677476	PAC	K02982	GC_00001150	0.9802	1	101	47
aldehyde:ferredoxin oxidoreductase [EC:1.2.7.5]	0.943469	0.331387	0.677476	PAC	K03738	GC_00001046	0.9802	1	101	47
ADP-dependent NAD(P)H-hydrate dehydratase / NAD(P)H-hydrate epimerase [EC:4.2.1.136 5.1.99.6]	0.943469	0.331387	0.677476	PAC	K23997	GC_00001431	0.9802	1	101	47
ferrous iron transport protein A	0.943469	0.331387	0.677476	PAC	K04758	GC_00001575	0.9802	1	101	47
peptidyl-prolyl cis-trans isomerase D [EC:5.2.1.8]	0.943469	0.331387	0.677476	PAC	K03770	GC_00000704	0.9802	1	101	47
ATP-dependent Clp protease ATP-binding subunit ClpA	0.943469	0.331387	0.677476	PAC	K03694	GC_00001147	0.9802	1	101	47
4-hydroxy-tetrahydrodipicolinate reductase [EC:1.17.1.8]	0.943469	0.331387	0.677476	PAC	K00215	GC_00000887	0.9802	1	101	47
large subunit ribosomal protein L5	0.943469	0.331387	0.677476	PAC	K02931	GC_00001702	0.9802	1	101	47
2-methylcitrate dehydratase (2-methyl-trans-aconitate forming) [EC:4.2.1.117]	0.943469	0.331387	0.677476	PAC	K20455	GC_00001109	0.9802	1	101	47
large subunit ribosomal protein L15	0.943469	0.331387	0.677476	PAC	K02876	GC_00002129	0.9802	1	101	47
metallo-beta-lactamase family protein	0.943469	0.331387	0.677476	PAC	K07576	GC_00000159	0.9802	1	101	47
2-hydroxychromene-2-carboxylate isomerase [EC:5.99.1.4]	0.943469	0.331387	0.677476	PAC	K14584	GC_00001935	0.9802	1	101	47
small subunit ribosomal protein S11	0.943469	0.331387	0.677476	PAC	K02948	GC_00002058	0.9802	1	101	47
50S ribosomal protein L16 3-hydroxylase [EC:1.14.11.47]	0.943469	0.331387	0.677476	PAC	K18850	GC_00000189	0.9802	1	101	47
heme oxygenase (biliverdin-IX-beta and delta-forming) [EC:1.14.99.58]	0.943469	0.331387	0.677476	PAC	K07226	GC_00001824	0.9802	1	101	47
cobalamin biosynthesis protein CobC	0.943469	0.331387	0.677476	ATL	K02225	GC_00009914	0.0198	0	101	47
membrane fusion protein	0.943469	0.331387	0.677476	ATL	K13408	GC_00011385	0.0198	0	101	47
vitamin B12 transporter	0.943469	0.331387	0.677476	ATL	K16092	GC_00010696	0.0198	0	101	47
5,6-dimethylbenzimidazole synthase [EC:1.13.11.79]	0.943469	0.331387	0.677476	ATL	K04719	GC_00010336	0.0198	0	101	47
HTH-type transcriptional regulator / antitoxin MqsA	0.943469	0.331387	0.677476	ATL	K13655	GC_00010325	0.0198	0	101	47
ribosomal protein S12 methylthiotransferase accessory factor	0.943469	0.331387	0.677476	ATL	K09136	GC_00012917, GC_00014882	0.0198	0	101	47
conjugal transfer pilus assembly protein TrbC	0.943469	0.331387	0.677476	ATL	K12059	GC_00011189	0.0198	0	101	47
adenosylcobyric acid synthase [EC:6.3.5.10]	0.943469	0.331387	0.677476	ATL	K02232	GC_00009886	0.0198	0	101	47
formylglycine-generating enzyme [EC:1.8.3.7]	0.943469	0.331387	0.677476	ATL	K13444	GC_00011970, GC_00016589	0.0198	0	101	47
adenosylcobinamide-GDP ribazoletransferase [EC:2.7.8.26]	0.943469	0.331387	0.677476	ATL	K02233	GC_00010819	0.0198	0	101	47
adenosylcobinamide kinase / adenosylcobinamide-phosphate guanylyltransferase [EC:2.7.1.156 2.7.7.62]	0.943469	0.331387	0.677476	ATL	K02231	GC_00010316	0.0198	0	101	47
cGAMP-activated phospholipase [EC:3.1.1.32 3.1.1.-]	0.943469	0.331387	0.677476	ATL	K06900	GC_00009941	0.0198	0	101	47
UDP-N-acetylglucosamine 2-epimerase (non-hydrolysing) [EC:5.1.3.14]	0.943469	0.331387	0.677476	ATL	K01791	GC_00011464	0.0198	0	101	47
cyclic GMP-AMP synthase [EC:2.7.7.-]	0.943469	0.331387	0.677476	ATL	K25555	GC_00011941	0.0198	0	101	47
DNA-damage-inducible protein D	0.943469	0.331387	0.677476	ATL	K14623	GC_00011587	0.0198	0	101	47
adenosylcobinamide-phosphate synthase [EC:6.3.1.10]	0.943469	0.331387	0.677476	ATL	K02227	GC_00010380	0.0198	0	101	47
nicotinate-nucleotide--dimethylbenzimidazole phosphoribosyltransferase [EC:2.4.2.21]	0.943469	0.331387	0.677476	ATL	K00768	GC_00010256	0.0198	0	101	47
adaptor protein CIKS	0.943469	0.331387	0.677476	ATL	K21124	GC_00010506	0.0198	0	101	47
conjugal transfer pilus assembly protein TraL	0.943469	0.331387	0.677476	ATL	K12068	GC_00010946	0.0198	0	101	47
conjugal transfer ATP-binding protein TraC	0.83838	0.359861	0.735006	ATL	K12063	GC_00004457, GC_00006784, GC_00007928, GC_00010014, GC_00010472, GC_00011443	0.3069	0.234	101	47
type IV pilus assembly protein PilB	0.786356	0.375204	0.765639	ATL	K02652	GC_00000088, GC_00005271	0.901	0.8511	101	47
toxin FitB [EC:3.1.-.-]	0.713203	0.398382	0.811636	ATL	K07062	GC_00005603, GC_00008017	0.1584	0.1064	101	47
DNA sulfur modification protein DndB	0.711801	0.398847	0.811636	PAC	K19169	GC_00007773, GC_00010821, GC_00012069, GC_00017524	0.0495	0.0851	101	47
type III restriction enzyme [EC:3.1.21.5]	0.711801	0.398847	0.811636	PAC	K01156	GC_00008030, GC_00009604, GC_00011968, GC_00014297, GC_00017375	0.0495	0.0851	101	47
copper chaperone NosL	0.684009	0.40821	0.829926	PAC	K19342	GC_00002541, GC_00004986, GC_00005048	0.9208	0.9574	101	47
ADP-ribose pyrophosphatase [EC:3.6.1.13 3.6.1.-]	0.657071	0.417596	0.830421	PAC	K01515	GC_00002440	0.9505	0.9787	101	47
multicopper oxidase [EC:1.16.3.1]	0.657071	0.417596	0.830421	PAC	K22552	GC_00000082	0.9505	0.9787	101	47
RNA polymerase primary sigma factor	0.657071	0.417596	0.830421	PAC	K03086	GC_00002464	0.9505	0.9787	101	47
ATP-dependent Clp protease ATP-binding subunit ClpB	0.657071	0.417596	0.830421	PAC	K03695	GC_00000099	0.9505	0.9787	101	47
energy-coupling factor transport system substrate-specific component	0.63135	0.426861	0.830421	PAC	K16923	GC_00009658, GC_00010127	0.0198	0.0426	101	47
small subunit ribosomal protein S17	0.63135	0.426861	0.830421	ATL	K02961	GC_00002391	0.9802	0.9574	101	47
large subunit ribosomal protein L14	0.63135	0.426861	0.830421	ATL	K02874	GC_00002363	0.9802	0.9574	101	47
AraC family transcriptional regulator, alkane utilization regulator	0.63135	0.426861	0.830421	ATL	K21747	GC_00002973, GC_00002987	0.9802	0.9574	101	47
mycoredoxin [EC:1.20.4.3]	0.63135	0.426861	0.830421	ATL	K18917	GC_00002765, GC_00005620	0.9802	0.9574	101	47
large subunit ribosomal protein L16	0.63135	0.426861	0.830421	ATL	K02878	GC_00002362	0.9802	0.9574	101	47
large subunit ribosomal protein L29	0.63135	0.426861	0.830421	ATL	K02904	GC_00002370	0.9802	0.9574	101	47
dTDP-4-dehydrorhamnose 3,5-epimerase [EC:5.1.3.13]	0.63135	0.426861	0.830421	ATL	K01790	GC_00002206	0.9802	0.9574	101	47
MMP 1-O-methyltransferase [EC:2.1.1.365]	0.63135	0.426861	0.830421	ATL	K24288	GC_00002754, GC_00005742, GC_00013641	0.9802	0.9574	101	47
large subunit ribosomal protein L24	0.63135	0.426861	0.830421	ATL	K02895	GC_00002366	0.9802	0.9574	101	47
cysteine desulfuration protein SufE	0.63135	0.426861	0.830421	ATL	K02426	GC_00002414	0.9802	0.9574	101	47
small subunit ribosomal protein S19	0.63135	0.426861	0.830421	ATL	K02965	GC_00002394	0.9802	0.9574	101	47
protein-tyrosine sulfotransferase [EC:2.8.2.20]	0.599878	0.438625	0.830421	ATL	K01021	GC_00006109, GC_00008555, GC_00008608	0.1287	0.0851	101	47
catalase-peroxidase [EC:1.11.1.21]	0.523361	0.469411	0.830421	ATL	K03782	GC_00002477	0.9109	0.8723	101	47
3-hydroxybutyrate dehydrogenase [EC:1.1.1.30]	0.495448	0.481507	0.830421	ATL	K00019	GC_00006405, GC_00007684	0.099	0.0638	101	47
nuclease HARBI1 [EC:3.1.-.-]	0.468512	0.493672	0.830421	ATL	K23222	GC_00015743	0.0099	0	101	47
zinc D-Ala-D-Ala dipeptidase [EC:3.4.13.22]	0.468512	0.493672	0.830421	ATL	K08641	GC_00018067	0.0099	0	101	47
F-box and WD-40 domain protein CDC4	0.468512	0.493672	0.830421	ATL	K03361	GC_00016000	0.0099	0	101	47
arginase [EC:3.5.3.1]	0.468512	0.493672	0.830421	ATL	K01476	GC_00018581	0.0099	0	101	47
mercuric ion transport protein	0.468512	0.493672	0.830421	ATL	K19058	GC_00018039	0.0099	0	101	47
glutamyl endopeptidase [EC:3.4.21.19]	0.468512	0.493672	0.830421	ATL	K01318	GC_00014192	0.0099	0	101	47
polar amino acid transport system permease protein	0.468512	0.493672	0.830421	ATL	K02029	GC_00012142	0.0099	0	101	47
zinc transporter	0.468512	0.493672	0.830421	ATL	K16074	GC_00017410	0.0099	0	101	47
trimethylamine---corrinoid protein Co-methyltransferase [EC:2.1.1.250]	0.468512	0.493672	0.830421	ATL	K14083	GC_00017621	0.0099	0	101	47
succinoglycan biosynthesis protein ExoM [EC:2.4.-.-]	0.468512	0.493672	0.830421	ATL	K16556	GC_00015409	0.0099	0	101	47
xylulokinase [EC:2.7.1.17]	0.468512	0.493672	0.830421	ATL	K00854	GC_00017443	0.0099	0	101	47
cobalt-zinc-cadmium efflux system protein	0.468512	0.493672	0.830421	ATL	K16264	GC_00012612, GC_00014717	0.0099	0	101	47
nickel transport system ATP-binding protein [EC:7.2.2.11]	0.468512	0.493672	0.830421	ATL	K15587	GC_00014227	0.0099	0	101	47
ornithine cyclodeaminase [EC:4.3.1.12]	0.468512	0.493672	0.830421	ATL	K01750	GC_00017031	0.0099	0	101	47
tubulin alpha	0.468512	0.493672	0.830421	ATL	K07374	GC_00012570	0.0099	0	101	47
lysine 2,3-aminomutase [EC:5.4.3.2]	0.468512	0.493672	0.830421	ATL	K01843	GC_00018547	0.0099	0	101	47
cuproxidase [EC:1.16.3.4]	0.468512	0.493672	0.830421	ATL	K14588	GC_00017111	0.0099	0	101	47
xylulose-5-phosphate/fructose-6-phosphate phosphoketolase [EC:4.1.2.9 4.1.2.22]	0.468512	0.493672	0.830421	ATL	K01621	GC_00018499	0.0099	0	101	47
two-component system, NtrC family, sensor histidine kinase HydH [EC:2.7.13.3]	0.468512	0.493672	0.830421	ATL	K07709	GC_00015971	0.0099	0	101	47
maltose O-acetyltransferase [EC:2.3.1.79]	0.468512	0.493672	0.830421	ATL	K00661	GC_00014832	0.0099	0	101	47
site-specific DNA-methyltransferase (cytosine-N4-specific) [EC:2.1.1.113]	0.468512	0.493672	0.830421	ATL	K00590	GC_00013246	0.0099	0	101	47
maltose 6'-phosphate phosphatase [EC:3.1.3.90]	0.468512	0.493672	0.830421	ATL	K06896	GC_00017691	0.0099	0	101	47
guanidinoacetate N-methyltransferase [EC:2.1.1.2]	0.468512	0.493672	0.830421	ATL	K00542	GC_00018724	0.0099	0	101	47
cytochrome c-type biogenesis protein	0.468512	0.493672	0.830421	ATL	K06196	GC_00015453	0.0099	0	101	47
acetate kinase [EC:2.7.2.1]	0.468512	0.493672	0.830421	ATL	K00925	GC_00017164	0.0099	0	101	47
O-methyltransferase [EC:2.1.1.-]	0.468512	0.493672	0.830421	ATL	K05303	GC_00013733	0.0099	0	101	47
glycine/sarcosine N-methyltransferase [EC:2.1.1.156]	0.468512	0.493672	0.830421	ATL	K18896	GC_00013518	0.0099	0	101	47
ribosomal protein S6--L-glutamate ligase [EC:6.3.2.-]	0.468512	0.493672	0.830421	ATL	K05844	GC_00015471	0.0099	0	101	47
lantibiotic biosynthesis protein	0.468512	0.493672	0.830421	ATL	K20484	GC_00015313	0.0099	0	101	47
rhamnosyltransferase subunit B [EC:2.4.1.-]	0.468512	0.493672	0.830421	ATL	K18101	GC_00018365	0.0099	0	101	47
DNA replication protein	0.468512	0.493672	0.830421	ATL	K02086	GC_00014441	0.0099	0	101	47
ATP-dependent helicase/nuclease subunit B [EC:5.6.2.4 3.1.-.-]	0.468512	0.493672	0.830421	ATL	K16899	GC_00011375	0.0099	0	101	47
tyrosinase [EC:1.14.18.1]	0.468512	0.493672	0.830421	ATL	K00505	GC_00014998	0.0099	0	101	47
magnesium transporter	0.468512	0.493672	0.830421	ATL	K06213	GC_00016618, GC_00016690	0.0099	0	101	47
TfuA protein	0.468512	0.493672	0.830421	ATL	K24410	GC_00014224	0.0099	0	101	47
phage shock protein A	0.468512	0.493672	0.830421	ATL	K03969	GC_00013553	0.0099	0	101	47
monovalent cation:H+ antiporter, CPA1 family	0.468512	0.493672	0.830421	ATL	K03316	GC_00013008	0.0099	0	101	47
uroporphyrinogen-III synthase [EC:4.2.1.75]	0.468512	0.493672	0.830421	PAC	K01719	GC_00001942	0.9901	1	101	47
mannosyl-3-phosphoglycerate phosphatase [EC:3.1.3.70]	0.468512	0.493672	0.830421	PAC	K07026	GC_00000772	0.9901	1	101	47
superoxide oxidase [EC:1.10.3.17]	0.468512	0.493672	0.830421	PAC	K12262	GC_00002323, GC_00003711	0.9901	1	101	47
tRNA 2-thiouridine synthesizing protein C	0.468512	0.493672	0.830421	PAC	K07236	GC_00001266	0.9901	1	101	47
glutaredoxin 3	0.468512	0.493672	0.830421	PAC	K03676	GC_00000071, GC_00003721	0.9901	1	101	47
periplasmic divalent cation tolerance protein	0.468512	0.493672	0.830421	PAC	K03926	GC_00001993	0.9901	1	101	47
aspartate 1-decarboxylase [EC:4.1.1.11]	0.468512	0.493672	0.830421	PAC	K01579	GC_00001741, GC_00003923	0.9901	1	101	47
dihydroorotate dehydrogenase electron transfer subunit	0.468512	0.493672	0.830421	PAC	K02823	GC_00000854	0.9901	1	101	47
N-acetyl-alpha-D-muramate 1-phosphate uridylyltransferase [EC:2.7.7.99]	0.468512	0.493672	0.830421	PAC	K00992	GC_00001929	0.9901	1	101	47
methylenetetrahydrofolate reductase (NADH) [EC:1.5.1.54]	0.468512	0.493672	0.830421	PAC	K00297	GC_00001947	0.9901	1	101	47
competence protein ComFC	0.468512	0.493672	0.830421	PAC	K02242	GC_00001037, GC_00012643	0.9901	1	101	47
phosphoribulokinase [EC:2.7.1.19]	0.468512	0.493672	0.830421	PAC	K00855	GC_00001270	0.9901	1	101	47
excinuclease ABC subunit A	0.468512	0.493672	0.830421	PAC	K03701	GC_00000336	0.9901	1	101	47
triphosphatase [EC:3.6.1.25]	0.468512	0.493672	0.830421	PAC	K18446	GC_00000490, GC_00003582	0.9901	1	101	47
cell division protein FtsN	0.468512	0.493672	0.830421	PAC	K03591	GC_00001022	0.9901	1	101	47
propionyl-CoA synthetase [EC:6.2.1.17]	0.468512	0.493672	0.830421	PAC	K01908	GC_00001096	0.9901	1	101	47
6-phosphogluconolactonase [EC:3.1.1.31]	0.468512	0.493672	0.830421	PAC	K01057	GC_00000843	0.9901	1	101	47
adenylate cyclase, class 1 [EC:4.6.1.1]	0.468512	0.493672	0.830421	PAC	K05851	GC_00000191	0.9901	1	101	47
PhoH-like ATPase	0.468512	0.493672	0.830421	PAC	K07175	GC_00000986	0.9901	1	101	47
flagellar P-ring protein FlgI	0.468512	0.493672	0.830421	PAC	K02394	GC_00000757, GC_00005856	0.9901	1	101	47
leucyl-tRNA synthetase [EC:6.1.1.4]	0.468512	0.493672	0.830421	PAC	K01869	GC_00001116	0.9901	1	101	47
aminopeptidase N [EC:3.4.11.2]	0.468512	0.493672	0.830421	PAC	K01256	GC_00000338	0.9901	1	101	47
glutamate 5-kinase [EC:2.7.2.11]	0.468512	0.493672	0.830421	PAC	K00931	GC_00001235	0.9901	1	101	47
16S rRNA processing protein RimM	0.468512	0.493672	0.830421	PAC	K02860	GC_00002015	0.9901	1	101	47
nucleoside triphosphate pyrophosphatase [EC:3.6.1.-]	0.468512	0.493672	0.830421	PAC	K06287	GC_00001344	0.9901	1	101	47
two-component system, NtrC family, sensor histidine kinase HupT/HoxJ [EC:2.7.13.3]	0.468512	0.493672	0.830421	PAC	K19661	GC_00001029	0.9901	1	101	47
dethiobiotin synthetase [EC:6.3.3.3]	0.468512	0.493672	0.830421	PAC	K01935	GC_00000127	0.9901	1	101	47
sugar fermentation stimulation protein A	0.468512	0.493672	0.830421	PAC	K06206	GC_00001887	0.9901	1	101	47
DNA-binding protein H-NS	0.468512	0.493672	0.830421	PAC	K03746	GC_00001967, GC_00007393, GC_00007727	0.9901	1	101	47
GMP/IMP 5'-nucleotidase [EC:3.1.3.-]	0.468512	0.493672	0.830421	PAC	K20881	GC_00000137	0.9901	1	101	47
chemotaxis protein methyltransferase CheR [EC:2.1.1.80]	0.468512	0.493672	0.830421	PAC	K00575	GC_00001794	0.9901	1	101	47
molybdopterin synthase catalytic subunit [EC:2.8.1.12]	0.468512	0.493672	0.830421	PAC	K03635	GC_00001562	0.9901	1	101	47
oligoribonuclease [EC:3.1.-.-]	0.468512	0.493672	0.830421	PAC	K13288	GC_00001729	0.9901	1	101	47
2-oxoglutarate dehydrogenase E2 component (dihydrolipoamide succinyltransferase) [EC:2.3.1.61]	0.468512	0.493672	0.830421	PAC	K00658	GC_00001545	0.9901	1	101	47
large subunit ribosomal protein L21	0.468512	0.493672	0.830421	PAC	K02888	GC_00002364, GC_00002582	0.9901	1	101	47
flagellar hook-associated protein 3 FlgL	0.468512	0.493672	0.830421	PAC	K02397	GC_00000221	0.9901	1	101	47
neurotransmitter:Na+ symporter, NSS family	0.468512	0.493672	0.830421	PAC	K03308	GC_00001482	0.9901	1	101	47
phenol/toluene 2-monooxygenase (NADH) P3/A3 [EC:1.14.13.244 1.14.13.243]	0.468512	0.493672	0.830421	PAC	K16242	GC_00000947	0.9901	1	101	47
ADP-ribose diphosphatase [EC:3.6.1.-]	0.468512	0.493672	0.830421	PAC	K08312	GC_00001423	0.9901	1	101	47
phosphate:Na+ symporter	0.468512	0.493672	0.830421	PAC	K03324	GC_00000461, GC_00003285	0.9901	1	101	47
methionyl-tRNA synthetase [EC:6.1.1.10]	0.468512	0.493672	0.830421	PAC	K01874	GC_00000147	0.9901	1	101	47
tRNA (guanine37-N1)-methyltransferase [EC:2.1.1.228]	0.468512	0.493672	0.830421	PAC	K00554	GC_00000942	0.9901	1	101	47
16S rRNA (cytidine1402-2'-O)-methyltransferase [EC:2.1.1.198]	0.468512	0.493672	0.830421	PAC	K07056	GC_00000581	0.9901	1	101	47
long-chain fatty acid transport protein	0.468512	0.493672	0.830421	PAC	K06076	GC_00001732, GC_00003568, GC_00003793, GC_00004277	0.9901	1	101	47
hydrogenase maturation protein HypF	0.468512	0.493672	0.830421	PAC	K04656	GC_00000207	0.9901	1	101	47
flagellar L-ring protein FlgH	0.468512	0.493672	0.830421	PAC	K02393	GC_00001961, GC_00005572	0.9901	1	101	47
penicillin-binding protein 2 [EC:3.4.16.4]	0.468512	0.493672	0.830421	PAC	K05515	GC_00000840	0.9901	1	101	47
molybdenum cofactor guanylyltransferase [EC:2.7.7.77]	0.468512	0.493672	0.830421	PAC	K03752	GC_00001914	0.9901	1	101	47
shikimate kinase [EC:2.7.1.71]	0.468512	0.493672	0.830421	PAC	K00891	GC_00001292	0.9901	1	101	47
poly(A) polymerase [EC:2.7.7.19]	0.468512	0.493672	0.830421	PAC	K00970	GC_00000882	0.9901	1	101	47
peptidylprolyl isomerase [EC:5.2.1.8]	0.468512	0.493672	0.830421	PAC	K01802	GC_00001727	0.9901	1	101	47
tRNA 2-thiouridine synthesizing protein D [EC:2.8.1.-]	0.468512	0.493672	0.830421	PAC	K07235	GC_00000793	0.9901	1	101	47
methylated-DNA-protein-cysteine methyltransferase related protein	0.468512	0.493672	0.830421	PAC	K07443	GC_00001753	0.9901	1	101	47
two-component system, LytTR family, response regulator AlgR	0.468512	0.493672	0.830421	PAC	K08083	GC_00001471	0.9901	1	101	47
L-asparaginase / beta-aspartyl-peptidase [EC:3.5.1.1 3.4.19.5]	0.468512	0.493672	0.830421	PAC	K13051	GC_00000391	0.9901	1	101	47
two-component system, LytTR family, sensor histidine kinase AlgZ [EC:2.7.13.3]	0.468512	0.493672	0.830421	PAC	K08082	GC_00001588	0.9901	1	101	47
tRNA (mo5U34)-methyltransferase [EC:2.1.1.-]	0.468512	0.493672	0.830421	PAC	K15257	GC_00000418	0.9901	1	101	47
ribosomal protein L11 methyltransferase [EC:2.1.1.-]	0.468512	0.493672	0.830421	PAC	K02687	GC_00001539	0.9901	1	101	47
HemY protein	0.468512	0.493672	0.830421	PAC	K02498	GC_00000640	0.9901	1	101	47
oxaloacetate decarboxylase (Na+ extruding) subunit gamma	0.468512	0.493672	0.830421	PAC	K01573	GC_00001921	0.9901	1	101	47
anaerobic dimethyl sulfoxide reductase subunit B	0.468512	0.493672	0.830421	PAC	K07307	GC_00000118	0.9901	1	101	47
flagellar biosynthesis protein FliQ	0.468512	0.493672	0.830421	PAC	K02420	GC_00001684, GC_00006158	0.9901	1	101	47
phosphotransferase system, enzyme I, PtsP [EC:2.7.3.9]	0.468512	0.493672	0.830421	PAC	K08484	GC_00000626	0.9901	1	101	47
LPS-assembly lipoprotein	0.468512	0.493672	0.830421	PAC	K03643	GC_00002029	0.9901	1	101	47
glycosyltransferase WbpL [EC:2.4.1.-]	0.468512	0.493672	0.830421	PAC	K13007	GC_00001965	0.9901	1	101	47
bile acid:Na+ symporter, BASS family	0.468512	0.493672	0.830421	PAC	K03453	GC_00001664, GC_00003237	0.9901	1	101	47
aspartyl-tRNA(Asn)/glutamyl-tRNA(Gln) amidotransferase subunit C [EC:6.3.5.6 6.3.5.7]	0.468512	0.493672	0.830421	PAC	K02435	GC_00001892	0.9901	1	101	47
phenol/toluene 2-monooxygenase (NADH) P0/A0	0.468512	0.493672	0.830421	PAC	K16249	GC_00001886	0.9901	1	101	47
23S rRNA pseudouridine2457 synthase [EC:5.4.99.20]	0.468512	0.493672	0.830421	PAC	K06181	GC_00001023	0.9901	1	101	47
3'(2'), 5'-bisphosphate nucleotidase [EC:3.1.3.7]	0.468512	0.493672	0.830421	PAC	K01082	GC_00001736	0.9901	1	101	47
hydroxymethylbilane synthase [EC:2.5.1.61]	0.468512	0.493672	0.830421	PAC	K01749	GC_00001028	0.9901	1	101	47
inorganic pyrophosphatase [EC:3.6.1.1]	0.468512	0.493672	0.830421	PAC	K01507	GC_00000521	0.9901	1	101	47
outer membrane protein assembly factor BamE	0.468512	0.493672	0.830421	PAC	K06186	GC_00001793	0.9901	1	101	47
epoxyqueuosine reductase [EC:1.17.99.6]	0.468512	0.493672	0.830421	PAC	K18979	GC_00001074	0.9901	1	101	47
XTP/dITP diphosphohydrolase [EC:3.6.1.66]	0.468512	0.493672	0.830421	PAC	K01519	GC_00001733	0.9901	1	101	47
putative (di)nucleoside polyphosphate hydrolase [EC:3.6.1.-]	0.468512	0.493672	0.830421	PAC	K08311	GC_00001222	0.9901	1	101	47
coenzyme Q-binding protein COQ10	0.468512	0.493672	0.830421	PAC	K18588	GC_00001844	0.9901	1	101	47
argininosuccinate synthase [EC:6.3.4.5]	0.468512	0.493672	0.830421	PAC	K01940	GC_00000663	0.9901	1	101	47
glucose-1-phosphate adenylyltransferase [EC:2.7.7.27]	0.468512	0.493672	0.830421	PAC	K00975	GC_00000818, GC_00001290	0.9901	1	101	47
two-component system, OmpR family, response regulator PhoP	0.468512	0.493672	0.830421	PAC	K07660	GC_00001428	0.9901	1	101	47
peptidoglycan hydrolase FlgJ	0.468512	0.493672	0.830421	PAC	K02395	GC_00001335	0.9901	1	101	47
diaminopimelate epimerase [EC:5.1.1.7]	0.468512	0.493672	0.830421	PAC	K01778	GC_00000681	0.9901	1	101	47
CBS domain-containing membrane protein	0.468512	0.493672	0.830421	PAC	K07168	GC_00001881, GC_00004486	0.9901	1	101	47
tRNA-uridine 2-sulfurtransferase [EC:2.8.1.13]	0.468512	0.493672	0.830421	PAC	K00566	GC_00001569	0.9901	1	101	47
ferrous iron transport protein B	0.468512	0.493672	0.830421	PAC	K04759	GC_00000269	0.9901	1	101	47
sigma-E factor negative regulatory protein RseA	0.468512	0.493672	0.830421	PAC	K03597	GC_00001466	0.9901	1	101	47
phenol/toluene 2-monooxygenase (NADH) P4/A4 [EC:1.14.13.244 1.14.13.243]	0.468512	0.493672	0.830421	PAC	K16245	GC_00001857	0.9901	1	101	47
cold shock protein	0.468512	0.493672	0.830421	PAC	K03704	GC_00001124, GC_00002458	0.9901	1	101	47
ubiquinone biosynthesis accessory factor UbiJ	0.468512	0.493672	0.830421	PAC	K03690	GC_00002038	0.9901	1	101	47
succinylglutamate desuccinylase [EC:3.5.1.96]	0.468512	0.493672	0.830421	PAC	K05526	GC_00001243	0.9901	1	101	47
5'/3'-nucleotidase [EC:3.1.3.5 3.1.3.6]	0.468512	0.493672	0.830421	PAC	K03787	GC_00000903, GC_00014372	0.9901	1	101	47
peptide chain release factor 1	0.468512	0.493672	0.830421	PAC	K02835	GC_00000752	0.9901	1	101	47
tRNA 2-thiouridine synthesizing protein B	0.468512	0.493672	0.830421	PAC	K07237	GC_00001860	0.9901	1	101	47
flagellar biosynthesis protein FliP	0.468512	0.493672	0.830421	PAC	K02419	GC_00000121	0.9901	1	101	47
1-deoxyxylulose-5-phosphate synthase [EC:1.1.-.-]	0.468512	0.493672	0.830421	PAC	K23107	GC_00000258	0.9901	1	101	47
ribonucleoside-diphosphate reductase alpha chain [EC:1.17.4.1]	0.468512	0.493672	0.830421	PAC	K00525	GC_00000484, GC_00002644, GC_00010684	0.9901	1	101	47
DNA double-strand break repair helicase HerA and related ATPase	0.468512	0.493672	0.830421	PAC	K06915	GC_00001963, GC_00008005, GC_00012613, GC_00013213, GC_00018129	0.9901	1	101	47
acetyl-CoA synthetase [EC:6.2.1.1]	0.468512	0.493672	0.830421	PAC	K01895	GC_00001032	0.9901	1	101	47
glutathione reductase (NADPH) [EC:1.8.1.7]	0.468512	0.493672	0.830421	PAC	K00383	GC_00000105	0.9901	1	101	47
demethylmenaquinone methyltransferase / 2-methoxy-6-polyprenyl-1,4-benzoquinol methylase [EC:2.1.1.163 2.1.1.201]	0.468512	0.493672	0.830421	PAC	K03183	GC_00001383	0.9901	1	101	47
2-oxoglutarate/2-oxoacid ferredoxin oxidoreductase subunit beta [EC:1.2.7.3 1.2.7.11]	0.468512	0.493672	0.830421	PAC	K00175	GC_00001239, GC_00003691	0.9901	1	101	47
tRNA 2-thiocytidine biosynthesis protein TtcA	0.468512	0.493672	0.830421	PAC	K14058	GC_00001998	0.9901	1	101	47
ribonuclease T [EC:3.1.13.-]	0.468512	0.493672	0.830421	PAC	K03683	GC_00001419	0.9901	1	101	47
alpha-ribazole phosphatase [EC:3.1.3.73]	0.468512	0.493672	0.830421	PAC	K02226	GC_00001754, GC_00010626	0.9901	1	101	47
voltage-gated sodium channel	0.468512	0.493672	0.830421	PAC	K08714	GC_00000594	0.9901	1	101	47
4-diphosphocytidyl-2-C-methyl-D-erythritol kinase [EC:2.7.1.148]	0.468512	0.493672	0.830421	PAC	K00919	GC_00000665	0.9901	1	101	47
CysZ protein	0.468512	0.493672	0.830421	PAC	K06203	GC_00001957	0.9901	1	101	47
putative permease	0.468512	0.493672	0.830421	PAC	K03548	GC_00000528	0.9901	1	101	47
tryptophan synthase alpha chain [EC:4.2.1.20]	0.468512	0.493672	0.830421	PAC	K01695	GC_00001766	0.9901	1	101	47
4a-hydroxytetrahydrobiopterin dehydratase [EC:4.2.1.96]	0.468512	0.493672	0.830421	PAC	K01724	GC_00001752, GC_00002804	0.9901	1	101	47
flagellar motor switch protein FliM	0.468512	0.493672	0.830421	PAC	K02416	GC_00000786	0.9901	1	101	47
phosphatidylethanolamine/phosphatidyl-N-methylethanolamine N-methyltransferase [EC:2.1.1.17 2.1.1.71]	0.468512	0.493672	0.830421	PAC	K00570	GC_00002684, GC_00003916, GC_00004957, GC_00005394	0.9901	1	101	47
cobyrinic acid a,c-diamide synthase [EC:6.3.5.9 6.3.5.11]	0.468512	0.493672	0.830421	PAC	K02224	GC_00000604, GC_00011237	0.9901	1	101	47
V/A-type H+/Na+-transporting ATPase subunit B	0.468512	0.493672	0.830421	PAC	K02118	GC_00000878	0.9901	1	101	47
chaperonin GroEL [EC:5.6.1.7]	0.468512	0.493672	0.830421	PAC	K04077	GC_00000790	0.9901	1	101	47
glycerate 2-kinase [EC:2.7.1.165]	0.468512	0.493672	0.830421	PAC	K11529	GC_00003220, GC_00004146	0.9901	1	101	47
flavin prenyltransferase [EC:2.5.1.129]	0.468512	0.493672	0.830421	PAC	K03186	GC_00001834	0.9901	1	101	47
flagellar basal body P-ring formation protein FlgA	0.468512	0.493672	0.830421	PAC	K02386	GC_00001868, GC_00005757	0.9901	1	101	47
isoquinoline 1-oxidoreductase subunit alpha [EC:1.3.99.16]	0.468512	0.493672	0.830421	PAC	K07302	GC_00000113	0.9901	1	101	47
S-sulfosulfanyl-L-cysteine sulfohydrolase [EC:3.1.6.20]	0.468512	0.493672	0.830421	PAC	K17224	GC_00000613	0.9901	1	101	47
chloride channel protein, CIC family	0.468512	0.493672	0.830421	PAC	K03281	GC_00000798	0.9901	1	101	47
formate dehydrogenase subunit gamma	0.468512	0.493672	0.830421	PAC	K00127	GC_00000360, GC_00005317, GC_00007291, GC_00008077, GC_00008381	0.9901	1	101	47
5-(carboxyamino)imidazole ribonucleotide synthase [EC:6.3.4.18]	0.468512	0.493672	0.830421	PAC	K01589	GC_00001917	0.9901	1	101	47
exodeoxyribonuclease I [EC:3.1.11.1]	0.468512	0.493672	0.830421	PAC	K01141	GC_00000709	0.9901	1	101	47
pantoate--beta-alanine ligase [EC:6.3.2.1]	0.468512	0.493672	0.830421	PAC	K01918	GC_00001073	0.9901	1	101	47
ketol-acid reductoisomerase [EC:1.1.1.86]	0.468512	0.493672	0.830421	PAC	K00053	GC_00001446	0.9901	1	101	47
flagellar motor switch protein FliN	0.468512	0.493672	0.830421	PAC	K02417	GC_00001696, GC_00006121	0.9901	1	101	47
integrase/recombinase XerC	0.468512	0.493672	0.830421	PAC	K03733	GC_00001979	0.9901	1	101	47
tyrosyl-tRNA synthetase [EC:6.1.1.1]	0.468512	0.493672	0.830421	PAC	K01866	GC_00001865	0.9901	1	101	47
lipopolysaccharide heptosyltransferase I [EC:2.4.99.23]	0.468512	0.493672	0.830421	PAC	K02841	GC_00001219	0.9901	1	101	47
DNA-3-methyladenine glycosylase I [EC:3.2.2.20]	0.468512	0.493672	0.830421	PAC	K01246	GC_00000520, GC_00006809	0.9901	1	101	47
peptidyl-prolyl cis-trans isomerase B (cyclophilin B) [EC:5.2.1.8]	0.468512	0.493672	0.830421	PAC	K03768	GC_00000022	0.9901	1	101	47
DNA-binding protein HU-beta	0.468512	0.493672	0.830421	PAC	K03530	GC_00001689, GC_00010295, GC_00010955	0.9901	1	101	47
pteridine reductase [EC:1.5.1.33]	0.468512	0.493672	0.830421	PAC	K03793	GC_00001995	0.9901	1	101	47
UDP-N-acetyl-alpha-D-quinovosamine dehydrogenase [EC:1.1.1.426]	0.468512	0.493672	0.830421	PAC	K24310	GC_00001941	0.9901	1	101	47
ribosome-associated heat shock protein Hsp15	0.468512	0.493672	0.830421	PAC	K04762	GC_00001792	0.9901	1	101	47
16S rRNA (adenine1518-N6/adenine1519-N6)-dimethyltransferase [EC:2.1.1.182]	0.468512	0.493672	0.830421	PAC	K02528	GC_00000132	0.9901	1	101	47
high frequency lysogenization protein	0.468512	0.493672	0.830421	PAC	K07153	GC_00001776	0.9901	1	101	47
nicotinate-nucleotide pyrophosphorylase (carboxylating) [EC:2.4.2.19]	0.468512	0.493672	0.830421	PAC	K00767	GC_00001848	0.9901	1	101	47
V/A-type H+/Na+-transporting ATPase subunit D	0.468512	0.493672	0.830421	PAC	K02120	GC_00000229	0.9901	1	101	47
two-component system, sensor histidine kinase and response regulator [EC:2.7.13.3]	0.468512	0.493672	0.830421	PAC	K11527	GC_00000835, GC_00006634, GC_00006873, GC_00010983	0.9901	1	101	47
phospholipid-binding lipoprotein MlaA	0.468512	0.493672	0.830421	PAC	K04754	GC_00000774	0.9901	1	101	47
isoquinoline 1-oxidoreductase subunit beta [EC:1.3.99.16]	0.468512	0.493672	0.830421	PAC	K07303	GC_00000350, GC_00005613	0.9901	1	101	47
flagellar hook-associated protein 1	0.468512	0.493672	0.830421	PAC	K02396	GC_00001336	0.9901	1	101	47
cyclic pyranopterin monophosphate synthase [EC:4.6.1.17]	0.468512	0.493672	0.830421	PAC	K03637	GC_00001854	0.9901	1	101	47
stage II sporulation protein M	0.468512	0.493672	0.830421	PAC	K06384	GC_00001937	0.9901	1	101	47
GTPase [EC:3.6.5.-]	0.468512	0.493672	0.830421	PAC	K03979	GC_00001602	0.9901	1	101	47
diaminohydroxyphosphoribosylaminopyrimidine deaminase / 5-amino-6-(5-phosphoribosylamino)uracil reductase [EC:3.5.4.26 1.1.1.193]	0.468512	0.493672	0.830421	PAC	K11752	GC_00000470	0.9901	1	101	47
large subunit ribosomal protein L33	0.468512	0.493672	0.830421	PAC	K02913	GC_00001680	0.9901	1	101	47
argininosuccinate lyase [EC:4.3.2.1]	0.468512	0.493672	0.830421	PAC	K01755	GC_00000900	0.9901	1	101	47
fused signal recognition particle receptor	0.468512	0.493672	0.830421	PAC	K03110	GC_00000582	0.9901	1	101	47
D-aminoacyl-tRNA deacylase [EC:3.1.1.96]	0.468512	0.493672	0.830421	PAC	K07560	GC_00000385	0.9901	1	101	47
K(+)-stimulated pyrophosphate-energized sodium pump [EC:7.1.3.2]	0.468512	0.493672	0.830421	PAC	K15987	GC_00000863	0.9901	1	101	47
ubiquinone biosynthesis protein	0.468512	0.493672	0.830421	PAC	K03688	GC_00001637	0.9901	1	101	47
AmpE protein	0.468512	0.493672	0.830421	PAC	K03807	GC_00000995	0.9901	1	101	47
two-component system, OmpR family, sensor kinase [EC:2.7.13.3]	0.468512	0.493672	0.830421	PAC	K02484	GC_00000129, GC_00002351, GC_00003374	0.9901	1	101	47
thymidylate synthase [EC:2.1.1.45]	0.468512	0.493672	0.830421	PAC	K00560	GC_00000552, GC_00010387, GC_00011602, GC_00015841, GC_00016546, GC_00017488	0.9901	1	101	47
dCTP diphosphatase [EC:3.6.1.12]	0.468512	0.493672	0.830421	PAC	K16904	GC_00001353	0.9901	1	101	47
Fur family transcriptional regulator, ferric uptake regulator	0.468512	0.493672	0.830421	PAC	K03711	GC_00001685	0.9901	1	101	47
MEMO1 family protein	0.468512	0.493672	0.830421	PAC	K06990	GC_00000451	0.9901	1	101	47
2-oxoglutarate/2-oxoacid ferredoxin oxidoreductase subunit alpha [EC:1.2.7.3 1.2.7.11]	0.468512	0.493672	0.830421	PAC	K00174	GC_00000721, GC_00003693	0.9901	1	101	47
phosphatidylglycerophosphatase A [EC:3.1.3.27]	0.468512	0.493672	0.830421	PAC	K01095	GC_00002011	0.9901	1	101	47
exodeoxyribonuclease VII small subunit [EC:3.1.11.6]	0.468512	0.493672	0.830421	PAC	K03602	GC_00001816, GC_00017145	0.9901	1	101	47
ATP-dependent DNA helicase Rep [EC:5.6.2.4]	0.468512	0.493672	0.830421	PAC	K03656	GC_00000713	0.9901	1	101	47
arginyl-tRNA synthetase [EC:6.1.1.19]	0.468512	0.493672	0.830421	PAC	K01887	GC_00000364	0.9901	1	101	47
ribonuclease PH [EC:2.7.7.56]	0.468512	0.493672	0.830421	PAC	K00989	GC_00001296	0.9901	1	101	47
ribonuclease III [EC:3.1.26.3]	0.468512	0.493672	0.830421	PAC	K03685	GC_00001090	0.9901	1	101	47
4-alpha-glucanotransferase [EC:2.4.1.25]	0.468512	0.493672	0.830421	PAC	K00705	GC_00001950	0.9901	1	101	47
ATP:ADP antiporter, AAA family	0.468512	0.493672	0.830421	PAC	K03301	GC_00000554	0.9901	1	101	47
endonuclease III [EC:4.2.99.18]	0.468512	0.493672	0.830421	PAC	K10773	GC_00001555, GC_00007653	0.9901	1	101	47
sortase A [EC:3.4.22.70]	0.468512	0.493672	0.830421	PAC	K07284	GC_00001661	0.9901	1	101	47
two-component system, sensor histidine kinase [EC:2.7.13.3]	0.435983	0.509068	0.855017	PAC	K20974	GC_00005997, GC_00006650, GC_00006665	0.1485	0.1915	101	47
HTH-type transcriptional regulator, competence development regulator	0.435983	0.509068	0.855017	PAC	K22299	GC_00004748, GC_00007299, GC_00008267, GC_00008757, GC_00011719	0.1485	0.1915	101	47
lipid A 3-O-deacylase [EC:3.1.1.-]	0.424876	0.514514	0.863509	ATL	K09953	GC_00002990, GC_00009087, GC_00013794	0.8317	0.7872	101	47
DNA repair protein RadD	0.336266	0.561992	0.915999	PAC	K19789	GC_00006677, GC_00008321	0.0594	0.0851	101	47
sacsin	0.330046	0.565632	0.915999	ATL	K17592	GC_00011107, GC_00015224, GC_00015817, GC_00017398	0.0396	0.0213	101	47
dCTP deaminase [EC:3.5.4.13]	0.330046	0.565632	0.915999	ATL	K01494	GC_00011444, GC_00012489, GC_00016059, GC_00016839	0.0396	0.0213	101	47
2-oxopent-4-enoate/cis-2-oxohex-4-enoate hydratase [EC:4.2.1.80 4.2.1.132]	0.330046	0.565632	0.915999	PAC	K18364	GC_00002405	0.9604	0.9787	101	47
aminomuconate-semialdehyde/2-hydroxymuconate-6-semialdehyde dehydrogenase [EC:1.2.1.32 1.2.1.85]	0.330046	0.565632	0.915999	PAC	K10217	GC_00002406	0.9604	0.9787	101	47
sulfate adenylyltransferase [EC:2.7.7.4]	0.330046	0.565632	0.915999	PAC	K00958	GC_00002383	0.9604	0.9787	101	47
exodeoxyribonuclease V alpha subunit [EC:3.1.11.5]	0.330046	0.565632	0.915999	PAC	K03581	GC_00001121, GC_00010672, GC_00011756, GC_00011974	0.9604	0.9787	101	47
DNA phosphorothioation-dependent restriction protein DptH	0.311359	0.576847	0.915999	PAC	K19175	GC_00011157	0.0099	0.0213	101	47
general transcription factor IIIA	0.311359	0.576847	0.915999	PAC	K09191	GC_00012397, GC_00014128	0.0099	0.0213	101	47
ribosome recycling factor	0.311359	0.576847	0.915999	ATL	K02838	GC_00001864	0.9901	0.9787	101	47
O2-independent ubiquinone biosynthesis accessory factor UbiT	0.311359	0.576847	0.915999	ATL	K24843	GC_00002147	0.9901	0.9787	101	47
5-(carboxyamino)imidazole ribonucleotide mutase [EC:5.4.99.18]	0.311359	0.576847	0.915999	ATL	K01588	GC_00001803	0.9901	0.9787	101	47
undecaprenyl diphosphate synthase [EC:2.5.1.31]	0.311359	0.576847	0.915999	ATL	K00806	GC_00002109	0.9901	0.9787	101	47
SEC-C motif domain protein	0.311359	0.576847	0.915999	ATL	K09858	GC_00001503	0.9901	0.9787	101	47
NADH-quinone oxidoreductase subunit G [EC:7.1.1.2]	0.311359	0.576847	0.915999	ATL	K00336	GC_00000683	0.9901	0.9787	101	47
large subunit ribosomal protein L35	0.311359	0.576847	0.915999	ATL	K02916	GC_00001695	0.9901	0.9787	101	47
NADH-quinone oxidoreductase subunit B [EC:7.1.1.2]	0.311359	0.576847	0.915999	ATL	K00331	GC_00001682	0.9901	0.9787	101	47
elongation factor Ts	0.311359	0.576847	0.915999	ATL	K02357	GC_00001891	0.9901	0.9787	101	47
RNA-binding protein	0.311359	0.576847	0.915999	ATL	K07574	GC_00002191	0.9901	0.9787	101	47
NADH-quinone oxidoreductase subunit F [EC:7.1.1.2]	0.311359	0.576847	0.915999	ATL	K00335	GC_00001440	0.9901	0.9787	101	47
erythrin-vacuolar iron transport family protein	0.311359	0.576847	0.915999	ATL	K22737	GC_00002093	0.9901	0.9787	101	47
orotate phosphoribosyltransferase [EC:2.4.2.10]	0.311359	0.576847	0.915999	ATL	K00762	GC_00001938	0.9901	0.9787	101	47
regulator of sigma E protease [EC:3.4.24.-]	0.311359	0.576847	0.915999	ATL	K11749	GC_00002139	0.9901	0.9787	101	47
kynureninase [EC:3.7.1.3]	0.311359	0.576847	0.915999	ATL	K01556	GC_00002052	0.9901	0.9787	101	47
thioredoxin 2 [EC:1.8.1.8]	0.311359	0.576847	0.915999	ATL	K03672	GC_00002163	0.9901	0.9787	101	47
A/G-specific adenine glycosylase [EC:3.2.2.31]	0.311359	0.576847	0.915999	ATL	K03575	GC_00002055, GC_00009656	0.9901	0.9787	101	47
isocitrate dehydrogenase [EC:1.1.1.42]	0.311359	0.576847	0.915999	ATL	K00031	GC_00002045	0.9901	0.9787	101	47
NADH-quinone oxidoreductase subunit K [EC:7.1.1.2]	0.311359	0.576847	0.915999	ATL	K00340	GC_00001230	0.9901	0.9787	101	47
NADH-quinone oxidoreductase subunit E [EC:7.1.1.2]	0.311359	0.576847	0.915999	ATL	K00334	GC_00000659	0.9901	0.9787	101	47
malate permease and related proteins	0.311359	0.576847	0.915999	ATL	K24180	GC_00002192	0.9901	0.9787	101	47
translocation and assembly module TamA	0.311359	0.576847	0.915999	ATL	K07278	GC_00000565	0.9901	0.9787	101	47
phosphoglucosamine mutase [EC:5.4.2.10]	0.311359	0.576847	0.915999	ATL	K03431	GC_00001434	0.9901	0.9787	101	47
23S rRNA pseudouridine1911/1915/1917 synthase [EC:5.4.99.23]	0.311359	0.576847	0.915999	ATL	K06180	GC_00001600	0.9901	0.9787	101	47
tetraacyldisaccharide 4'-kinase [EC:2.7.1.130]	0.311359	0.576847	0.915999	ATL	K00912	GC_00001648	0.9901	0.9787	101	47
translation initiation factor IF-3	0.311359	0.576847	0.915999	ATL	K02520	GC_00002141	0.9901	0.9787	101	47
flagellar secretion chaperone FliS	0.311359	0.576847	0.915999	ATL	K02422	GC_00001171	0.9901	0.9787	101	47
two-component system, OmpR family, sensor histidine kinase ChvG [EC:2.7.13.3]	0.311359	0.576847	0.915999	ATL	K14980	GC_00002860, GC_00005555	0.9901	0.9787	101	47
O-acetyl-ADP-ribose deacetylase [EC:3.1.1.106]	0.311359	0.576847	0.915999	ATL	K23518	GC_00002210, GC_00004612	0.9901	0.9787	101	47
ATP-dependent HslUV protease ATP-binding subunit HslU	0.311359	0.576847	0.915999	ATL	K03667	GC_00000956	0.9901	0.9787	101	47
general secretion pathway protein N	0.311359	0.576847	0.915999	ATL	K02463	GC_00002126	0.9901	0.9787	101	47
dihydroorotate dehydrogenase (NAD+) catalytic subunit [EC:1.3.1.14]	0.311359	0.576847	0.915999	ATL	K17828	GC_00002086	0.9901	0.9787	101	47
Na+:H+ antiporter, NhaA family	0.311359	0.576847	0.915999	ATL	K03313	GC_00001923, GC_00012703	0.9901	0.9787	101	47
uridylate kinase [EC:2.7.4.22]	0.311359	0.576847	0.915999	ATL	K09903	GC_00001943	0.9901	0.9787	101	47
tRNA (cytidine/uridine-2'-O-)-methyltransferase [EC:2.1.1.207]	0.311359	0.576847	0.915999	ATL	K03216	GC_00002014	0.9901	0.9787	101	47
small subunit ribosomal protein S2	0.311359	0.576847	0.915999	ATL	K02967	GC_00001342	0.9901	0.9787	101	47
lipopolysaccharide export system permease protein	0.311359	0.576847	0.915999	ATL	K11720	GC_00000602, GC_00002010	0.9901	0.9787	101	47
NADH-quinone oxidoreductase subunit J [EC:7.1.1.2]	0.311359	0.576847	0.915999	ATL	K00339	GC_00001144	0.9901	0.9787	101	47
GTP diphosphokinase / guanosine-3',5'-bis(diphosphate) 3'-diphosphatase [EC:2.7.6.5 3.1.7.2]	0.311359	0.576847	0.915999	ATL	K01139	GC_00000387	0.9901	0.9787	101	47
large subunit ribosomal protein L13	0.311359	0.576847	0.915999	ATL	K02871	GC_00002138	0.9901	0.9787	101	47
DNA mismatch repair protein MutS	0.311359	0.576847	0.915999	ATL	K03555	GC_00000134	0.9901	0.9787	101	47
DNA-directed RNA polymerase subunit omega [EC:2.7.7.6]	0.311359	0.576847	0.915999	ATL	K03060	GC_00001718	0.9901	0.9787	101	47
Cys-tRNA(Pro)/Cys-tRNA(Cys) deacylase [EC:3.1.1.-]	0.311359	0.576847	0.915999	ATL	K03976	GC_00002217	0.9901	0.9787	101	47
NADH-quinone oxidoreductase subunit L [EC:7.1.1.2]	0.311359	0.576847	0.915999	ATL	K00341	GC_00000612	0.9901	0.9787	101	47
trigger factor	0.311359	0.576847	0.915999	ATL	K03545	GC_00000706	0.9901	0.9787	101	47
ATP-dependent HslUV protease, peptidase subunit HslV [EC:3.4.25.2]	0.311359	0.576847	0.915999	ATL	K01419	GC_00001984	0.9901	0.9787	101	47
NADH-quinone oxidoreductase subunit C [EC:7.1.1.2]	0.311359	0.576847	0.915999	ATL	K00332	GC_00001355	0.9901	0.9787	101	47
NAD+ synthase (glutamine-hydrolysing) [EC:6.3.5.1]	0.311359	0.576847	0.915999	ATL	K01950	GC_00001586	0.9901	0.9787	101	47
tRNA-splicing ligase RtcB (3'-phosphate/5'-hydroxy nucleic acid ligase) [EC:6.5.1.8]	0.311359	0.576847	0.915999	ATL	K14415	GC_00001636	0.9901	0.9787	101	47
glutamate racemase [EC:5.1.1.3]	0.311359	0.576847	0.915999	ATL	K01776	GC_00001996	0.9901	0.9787	101	47
transcription elongation factor GreA	0.311359	0.576847	0.915999	ATL	K03624	GC_00001687	0.9901	0.9787	101	47
flagellar basal-body rod protein FlgG	0.311359	0.576847	0.915999	ATL	K02392	GC_00001709, GC_00005860	0.9901	0.9787	101	47
cob(I)alamin adenosyltransferase [EC:2.5.1.17]	0.311359	0.576847	0.915999	ATL	K19221	GC_00002048, GC_00009988	0.9901	0.9787	101	47
[protein-PII] uridylyltransferase [EC:2.7.7.59]	0.311359	0.576847	0.915999	ATL	K00990	GC_00002238	0.9901	0.9787	101	47
UDP-glucose/iron transport system permease protein	0.311359	0.576847	0.915999	ATL	K02069	GC_00001889	0.9901	0.9787	101	47
phosphatidate cytidylyltransferase [EC:2.7.7.41]	0.311359	0.576847	0.915999	ATL	K00981	GC_00002215	0.9901	0.9787	101	47
UDP-3-O-[3-hydroxymyristoyl] N-acetylglucosamine deacetylase [EC:3.5.1.108]	0.311359	0.576847	0.915999	ATL	K02535	GC_00001683	0.9901	0.9787	101	47
sulfite reductase (NADPH) hemoprotein beta-component [EC:1.8.1.2]	0.311359	0.576847	0.915999	ATL	K00381	GC_00001120	0.9901	0.9787	101	47
cell division protease FtsH [EC:3.4.24.-]	0.311359	0.576847	0.915999	ATL	K03798	GC_00000593	0.9901	0.9787	101	47
methylenetetrahydrofolate dehydrogenase (NADP+) / methenyltetrahydrofolate cyclohydrolase [EC:1.5.1.5 3.5.4.9]	0.311359	0.576847	0.915999	ATL	K01491	GC_00000716	0.9901	0.9787	101	47
carbamoyl-phosphate synthase large subunit [EC:6.3.5.5]	0.311359	0.576847	0.915999	ATL	K01955	GC_00000343	0.9901	0.9787	101	47
DNA polymerase III subunit alpha [EC:2.7.7.7]	0.311359	0.576847	0.915999	ATL	K02337	GC_00000202	0.9901	0.9787	101	47
ATP-binding cassette, subfamily C, bacterial	0.311359	0.576847	0.915999	ATL	K06148	GC_00000153	0.9901	0.9787	101	47
regulator of ribonuclease activity A	0.311359	0.576847	0.915999	ATL	K02553	GC_00000999	0.9901	0.9787	101	47
NADH-quinone oxidoreductase subunit A [EC:7.1.1.2]	0.311359	0.576847	0.915999	ATL	K00330	GC_00000727	0.9901	0.9787	101	47
flagellar basal-body rod protein FlgF	0.311359	0.576847	0.915999	ATL	K02391	GC_00001872, GC_00006012	0.9901	0.9787	101	47
nitrous-oxide reductase [EC:1.7.2.4]	0.275096	0.599933	0.951292	PAC	K00376	GC_00002495	0.9109	0.9362	101	47
Cu-processing system permease protein	0.275096	0.599933	0.951292	PAC	K19341	GC_00002551	0.9109	0.9362	101	47
zinc metalloprotease ZmpB	0.253067	0.614924	0.974364	ATL	K20274	GC_00002861	0.8614	0.8298	101	47
phage terminase large subunit	0.199554	0.655081	1	ATL	K06909	GC_00006312, GC_00009571, GC_00010088, GC_00015511	0.1089	0.0851	101	47
SsrA-binding protein	0.162254	0.687089	1	ATL	K03664	GC_00002436	0.9703	0.9574	101	47
F-type H+-transporting ATPase subunit epsilon	0.162254	0.687089	1	ATL	K02114	GC_00002374	0.9703	0.9574	101	47
large subunit ribosomal protein L22	0.162254	0.687089	1	ATL	K02890	GC_00002434	0.9703	0.9574	101	47
dTDP-glucose 4,6-dehydratase [EC:4.2.1.46]	0.162254	0.687089	1	ATL	K01710	GC_00002173	0.9703	0.9574	101	47
conjugal transfer pilus assembly protein TraI	0.149706	0.698816	1	ATL	K12070	GC_00006263, GC_00008770, GC_00009068, GC_00010990, GC_00015937	0.1287	0.1064	101	47
transposase	0.149706	0.698816	1	PAC	K07486	GC_00003190, GC_00003619, GC_00003621, GC_00004361, GC_00004694, GC_00004697, GC_00004833, GC_00004930, GC_00004955, GC_00005184, GC_00005982, GC_00006000, GC_00006009, GC_00006257, GC_00006598, GC_00006607, GC_00006719, GC_00006852, GC_00007076, GC_00007087, GC_00007127, GC_00007244, GC_00007294, GC_00007686, GC_00007904, GC_00008115, GC_00008332, GC_00008587, GC_00008748, GC_00009078, GC_000091…	0.8713	0.8936	101	47
type IV secretion system protein VirB1	0.134312	0.714002	1	ATL	K03194	GC_00004601	0.2178	0.1915	101	47
peptidoglycan-N-acetylglucosamine deacetylase [EC:3.5.1.104]	0.128719	0.719764	1	ATL	K22278	GC_00002484, GC_00005749	0.9505	0.9362	101	47
preprotein translocase subunit SecE	0.115048	0.734468	1	ATL	K03073	GC_00002970	0.8515	0.8298	101	47
arylsulfate sulfotransferase [EC:2.8.2.22]	0.0935328	0.759733	1	PAC	K01023	GC_00003014	0.7426	0.766	101	47
lysozyme [EC:3.2.1.17]	0.0866044	0.768539	1	ATL	K01185	GC_00009424, GC_00010927	0.0297	0.0213	101	47
DNA polymerase III subunit chi [EC:2.7.7.7]	0.0866044	0.768539	1	PAC	K02339	GC_00002265	0.9703	0.9787	101	47
cell division protein ZapD	0.0866044	0.768539	1	PAC	K18778	GC_00002334	0.9703	0.9787	101	47
sucrose-6-phosphatase [EC:3.1.3.24]	0.0866044	0.768539	1	PAC	K07024	GC_00002768, GC_00005952	0.9703	0.9787	101	47
exodeoxyribonuclease V beta subunit [EC:3.1.11.5]	0.0866044	0.768539	1	PAC	K03582	GC_00000288	0.9703	0.9787	101	47
acyl-CoA thioesterase I [EC:3.1.2.- 3.1.2.2 3.1.1.2 3.1.1.5]	0.0866044	0.768539	1	PAC	K10804	GC_00002416	0.9703	0.9787	101	47
two-component system, NarL family, response regulator NreC	0.0866044	0.768539	1	PAC	K07696	GC_00002082	0.9703	0.9787	101	47
leucyl aminopeptidase [EC:3.4.11.1]	0.0866044	0.768539	1	PAC	K01255	GC_00002225	0.9703	0.9787	101	47
putative acetyltransferase [EC:2.3.1.-]	0.0866044	0.768539	1	PAC	K03824	GC_00002942, GC_00005304, GC_00005614	0.9703	0.9787	101	47
tRNA(Met) cytidine acetyltransferase [EC:2.3.1.193]	0.0866044	0.768539	1	PAC	K06957	GC_00002638, GC_00007149, GC_00007457, GC_00007971	0.9703	0.9787	101	47
ATP-binding cassette, subfamily C, bacterial LapB	0.0866044	0.768539	1	PAC	K12541	GC_00002904, GC_00005052, GC_00005496	0.9703	0.9787	101	47
isocitrate lyase [EC:4.1.3.1]	0.0866044	0.768539	1	PAC	K01637	GC_00002189	0.9703	0.9787	101	47
putative colanic acid biosynthesis glycosyltransferase WcaE [EC:2.4.-.-]	0.0723933	0.787883	1	ATL	K13683	GC_00006196, GC_00009721	0.099	0.0851	101	47
tetratricopeptide repeat protein 38	0.0689495	0.792872	1	PAC	K24942	GC_00002984	0.8119	0.8298	101	47
conjugal transfer pilus assembly protein TraD	0.0538232	0.816539	1	ATL	K12071	GC_00004002, GC_00008874	0.3168	0.2979	101	47
plasmid segregation protein ParM	0.041414	0.838741	1	ATL	K18640	GC_00004467	0.2277	0.2128	101	47
xanthine dehydrogenase accessory factor	0.0343996	0.852859	1	PAC	K07402	GC_00002520, GC_00005020	0.9505	0.9574	101	47
anthranilate synthase component II [EC:4.1.3.27]	0.0343996	0.852859	1	PAC	K01658	GC_00002227	0.9505	0.9574	101	47
protocatechuate 3,4-dioxygenase, beta subunit [EC:1.13.11.3]	0.0343996	0.852859	1	PAC	K00449	GC_00002877, GC_00005427	0.9505	0.9574	101	47
poly-beta-1,6-N-acetyl-D-glucosamine N-deacetylase [EC:3.5.1.-]	0.0343996	0.852859	1	PAC	K21478	GC_00003712, GC_00004300, GC_00005473, GC_00017795	0.9505	0.9574	101	47
COMPASS component SPP1	0.0343996	0.852859	1	ATL	K14960	GC_00007137	0.0495	0.0426	101	47
endonuclease G, mitochondrial	0.0343996	0.852859	1	ATL	K01173	GC_00009046, GC_00010833, GC_00011615	0.0495	0.0426	101	47
type IV pilus assembly protein PilC	0.0219599	0.882194	1	PAC	K02653	GC_00000106	0.8416	0.8511	101	47
phosphoribosylglycinamide formyltransferase 2 [EC:6.3.1.21]	0.0219599	0.882194	1	ATL	K08289	GC_00004832	0.1584	0.1489	101	47
23S rRNA pseudouridine2605 synthase [EC:5.4.99.22]	0.0109907	0.916506	1	ATL	K06178	GC_00002499	0.9406	0.9362	101	47
putative ATPase	0.00717231	0.932508	1	ATL	K07478	GC_00001122, GC_00007252	0.9604	0.9574	101	47
23S rRNA (uridine2552-2'-O)-methyltransferase [EC:2.1.1.166]	0.00351196	0.952744	1	ATL	K02427	GC_00002220	0.9802	0.9787	101	47
large subunit ribosomal protein L3	0.00351196	0.952744	1	ATL	K02906	GC_00002332	0.9802	0.9787	101	47
methionyl aminopeptidase [EC:3.4.11.18]	0.00351196	0.952744	1	ATL	K01265	GC_00002402, GC_00009787	0.9802	0.9787	101	47
large subunit ribosomal protein L4	0.00351196	0.952744	1	ATL	K02926	GC_00002202	0.9802	0.9787	101	47
DNA-directed RNA polymerase subunit alpha [EC:2.7.7.6]	0.00351196	0.952744	1	ATL	K03040	GC_00002243, GC_00008026	0.9802	0.9787	101	47
ribonucleoside-triphosphate reductase (formate) [EC:1.1.98.6]	0.00351196	0.952744	1	ATL	K21636	GC_00001660	0.9802	0.9787	101	47
large subunit ribosomal protein L2	0.00351196	0.952744	1	ATL	K02886	GC_00002268	0.9802	0.9787	101	47
3-deoxy-manno-octulosonate cytidylyltransferase (CMP-KDO synthetase) [EC:2.7.7.38]	0.00351196	0.952744	1	ATL	K00979	GC_00001435	0.9802	0.9787	101	47
ATP-dependent helicase Lhr and Lhr-like helicase [EC:3.6.4.13 5.6.2.4]	0.00351196	0.952744	1	ATL	K03724	GC_00000165, GC_00011140, GC_00017177	0.9802	0.9787	101	47
DNA polymerase III subunit beta [EC:2.7.7.7]	0.00351196	0.952744	1	ATL	K02338	GC_00002047	0.9802	0.9787	101	47
NADH-quinone oxidoreductase subunit N [EC:7.1.1.2]	0.00351196	0.952744	1	ATL	K00343	GC_00000228	0.9802	0.9787	101	47
chemosensory pili system protein ChpC	0.00351196	0.952744	1	ATL	K06598	GC_00002135	0.9802	0.9787	101	47
PKHD-type hydroxylase [EC:1.14.11.-]	0.00351196	0.952744	1	ATL	K07336	GC_00002247	0.9802	0.9787	101	47
gamma-glutamylcyclotransferase [EC:4.3.2.9]	0.00351196	0.952744	1	ATL	K00682	GC_00001092	0.9802	0.9787	101	47
large subunit ribosomal protein L23	0.00351196	0.952744	1	ATL	K02892	GC_00002285	0.9802	0.9787	101	47
dTDP-4-dehydrorhamnose reductase [EC:1.1.1.133]	0.00351196	0.952744	1	ATL	K00067	GC_00001611	0.9802	0.9787	101	47
DEAD/DEAH box helicase domain-containing protein	0.00351196	0.952744	1	ATL	K06877	GC_00001104, GC_00006641, GC_00007578, GC_00007675, GC_00009686, GC_00009769, GC_00013254, GC_00017740, GC_00018464	0.9802	0.9787	101	47
1-deoxy-D-xylulose-5-phosphate reductoisomerase [EC:1.1.1.267]	0.00351196	0.952744	1	ATL	K00099	GC_00002270	0.9802	0.9787	101	47
phenol/toluene 2-monooxygenase (NADH) P2/A2 [EC:1.14.13.244 1.14.13.243]	0.00351196	0.952744	1	ATL	K16244	GC_00002115	0.9802	0.9787	101	47
UDP-N-acetylglucosamine acyltransferase [EC:2.3.1.129]	0.00351196	0.952744	1	ATL	K00677	GC_00000047	0.9802	0.9787	101	47
ADP-L-glycero-D-manno-heptose 6-epimerase [EC:5.1.3.20]	0.00351196	0.952744	1	PAC	K03274	GC_00009683	0.0198	0.0213	101	47
trimeric autotransporter adhesin	0.00351196	0.952744	1	PAC	K21449	GC_00009646	0.0198	0.0213	101	47
5-methylthioadenosine/S-adenosylhomocysteine deaminase [EC:3.5.4.31 3.5.4.28]	0	1	1	NA	K12960	GC_00000688	1	1	101	47
transcription elongation factor GreB	0	1	1	NA	K04760	GC_00000460, GC_00016011	1	1	101	47
PPM family protein phosphatase [EC:3.1.3.16]	0	1	1	NA	K20074	GC_00002084, GC_00002292, GC_00011513, GC_00014071, GC_00017097	1	1	101	47
GTP 3',8-cyclase [EC:4.1.99.22]	0	1	1	NA	K03639	GC_00001015, GC_00002144	1	1	101	47
two-component system, NarL family, nitrate/nitrite response regulator NarL	0	1	1	NA	K07684	GC_00001183, GC_00001627, GC_00003500	1	1	101	47
succinate dehydrogenase cytochrome b subunit	0	1	1	NA	K00241	GC_00000607, GC_00002258	1	1	101	47
O-antigen ligase [EC:2.4.1.-]	0	1	1	NA	K02847	GC_00001580, GC_00003657, GC_00004052, GC_00004160, GC_00005090	1	1	101	47
repressor LexA [EC:3.4.21.88]	0	1	1	NA	K01356	GC_00000199, GC_00001896, GC_00005638	1	1	101	47
malonyl-CoA O-methyltransferase [EC:2.1.1.197]	0	1	1	NA	K02169	GC_00001469	1	1	101	47
acyl-CoA dehydrogenase [EC:1.3.99.-]	0	1	1	NA	K06445	GC_00000699, GC_00002843	1	1	101	47
8-oxo-dGTP diphosphatase [EC:3.6.1.55]	0	1	1	NA	K03574	GC_00000962, GC_00001476, GC_00001552, GC_00003491	1	1	101	47
two-component system, OmpR family, sensor histidine kinase QseC [EC:2.7.13.3]	0	1	1	NA	K07645	GC_00000393, GC_00003265	1	1	101	47
P-type Cu+ transporter [EC:7.2.2.8]	0	1	1	NA	K17686	GC_00000243, GC_00004434	1	1	101	47
pimeloyl-[acyl-carrier protein] methyl ester esterase [EC:3.1.1.85]	0	1	1	NA	K02170	GC_00000610	1	1	101	47
preprotein translocase subunit SecF	0	1	1	NA	K03074	GC_00001085	1	1	101	47
molybdenum cofactor cytidylyltransferase [EC:2.7.7.76]	0	1	1	NA	K07141	GC_00000578, GC_00005123	1	1	101	47
general secretion pathway protein G	0	1	1	NA	K02456	GC_00000803, GC_00001708, GC_00005004, GC_00006931, GC_00011038, GC_00011634, GC_00011784	1	1	101	47
HptB-dependent secretion and biofilm anti anti-sigma factor	0	1	1	NA	K20978	GC_00001252	1	1	101	47
glycogen phosphorylase [EC:2.4.1.1]	0	1	1	NA	K00688	GC_00000333, GC_00000335, GC_00002439	1	1	101	47
cyclic-di-GMP-binding protein	0	1	1	NA	K23127	GC_00000567, GC_00000667, GC_00002222	1	1	101	47
serine protease Do [EC:3.4.21.107]	0	1	1	NA	K04771	GC_00001045, GC_00001523, GC_00002740, GC_00003428, GC_00004566	1	1	101	47
superoxide dismutase, Fe-Mn family [EC:1.15.1.1]	0	1	1	NA	K04564	GC_00000388	1	1	101	47
type VI secretion system secreted protein VgrG	0	1	1	NA	K11904	GC_00002587, GC_00003892, GC_00004023, GC_00004819, GC_00015524	1	1	101	47
glutathione S-transferase [EC:2.5.1.18]	0	1	1	NA	K00799	GC_00000693, GC_00001853, GC_00002699, GC_00003834, GC_00003893, GC_00003958, GC_00011484, GC_00017329	1	1	101	47
zinc protease [EC:3.4.24.-]	0	1	1	NA	K07263	GC_00001056, GC_00002049	1	1	101	47
modulator of FtsH protease HflC	0	1	1	NA	K04087	GC_00000577, GC_00015079	1	1	101	47
ATP-dependent DNA helicase DinG [EC:5.6.2.3]	0	1	1	NA	K03722	GC_00000660	1	1	101	47
diguanylate cyclase [EC:2.7.7.65]	0	1	1	NA	K21084	GC_00000016, GC_00000139, GC_00000142, GC_00000181, GC_00000279, GC_00000342, GC_00000371, GC_00000569, GC_00000657, GC_00000715, GC_00001018, GC_00001999, GC_00002318, GC_00002359, GC_00002548, GC_00002591, GC_00002601, GC_00002791, GC_00002966, GC_00003192, GC_00003238, GC_00003243, GC_00003273, GC_00003326, GC_00003332, GC_00003344, GC_00003360, GC_00003376, GC_00003417, GC_00003490, GC_000034…	1	1	101	47
phospholipid transport system transporter-binding protein	0	1	1	NA	K07122	GC_00001369	1	1	101	47
twitching motility protein PilJ	0	1	1	NA	K02660	GC_00000848	1	1	101	47
RNA polymerase sigma factor FliA	0	1	1	NA	K02405	GC_00000734	1	1	101	47
1,4-dihydroxy-2-naphthoate polyprenyltransferase [EC:2.5.1.74]	0	1	1	NA	K02548	GC_00002396, GC_00003282	1	1	101	47
RNA polymerase sigma-70 factor, ECF subfamily	0	1	1	NA	K03088	GC_00000040, GC_00002365, GC_00002522, GC_00003114, GC_00004081, GC_00004085, GC_00004136, GC_00004306, GC_00004392, GC_00004709, GC_00005278, GC_00005393, GC_00007366	1	1	101	47
7-carboxy-7-deazaguanine synthase [EC:4.3.99.3]	0	1	1	NA	K10026	GC_00001571, GC_00012365	1	1	101	47
phosphate starvation-inducible protein PhoH and related proteins	0	1	1	NA	K06217	GC_00000733	1	1	101	47
biotin synthase [EC:2.8.1.6]	0	1	1	NA	K01012	GC_00001091	1	1	101	47
amino-acid N-acetyltransferase [EC:2.3.1.1]	0	1	1	NA	K14682	GC_00000989	1	1	101	47
tRNA-2-methylthio-N6-dimethylallyladenosine synthase [EC:2.8.4.3]	0	1	1	NA	K06168	GC_00000936	1	1	101	47
pantetheine-phosphate adenylyltransferase [EC:2.7.7.3]	0	1	1	NA	K00954	GC_00001260	1	1	101	47
1-acyl-sn-glycerol-3-phosphate acyltransferase [EC:2.3.1.51]	0	1	1	NA	K00655	GC_00000359, GC_00001897, GC_00001958	1	1	101	47
proline iminopeptidase [EC:3.4.11.5]	0	1	1	NA	K01259	GC_00000588, GC_00002315	1	1	101	47
deaminated glutathione amidase [EC:3.5.1.128]	0	1	1	NA	K11206	GC_00001302	1	1	101	47
anaerobic sulfite reductase subunit B	0	1	1	NA	K16951	GC_00001273	1	1	101	47
transcription antitermination protein NusB	0	1	1	NA	K03625	GC_00000449	1	1	101	47
aspartyl-tRNA(Asn)/glutamyl-tRNA(Gln) amidotransferase subunit A [EC:6.3.5.6 6.3.5.7]	0	1	1	NA	K02433	GC_00000880	1	1	101	47
sulfite reductase (NADPH) flavoprotein alpha-component [EC:1.8.1.2]	0	1	1	NA	K00380	GC_00000286	1	1	101	47
N-methylhydantoinase B [EC:3.5.2.14]	0	1	1	NA	K01474	GC_00000486	1	1	101	47
3-dehydroquinate dehydratase II [EC:4.2.1.10]	0	1	1	NA	K03786	GC_00001312	1	1	101	47
molecular chaperone GrpE	0	1	1	NA	K03687	GC_00000441	1	1	101	47
ATP-dependent DNA helicase RecQ [EC:5.6.2.4]	0	1	1	NA	K03654	GC_00000653	1	1	101	47
transcription termination factor Rho	0	1	1	NA	K03628	GC_00000766	1	1	101	47
MoxR-like ATPase [EC:3.6.3.-]	0	1	1	NA	K03924	GC_00000745, GC_00001027, GC_00002186, GC_00002979	1	1	101	47
23S rRNA (uracil1939-C5)-methyltransferase [EC:2.1.1.190]	0	1	1	NA	K03215	GC_00001473	1	1	101	47
hydrogenase-1 operon protein HyaF	0	1	1	NA	K03618	GC_00000876, GC_00001725	1	1	101	47
carboxybiotin decarboxylase [EC:7.2.4.1]	0	1	1	NA	K20509	GC_00000784	1	1	101	47
flagellar biosynthesis protein	0	1	1	NA	K04061	GC_00001148	1	1	101	47
topoisomerase IV subunit B [EC:5.6.2.2]	0	1	1	NA	K02622	GC_00000873	1	1	101	47
hydroxymethylpyrimidine/phosphomethylpyrimidine kinase [EC:2.7.1.49 2.7.4.7]	0	1	1	NA	K00941	GC_00001377	1	1	101	47
two-component system, chemotaxis family, sensor kinase CheA [EC:2.7.13.3]	0	1	1	NA	K03407	GC_00001111	1	1	101	47
D-alanine--poly(phosphoribitol) ligase subunit 2 [EC:6.1.1.13]	0	1	1	NA	K14188	GC_00000735	1	1	101	47
L-threonylcarbamoyladenylate synthase [EC:2.7.7.87]	0	1	1	NA	K07566	GC_00001030, GC_00001782	1	1	101	47
cytochrome c biogenesis protein CcmG, thiol:disulfide interchange protein DsbE	0	1	1	NA	K02199	GC_00000180, GC_00000224, GC_00000771, GC_00001875, GC_00002485, GC_00002775, GC_00002830, GC_00003077, GC_00003239, GC_00003586, GC_00004964, GC_00005864, GC_00007363	1	1	101	47
3-deoxy-D-manno-octulosonate 8-phosphate phosphatase (KDO 8-P phosphatase) [EC:3.1.3.45]	0	1	1	NA	K03270	GC_00000763	1	1	101	47
RHH-type transcriptional regulator, proline utilization regulon repressor / proline dehydrogenase / delta 1-pyrroline-5-carboxylate dehydrogenase [EC:1.5.5.2 1.2.1.88]	0	1	1	NA	K13821	GC_00000212	1	1	101	47
7-cyano-7-deazaguanine synthase [EC:6.3.4.20]	0	1	1	NA	K06920	GC_00000673, GC_00009283	1	1	101	47
sodium/proline symporter	0	1	1	NA	K11928	GC_00001464	1	1	101	47
outer membrane lipoprotein SlyB	0	1	1	NA	K06077	GC_00001267	1	1	101	47
[glutamine synthetase] adenylyltransferase / [glutamine synthetase]-adenylyl-L-tyrosine phosphorylase [EC:2.7.7.42 2.7.7.89]	0	1	1	NA	K00982	GC_00001078	1	1	101	47
16S rRNA (cytosine1402-N4)-methyltransferase [EC:2.1.1.199]	0	1	1	NA	K03438	GC_00000558	1	1	101	47
flagellum-specific ATP synthase [EC:7.4.2.8]	0	1	1	NA	K02412	GC_00000186, GC_00005560	1	1	101	47
tellurite methyltransferase [EC:2.1.1.265]	0	1	1	NA	K16868	GC_00000801, GC_00008099	1	1	101	47
phosphoenolpyruvate-protein phosphotransferase (PTS system enzyme I) [EC:2.7.3.9]	0	1	1	NA	K08483	GC_00000555	1	1	101	47
histidinol-phosphate aminotransferase [EC:2.6.1.9]	0	1	1	NA	K00817	GC_00001409, GC_00001609	1	1	101	47
23S rRNA (pseudouridine1915-N3)-methyltransferase [EC:2.1.1.177]	0	1	1	NA	K00783	GC_00001323	1	1	101	47
naringenin degradation protein FdeD	0	1	1	NA	K26179	GC_00001560	1	1	101	47
ferredoxin-type protein NapG	0	1	1	NA	K02573	GC_00001003, GC_00002536	1	1	101	47
S-adenosylmethionine synthetase [EC:2.5.1.6]	0	1	1	NA	K00789	GC_00000526	1	1	101	47
4-hydroxy-tetrahydrodipicolinate synthase [EC:4.3.3.7]	0	1	1	NA	K01714	GC_00000765	1	1	101	47
two-component system, OmpR family, phosphate regulon response regulator PhoB	0	1	1	NA	K07657	GC_00000020	1	1	101	47
tetrathionate reductase subunit B	0	1	1	NA	K08358	GC_00000576, GC_00001057, GC_00002626, GC_00003381	1	1	101	47
lipoprotein-releasing system permease protein	0	1	1	NA	K09808	GC_00000452, GC_00001325	1	1	101	47
3-isopropylmalate dehydrogenase [EC:1.1.1.85]	0	1	1	NA	K00052	GC_00000695	1	1	101	47
3,4-dihydroxy 2-butanone 4-phosphate synthase / GTP cyclohydrolase II [EC:4.1.99.12 3.5.4.25]	0	1	1	NA	K14652	GC_00000826	1	1	101	47
dihydrofolate reductase [EC:1.5.1.3]	0	1	1	NA	K00287	GC_00000777	1	1	101	47
FAD:protein FMN transferase [EC:2.7.1.180]	0	1	1	NA	K03734	GC_00000163, GC_00002345, GC_00003044, GC_00017789	1	1	101	47
pyrimidine operon attenuation protein / uracil phosphoribosyltransferase [EC:2.4.2.9]	0	1	1	NA	K02825	GC_00000380	1	1	101	47
imidazole glycerol-phosphate synthase subunit HisF [EC:4.3.2.10]	0	1	1	NA	K02500	GC_00000381	1	1	101	47
ferredoxin/flavodoxin---NADP+ reductase [EC:1.18.1.2 1.19.1.1]	0	1	1	NA	K00528	GC_00000405, GC_00000496, GC_00000847, GC_00003211	1	1	101	47
phosphatidylglycerol---prolipoprotein diacylglyceryl transferase [EC:2.5.1.145]	0	1	1	NA	K13292	GC_00000911, GC_00001400	1	1	101	47
GTP-binding protein	0	1	1	NA	K06207	GC_00000924, GC_00002203	1	1	101	47
homoserine O-succinyltransferase/O-acetyltransferase [EC:2.3.1.46 2.3.1.31]	0	1	1	NA	K00651	GC_00001016	1	1	101	47
ferredoxin, 2Fe-2S	0	1	1	NA	K04755	GC_00001203	1	1	101	47
crossover junction endodeoxyribonuclease RuvC [EC:3.1.21.10]	0	1	1	NA	K01159	GC_00000515, GC_00009145	1	1	101	47
GTP-binding protein LepA	0	1	1	NA	K03596	GC_00000831	1	1	101	47
molybdopterin molybdotransferase [EC:2.10.1.1]	0	1	1	NA	K03750	GC_00000967, GC_00001652	1	1	101	47
rod shape determining protein RodA	0	1	1	NA	K05837	GC_00000746	1	1	101	47
ATP-dependent Lon protease [EC:3.4.21.53]	0	1	1	NA	K01338	GC_00000218, GC_00000617	1	1	101	47
deoxyribonuclease IV [EC:3.1.21.2]	0	1	1	NA	K01151	GC_00000188	1	1	101	47
nitrogen PTS system EIIA component [EC:2.7.1.-]	0	1	1	NA	K02806	GC_00001287	1	1	101	47
DNA repair protein RadC	0	1	1	NA	K03630	GC_00000168, GC_00003746, GC_00008755, GC_00009861, GC_00012386	1	1	101	47
holliday junction DNA helicase RuvA [EC:5.6.2.4]	0	1	1	NA	K03550	GC_00001368	1	1	101	47
flagellar motor switch protein FliG	0	1	1	NA	K02410	GC_00000514	1	1	101	47
acrylyl-CoA reductase (NADPH) [EC:1.3.1.-]	0	1	1	NA	K19745	GC_00000331, GC_00000477	1	1	101	47
sigma-E factor negative regulatory protein RseC	0	1	1	NA	K03803	GC_00001411, GC_00003922, GC_00004830, GC_00005618	1	1	101	47
glutamate synthase (NADPH) large chain [EC:1.4.1.13]	0	1	1	NA	K00265	GC_00000239	1	1	101	47
O2-independent ubiquinone biosynthesis protein UbiU	0	1	1	NA	K24844	GC_00000616	1	1	101	47
CRP/FNR family transcriptional regulator, dissimilatory nitrate respiration regulator	0	1	1	NA	K21563	GC_00001842, GC_00002316	1	1	101	47
DUF177 domain-containing protein	0	1	1	NA	K07040	GC_00001499, GC_00001585	1	1	101	47
UDP-N-acetylmuramoyl-tripeptide--D-alanyl-D-alanine ligase [EC:6.3.2.10]	0	1	1	NA	K01929	GC_00000266	1	1	101	47
NitT/TauT family transport system permease protein	0	1	1	NA	K02050	GC_00000043, GC_00002733, GC_00005347, GC_00005650, GC_00008065, GC_00014812, GC_00017311, GC_00017414, GC_00018209	1	1	101	47
H+/Na+-translocating ferredoxin:NAD+ oxidoreductase subunit D [EC:7.1.1.11 7.2.1.2]	0	1	1	NA	K03614	GC_00000889, GC_00001509, GC_00003110, GC_00003816, GC_00006537	1	1	101	47
sulfur-carrier protein	0	1	1	NA	K03636	GC_00000007, GC_00002001	1	1	101	47
elongation factor G	0	1	1	NA	K02355	GC_00000036, GC_00001004	1	1	101	47
outer membrane protein	0	1	1	NA	K06142	GC_00000080, GC_00000981, GC_00002053, GC_00002702, GC_00004204	1	1	101	47
ammonium transporter, Amt family	0	1	1	NA	K03320	GC_00000148, GC_00000549	1	1	101	47
sulfide:quinone oxidoreductase [EC:1.8.5.4]	0	1	1	NA	K17218	GC_00000781, GC_00001874, GC_00002748	1	1	101	47
DedD protein	0	1	1	NA	K03749	GC_00001374	1	1	101	47
glutamate synthase (NADPH) small chain [EC:1.4.1.13]	0	1	1	NA	K00266	GC_00000628	1	1	101	47
nitrogen fixation protein NifU and related proteins	0	1	1	NA	K04488	GC_00001174	1	1	101	47
two-component system, NarL family, invasion response regulator UvrY	0	1	1	NA	K07689	GC_00001228, GC_00002071, GC_00002749, GC_00007249	1	1	101	47
acetyl-CoA C-acetyltransferase [EC:2.3.1.9]	0	1	1	NA	K00626	GC_00002080, GC_00003426, GC_00003874, GC_00005530	1	1	101	47
c-di-GMP phosphodiesterase [EC:3.1.4.52]	0	1	1	NA	K21024	GC_00000160, GC_00000236, GC_00000453, GC_00002167, GC_00003204, GC_00003522, GC_00005339, GC_00007798	1	1	101	47
protein tyrosine kinase modulator	0	1	1	NA	K25590	GC_00000638, GC_00002051	1	1	101	47
V/A-type H+/Na+-transporting ATPase subunit A [EC:7.1.2.2 7.2.2.1]	0	1	1	NA	K02117	GC_00000323	1	1	101	47
phospho-N-acetylmuramoyl-pentapeptide-transferase [EC:2.7.8.13]	0	1	1	NA	K01000	GC_00001194	1	1	101	47
pyruvate kinase [EC:2.7.1.40]	0	1	1	NA	K00873	GC_00000075, GC_00000619, GC_00007918	1	1	101	47
2-octaprenyl-6-methoxyphenol hydroxylase [EC:1.14.13.-]	0	1	1	NA	K03185	GC_00001535	1	1	101	47
peptide/nickel transport system permease protein	0	1	1	NA	K02033	GC_00000672, GC_00000822, GC_00000874, GC_00015034	1	1	101	47
ubiquinone biosynthesis protein COQ9	0	1	1	NA	K18587	GC_00000651, GC_00001441	1	1	101	47
succinyl-CoA synthetase alpha subunit [EC:6.2.1.5]	0	1	1	NA	K01902	GC_00000002	1	1	101	47
monovalent cation:H+ antiporter-2, CPA2 family	0	1	1	NA	K03455	GC_00000605, GC_00001951, GC_00003083, GC_00004532, GC_00005290, GC_00005763, GC_00014102	1	1	101	47
MscS family membrane protein	0	1	1	NA	K16052	GC_00000481, GC_00003283	1	1	101	47
dihydropteroate synthase [EC:2.5.1.15]	0	1	1	NA	K00796	GC_00002037, GC_00002197	1	1	101	47
two-component system, response regulator RpfG	0	1	1	NA	K13815	GC_00001236	1	1	101	47
two-component system, sensor histidine kinase RpfC [EC:2.7.13.3]	0	1	1	NA	K10715	GC_00000362, GC_00002686, GC_00003600, GC_00003699, GC_00003847, GC_00005040	1	1	101	47
multicomponent Na+:H+ antiporter subunit B	0	1	1	NA	K05566	GC_00000972, GC_00003267, GC_00005089, GC_00005199	1	1	101	47
Rrf2 family transcriptional regulator, iron-sulfur cluster assembly transcription factor	0	1	1	NA	K13643	GC_00000140, GC_00001125	1	1	101	47
magnesium and cobalt exporter, CNNM family	0	1	1	NA	K03699	GC_00000257, GC_00000427, GC_00001382, GC_00001429, GC_00003647	1	1	101	47
glyoxylase I family protein	0	1	1	NA	K08234	GC_00001920, GC_00002472, GC_00003515	1	1	101	47
LysR family transcriptional regulator, low CO2-responsive transcriptional regulator	0	1	1	NA	K21703	GC_00000293, GC_00000971, GC_00003206, GC_00006324	1	1	101	47
preprotein translocase subunit YajC	0	1	1	NA	K03210	GC_00000762	1	1	101	47
periplasmic protein TonB	0	1	1	NA	K03832	GC_00000609, GC_00000922, GC_00002562, GC_00002857, GC_00005367, GC_00005747	1	1	101	47
tungstate transport system substrate-binding protein	0	1	1	NA	K05772	GC_00000516	1	1	101	47
adenosylhomocysteinase [EC:3.13.2.1]	0	1	1	NA	K01251	GC_00001050	1	1	101	47
LysR family transcriptional regulator, cyn operon transcriptional activator	0	1	1	NA	K11921	GC_00002013, GC_00002685	1	1	101	47
two-component system, NarL family, nitrate/nitrite sensor histidine kinase NarX [EC:2.7.13.3]	0	1	1	NA	K07673	GC_00000301, GC_00000448, GC_00003502	1	1	101	47
integrase/recombinase XerD	0	1	1	NA	K04763	GC_00000044, GC_00000680, GC_00003309, GC_00004143, GC_00004512, GC_00004728, GC_00004756, GC_00004983, GC_00006373, GC_00006425, GC_00006473, GC_00006758, GC_00006777, GC_00007289, GC_00007379, GC_00007459, GC_00007620, GC_00009008	1	1	101	47
anthranilate phosphoribosyltransferase [EC:2.4.2.18]	0	1	1	NA	K00766	GC_00000230, GC_00001370, GC_00002182, GC_00003084	1	1	101	47
outer membrane protein assembly factor BamC	0	1	1	NA	K07287	GC_00001486	1	1	101	47
anthranilate synthase component I [EC:4.1.3.27]	0	1	1	NA	K01657	GC_00001058, GC_00013155	1	1	101	47
arsenite methyltransferase [EC:2.1.1.137]	0	1	1	NA	K07755	GC_00002207, GC_00004234	1	1	101	47
uptake hydrogenase large subunit [EC:1.12.99.6]	0	1	1	NA	K23549	GC_00000949, GC_00001866	1	1	101	47
two-component system, NarL family, sensor histidine kinase BarA [EC:2.7.13.3]	0	1	1	NA	K07678	GC_00000196, GC_00000678	1	1	101	47
glutathione synthase [EC:6.3.2.3]	0	1	1	NA	K01920	GC_00000410	1	1	101	47
thiosulfate/3-mercaptopyruvate sulfurtransferase [EC:2.8.1.1 2.8.1.2]	0	1	1	NA	K01011	GC_00000324, GC_00002218, GC_00003421, GC_00005478, GC_00005851	1	1	101	47
DnaK suppressor protein	0	1	1	NA	K06204	GC_00000824, GC_00002812, GC_00004828	1	1	101	47
aspartate carbamoyltransferase catalytic subunit [EC:2.1.3.2]	0	1	1	NA	K00609	GC_00000519, GC_00007877	1	1	101	47
3-phenylpropionate/trans-cinnamate dioxygenase ferredoxin reductase component [EC:1.18.1.3]	0	1	1	NA	K00529	GC_00000406	1	1	101	47
two-component system, LuxR family, response regulator FixJ	0	1	1	NA	K14987	GC_00001166, GC_00001167, GC_00003866	1	1	101	47
type VI secretion system protein ImpA	0	1	1	NA	K11902	GC_00000294	1	1	101	47
tRNA threonylcarbamoyladenosine dehydratase	0	1	1	NA	K22132	GC_00000668, GC_00001633	1	1	101	47
ATP phosphoribosyltransferase [EC:2.4.2.17]	0	1	1	NA	K00765	GC_00000773	1	1	101	47
NAD+ kinase [EC:2.7.1.23]	0	1	1	NA	K00858	GC_00000850, GC_00007739	1	1	101	47
beta-barrel assembly-enhancing protease [EC:3.4.-.-]	0	1	1	NA	K01423	GC_00001363	1	1	101	47
D-3-phosphoglycerate dehydrogenase / 2-oxoglutarate reductase [EC:1.1.1.95 1.1.1.399]	0	1	1	NA	K00058	GC_00001202	1	1	101	47
SH3 domain protein	0	1	1	NA	K07184	GC_00001255, GC_00001528	1	1	101	47
hydrophobic/amphiphilic exporter-1 (mainly G- bacteria), HAE1 family	0	1	1	NA	K03296	GC_00000356, GC_00000483, GC_00003396	1	1	101	47
flagellar hook-length control protein FliK	0	1	1	NA	K02414	GC_00002784, GC_00005297	1	1	101	47
LemA protein	0	1	1	NA	K03744	GC_00000871, GC_00002735	1	1	101	47
lipopolysaccharide export system protein LptC	0	1	1	NA	K11719	GC_00002678, GC_00005174	1	1	101	47
phosphohistidine phosphatase [EC:3.1.3.-]	0	1	1	NA	K08296	GC_00001817, GC_00002597	1	1	101	47
micrococcal nuclease [EC:3.1.31.1]	0	1	1	NA	K01174	GC_00001537, GC_00003035, GC_00003154, GC_00005847, GC_00006549, GC_00007970, GC_00008297, GC_00012219, GC_00014252, GC_00018655	1	1	101	47
3-hydroxyacyl-[acyl-carrier protein] dehydratase / trans-2-decenoyl-[acyl-carrier protein] isomerase [EC:4.2.1.59 5.3.3.14]	0	1	1	NA	K01716	GC_00000891	1	1	101	47
serine/threonine-protein kinase PpkA [EC:2.7.11.1]	0	1	1	NA	K11912	GC_00000579, GC_00002836	1	1	101	47
CDP-diacylglycerol---serine O-phosphatidyltransferase [EC:2.7.8.8]	0	1	1	NA	K17103	GC_00001178, GC_00012722, GC_00017420	1	1	101	47
hydroxylamine dehydrogenase [EC:1.7.2.6]	0	1	1	NA	K10535	GC_00001654, GC_00002986, GC_00003330, GC_00003577	1	1	101	47
GntR family transcriptional regulator, transcriptional repressor for pyruvate dehydrogenase complex	0	1	1	NA	K05799	GC_00001907, GC_00004809, GC_00005235, GC_00012416	1	1	101	47
cytochrome subunit of sulfide dehydrogenase	0	1	1	NA	K17230	GC_00000035, GC_00000041, GC_00001217, GC_00001218, GC_00001269, GC_00001742, GC_00001883, GC_00002274, GC_00002298, GC_00002438, GC_00002563, GC_00004357, GC_00005272, GC_00005566, GC_00010040	1	1	101	47
periplasmic copper chaperone A	0	1	1	NA	K09796	GC_00001351	1	1	101	47
two-component system, chemotaxis family, chemotaxis protein CheY	0	1	1	NA	K03413	GC_00000979, GC_00001130, GC_00002631, GC_00002761, GC_00005610, GC_00012611	1	1	101	47
asparagine synthase (glutamine-hydrolysing) [EC:6.3.5.4]	0	1	1	NA	K01953	GC_00000329, GC_00000355, GC_00003677, GC_00006892, GC_00008709, GC_00011993	1	1	101	47
ribosome biogenesis GTPase / thiamine phosphate phosphatase [EC:3.6.1.- 3.1.3.100]	0	1	1	NA	K06949	GC_00001629, GC_00002974, GC_00005738	1	1	101	47
carboxyl-terminal processing protease [EC:3.4.21.102]	0	1	1	NA	K03797	GC_00000066, GC_00000860	1	1	101	47
2-polyprenyl-6-hydroxyphenyl methylase / 3-demethylubiquinone-9 3-methyltransferase [EC:2.1.1.222 2.1.1.64]	0	1	1	NA	K00568	GC_00001475	1	1	101	47
energy-dependent translational throttle protein EttA	0	1	1	NA	K06020	GC_00000611	1	1	101	47
N-acetylmuramoyl-L-alanine amidase [EC:3.5.1.28]	0	1	1	NA	K01448	GC_00000998, GC_00002421, GC_00004397, GC_00005843, GC_00005962	1	1	101	47
O2-independent ubiquinone biosynthesis protein UbiV	0	1	1	NA	K24845	GC_00001422	1	1	101	47
5-methyltetrahydrofolate--homocysteine methyltransferase [EC:2.1.1.13]	0	1	1	NA	K00548	GC_00000206	1	1	101	47
catechol 2,3-dioxygenase [EC:1.13.11.2]	0	1	1	NA	K00446	GC_00000955, GC_00003487, GC_00005466	1	1	101	47
sulfate permease, SulP family	0	1	1	NA	K03321	GC_00000171, GC_00001304, GC_00003845, GC_00008285	1	1	101	47
large subunit ribosomal protein L19	0	1	1	NA	K02884	GC_00000725	1	1	101	47
ribulose-phosphate 3-epimerase [EC:5.1.3.1]	0	1	1	NA	K01783	GC_00000559	1	1	101	47
cysteine desulfurase [EC:2.8.1.7]	0	1	1	NA	K04487	GC_00000352, GC_00003143, GC_00007770, GC_00015781	1	1	101	47
type IV pilus assembly protein PilZ	0	1	1	NA	K02676	GC_00001123	1	1	101	47
Ca-activated chloride channel homolog	0	1	1	NA	K07114	GC_00000283, GC_00000768, GC_00001388, GC_00001567, GC_00002528, GC_00004250, GC_00005303, GC_00011204	1	1	101	47
tRNA(adenine34) deaminase [EC:3.5.4.33]	0	1	1	NA	K11991	GC_00001468, GC_00002304	1	1	101	47
tRNA-dihydrouridine synthase B [EC:1.-.-.-]	0	1	1	NA	K05540	GC_00001485	1	1	101	47
oxygen-independent coproporphyrinogen III oxidase [EC:1.3.98.3]	0	1	1	NA	K02495	GC_00000982, GC_00001987	1	1	101	47
lipopolysaccharide export system protein LptA	0	1	1	NA	K09774	GC_00001448	1	1	101	47
arsenate reductase (glutaredoxin) [EC:1.20.4.1]	0	1	1	NA	K00537	GC_00001169, GC_00001771	1	1	101	47
general secretion pathway protein M	0	1	1	NA	K02462	GC_00001779, GC_00001949, GC_00005499	1	1	101	47
imidazoleglycerol-phosphate dehydratase [EC:4.2.1.19]	0	1	1	NA	K01693	GC_00000513	1	1	101	47
type VI secretion system protein ImpC	0	1	1	NA	K11900	GC_00000764	1	1	101	47
mannose PTS system EIIA component [EC:2.7.1.191]	0	1	1	NA	K02793	GC_00000808	1	1	101	47
histidyl-tRNA synthetase [EC:6.1.1.21]	0	1	1	NA	K01892	GC_00000330	1	1	101	47
thiopurine S-methyltransferase [EC:2.1.1.67]	0	1	1	NA	K00569	GC_00001643	1	1	101	47
outer membrane protein assembly factor BamB	0	1	1	NA	K17713	GC_00000742, GC_00004436	1	1	101	47
H+/Na+-translocating ferredoxin:NAD+ oxidoreductase subunit E	0	1	1	NA	K03613	GC_00000050, GC_00000065	1	1	101	47
2-oxoglutarate dehydrogenase E1 component [EC:1.2.4.2]	0	1	1	NA	K00164	GC_00000354	1	1	101	47
tRNA 2-thiouridine synthesizing protein E [EC:2.8.1.-]	0	1	1	NA	K11179	GC_00000176, GC_00001693, GC_00003579	1	1	101	47
glycolate dehydrogenase iron-sulfur subunit [EC:1.1.99.14]	0	1	1	NA	K11473	GC_00001010, GC_00002358, GC_00002687, GC_00005744	1	1	101	47
Ni/Fe-hydrogenase 1 B-type cytochrome subunit	0	1	1	NA	K03620	GC_00001117, GC_00001155, GC_00001525	1	1	101	47
transketolase [EC:2.2.1.1]	0	1	1	NA	K00615	GC_00001055	1	1	101	47
DNA polymerase III subunit delta' [EC:2.7.7.7]	0	1	1	NA	K02341	GC_00001670	1	1	101	47
aspartyl protease family protein	0	1	1	NA	K06985	GC_00000767, GC_00001607, GC_00001927, GC_00014922	1	1	101	47
glycosyltransferase 2 family protein	0	1	1	NA	K07027	GC_00002943, GC_00005234, GC_00005600, GC_00007997	1	1	101	47
tRNA (adenine37-N6)-methyltransferase [EC:2.1.1.-]	0	1	1	NA	K22900	GC_00000487, GC_00002589, GC_00005641, GC_00018640	1	1	101	47
ribulose-bisphosphate carboxylase large chain [EC:4.1.1.39]	0	1	1	NA	K01601	GC_00000548, GC_00003469	1	1	101	47
tRNA nucleotidyltransferase (CCA-adding enzyme) [EC:2.7.7.72 3.1.3.- 3.1.4.-]	0	1	1	NA	K00974	GC_00001070, GC_00002319	1	1	101	47
citrate synthase [EC:2.3.3.1]	0	1	1	NA	K01647	GC_00000037	1	1	101	47
L-malate glycosyltransferase [EC:2.4.1.-]	0	1	1	NA	K00754	GC_00000879, GC_00001110, GC_00003382, GC_00003756, GC_00003776, GC_00003782, GC_00004134, GC_00004141, GC_00005397, GC_00005442, GC_00005559, GC_00009375, GC_00011045, GC_00011287, GC_00013309, GC_00015606	1	1	101	47
3',5'-cyclic-AMP phosphodiesterase [EC:3.1.4.53]	0	1	1	NA	K03651	GC_00001341, GC_00004283, GC_00008010	1	1	101	47
hydrogenase-1 operon protein HyaE	0	1	1	NA	K03619	GC_00000030	1	1	101	47
UDP-N-acetylmuramate dehydrogenase [EC:1.3.1.98]	0	1	1	NA	K00075	GC_00000641	1	1	101	47
RNase adapter protein RapZ	0	1	1	NA	K06958	GC_00000954	1	1	101	47
TetR/AcrR family transcriptional regulator, repressor of fatR-cypB operon	0	1	1	NA	K22106	GC_00002208, GC_00004310	1	1	101	47
molybdopterin adenylyltransferase [EC:2.7.7.75]	0	1	1	NA	K03638	GC_00000039	1	1	101	47
adenosine kinase [EC:2.7.1.20]	0	1	1	NA	K00856	GC_00000686	1	1	101	47
translational activator of cytochrome c oxidase 1	0	1	1	NA	K18189	GC_00001308	1	1	101	47
hemerythrin	0	1	1	NA	K07216	GC_00001226, GC_00001744, GC_00001932, GC_00002657, GC_00002722, GC_00002963, GC_00003006, GC_00003032, GC_00003216, GC_00003292, GC_00003427, GC_00003555, GC_00004008, GC_00004067, GC_00004428, GC_00005153, GC_00005430, GC_00005768, GC_00005830, GC_00017864	1	1	101	47
acetylornithine deacetylase [EC:3.5.1.16]	0	1	1	NA	K01438	GC_00000340	1	1	101	47
large subunit ribosomal protein L25	0	1	1	NA	K02897	GC_00000248	1	1	101	47
2-amino-4-hydroxy-6-hydroxymethyldihydropteridine diphosphokinase [EC:2.7.6.3]	0	1	1	NA	K00950	GC_00001451, GC_00002177	1	1	101	47
type IV fimbrial biogenesis protein FimT	0	1	1	NA	K08084	GC_00000161, GC_00002869, GC_00005472, GC_00006322	1	1	101	47
cytochrome c oxidase assembly protein subunit 11	0	1	1	NA	K02258	GC_00000992	1	1	101	47
two-component system, NtrC family, nitrogen regulation response regulator NtrX	0	1	1	NA	K13599	GC_00000247	1	1	101	47
quinolinate synthase [EC:2.5.1.72]	0	1	1	NA	K03517	GC_00001512	1	1	101	47
type VI secretion system protein VasD	0	1	1	NA	K11906	GC_00001184	1	1	101	47
esterase [EC:3.1.-.-]	0	1	1	NA	K01175	GC_00001494	1	1	101	47
(5-formylfuran-3-yl)methyl phosphate transaminase [EC:2.6.1.108]	0	1	1	NA	K19793	GC_00001088	1	1	101	47
ferredoxin-type protein NapF	0	1	1	NA	K02572	GC_00001398	1	1	101	47
BolA family transcriptional regulator, general stress-responsive regulator	0	1	1	NA	K05527	GC_00001516	1	1	101	47
pilus assembly protein FimV	0	1	1	NA	K08086	GC_00000368	1	1	101	47
multicomponent Na+:H+ antiporter subunit G	0	1	1	NA	K05571	GC_00000509, GC_00003368, GC_00005201	1	1	101	47
dihydrolipoamide dehydrogenase [EC:1.8.1.4]	0	1	1	NA	K00382	GC_00000491, GC_00001009, GC_00010012	1	1	101	47
membrane-bound lytic murein transglycosylase B [EC:4.2.2.-]	0	1	1	NA	K08305	GC_00000553	1	1	101	47
sigma-E factor negative regulatory protein RseB	0	1	1	NA	K03598	GC_00001628	1	1	101	47
type VI secretion system protein ImpM	0	1	1	NA	K11890	GC_00001303	1	1	101	47
low molecular weight protein-tyrosine phosphatase [EC:3.1.3.48]	0	1	1	NA	K25307	GC_00000379, GC_00003778, GC_00005673	1	1	101	47
TRAP-type transport system periplasmic protein	0	1	1	NA	K21395	GC_00000546, GC_00000950, GC_00002794, GC_00004759, GC_00005585	1	1	101	47
murein lipoprotein	0	1	1	NA	K06078	GC_00001216	1	1	101	47
CMP/dCMP kinase [EC:2.7.4.25]	0	1	1	NA	K00945	GC_00001052	1	1	101	47
protoporphyrinogen/coproporphyrinogen III oxidase [EC:1.3.3.4 1.3.3.15]	0	1	1	NA	K00231	GC_00000432, GC_00004878	1	1	101	47
phosphoglycerate kinase [EC:2.7.2.3]	0	1	1	NA	K00927	GC_00000775	1	1	101	47
UDP-N-acetyl-D-glucosamine/UDP-N-acetyl-D-galactosamine dehydrogenase [EC:1.1.1.136 1.1.1.-]	0	1	1	NA	K02474	GC_00000404	1	1	101	47
3-oxoacyl-[acyl-carrier-protein] synthase II [EC:2.3.1.179]	0	1	1	NA	K09458	GC_00000583, GC_00003987	1	1	101	47
thiamine-phosphate pyrophosphorylase [EC:2.5.1.3]	0	1	1	NA	K00788	GC_00000858	1	1	101	47
succinate dehydrogenase iron-sulfur subunit [EC:1.3.5.1]	0	1	1	NA	K00240	GC_00001578, GC_00001852	1	1	101	47
two-component system, LuxR family, sensor kinase FixL [EC:2.7.13.3]	0	1	1	NA	K14986	GC_00001593, GC_00003060, GC_00003868, GC_00006199	1	1	101	47
4-oxalocrotonate tautomerase [EC:5.3.2.6]	0	1	1	NA	K01821	GC_00002827, GC_00002889, GC_00003529, GC_00003571, GC_00003701, GC_00004095, GC_00004345, GC_00005434, GC_00010152	1	1	101	47
exoribonuclease II [EC:3.1.13.1]	0	1	1	NA	K01147	GC_00000443	1	1	101	47
1-deoxy-D-xylulose-5-phosphate synthase [EC:2.2.1.7]	0	1	1	NA	K01662	GC_00000961, GC_00007058	1	1	101	47
type VI secretion system protein VasG	0	1	1	NA	K11907	GC_00000421	1	1	101	47
hemoglobin	0	1	1	NA	K06886	GC_00002317, GC_00002728, GC_00002818, GC_00003900, GC_00005370	1	1	101	47
3-deoxy-7-phosphoheptulonate synthase [EC:2.5.1.54]	0	1	1	NA	K01626	GC_00001306, GC_00001307	1	1	101	47
ATP-dependent DNA helicase UvrD/PcrA [EC:5.6.2.4]	0	1	1	NA	K03657	GC_00000643, GC_00016954, GC_00017821	1	1	101	47
peptidyl-prolyl cis-trans isomerase C [EC:5.2.1.8]	0	1	1	NA	K03769	GC_00001119, GC_00003251, GC_00004125, GC_00016316	1	1	101	47
3-methyl-2-oxobutanoate hydroxymethyltransferase [EC:2.1.2.11]	0	1	1	NA	K00606	GC_00001490	1	1	101	47
general secretion pathway protein K	0	1	1	NA	K02460	GC_00001076, GC_00001372, GC_00005602	1	1	101	47
ferredoxin-type protein NapH	0	1	1	NA	K02574	GC_00000811, GC_00001946, GC_00001988, GC_00002515, GC_00003289, GC_00003546	1	1	101	47
peptide/nickel transport system substrate-binding protein	0	1	1	NA	K02035	GC_00001513, GC_00001649, GC_00016344, GC_00016367	1	1	101	47
preprotein translocase subunit SecD	0	1	1	NA	K03072	GC_00000454	1	1	101	47
ribose-phosphate pyrophosphokinase [EC:2.7.6.1]	0	1	1	NA	K00948	GC_00000290	1	1	101	47
RNA polymerase sigma-32 factor	0	1	1	NA	K03089	GC_00001315	1	1	101	47
MFS transporter, UMF1 family	0	1	1	NA	K06902	GC_00000587	1	1	101	47
ATP-dependent Clp protease ATP-binding subunit ClpX	0	1	1	NA	K03544	GC_00000373, GC_00003157	1	1	101	47
acetyltransferase	0	1	1	NA	K09181	GC_00000439	1	1	101	47
glucose-6-phosphate 1-dehydrogenase [EC:1.1.1.49 1.1.1.363]	0	1	1	NA	K00036	GC_00001316	1	1	101	47
dihydrofolate synthase / folylpolyglutamate synthase [EC:6.3.2.12 6.3.2.17]	0	1	1	NA	K11754	GC_00001592	1	1	101	47
TetR/AcrR family transcriptional regulator, transcriptional repressor for nem operon	0	1	1	NA	K16137	GC_00001352, GC_00002321, GC_00003484, GC_00003831, GC_00003933, GC_00004015, GC_00005380, GC_00005418, GC_00005490, GC_00005949, GC_00010938, GC_00011661, GC_00011691	1	1	101	47
Fe-S cluster assembly ATP-binding protein	0	1	1	NA	K09013	GC_00000539	1	1	101	47
O-acetylhomoserine (thiol)-lyase [EC:2.5.1.49]	0	1	1	NA	K01740	GC_00000064	1	1	101	47
type VI secretion system protein ImpK	0	1	1	NA	K11892	GC_00000960	1	1	101	47
ATP-binding protein involved in chromosome partitioning	0	1	1	NA	K03593	GC_00000297	1	1	101	47
acetoacetyl-CoA reductase [EC:1.1.1.36]	0	1	1	NA	K00023	GC_00000169, GC_00001749	1	1	101	47
H+/Na+-translocating ferredoxin:NAD+ oxidoreductase subunit B [EC:7.1.1.11 7.2.1.2]	0	1	1	NA	K03616	GC_00001211, GC_00001282, GC_00003109, GC_00003651	1	1	101	47
two-component system, LuxR family, sensor histidine kinase TtrS [EC:2.7.13.3]	0	1	1	NA	K13040	GC_00000306, GC_00000478, GC_00005579, GC_00006014, GC_00006155	1	1	101	47
tRNA threonylcarbamoyladenosine biosynthesis protein TsaE	0	1	1	NA	K06925	GC_00001456	1	1	101	47
molecular chaperone DnaJ	0	1	1	NA	K03686	GC_00000395	1	1	101	47
hydrogenase expression/formation protein HypC	0	1	1	NA	K04653	GC_00001815, GC_00002466, GC_00003010, GC_00004470	1	1	101	47
phosphoribosylformylglycinamidine synthase [EC:6.3.5.3]	0	1	1	NA	K01952	GC_00000361	1	1	101	47
V/A-type H+/Na+-transporting ATPase subunit I	0	1	1	NA	K02123	GC_00000941	1	1	101	47
flagellar biosynthesis protein FliR	0	1	1	NA	K02421	GC_00001212, GC_00006122	1	1	101	47
ABC-2 type transport system permease protein	0	1	1	NA	K01992	GC_00000958, GC_00001821, GC_00005518	1	1	101	47
type VI secretion system protein ImpG	0	1	1	NA	K11896	GC_00000415	1	1	101	47
Fis family transcriptional regulator, factor for inversion stimulation protein	0	1	1	NA	K03557	GC_00001176	1	1	101	47
phosphoribosylformylglycinamidine cyclo-ligase [EC:6.3.3.1]	0	1	1	NA	K01933	GC_00001172	1	1	101	47
transcriptional repressor NrdR	0	1	1	NA	K07738	GC_00000730	1	1	101	47
glucokinase [EC:2.7.1.2]	0	1	1	NA	K00845	GC_00001453	1	1	101	47
TolB protein	0	1	1	NA	K03641	GC_00000423, GC_00002643, GC_00005513, GC_00005979	1	1	101	47
cytochrome c-type protein NapC	0	1	1	NA	K02569	GC_00000533, GC_00002303, GC_00002924	1	1	101	47
serine protease [EC:3.4.21.-]	0	1	1	NA	K14645	GC_00000444, GC_00004137, GC_00005170	1	1	101	47
uracil-DNA glycosylase [EC:3.2.2.27]	0	1	1	NA	K21929	GC_00001483, GC_00001529, GC_00001962	1	1	101	47
cell division transport system ATP-binding protein	0	1	1	NA	K09812	GC_00001403	1	1	101	47
periplasmic nitrate reductase NapD	0	1	1	NA	K02570	GC_00001191	1	1	101	47
malyl-CoA/(S)-citramalyl-CoA lyase [EC:4.1.3.24 4.1.3.25]	0	1	1	NA	K08691	GC_00000270	1	1	101	47
methyl-accepting chemotaxis protein	0	1	1	NA	K03406	GC_00000042, GC_00000156, GC_00000828, GC_00001077, GC_00002181, GC_00003075, GC_00003510, GC_00003587, GC_00003749, GC_00003821, GC_00004116, GC_00004451, GC_00005103, GC_00005156, GC_00006281, GC_00007233, GC_00009382, GC_00016398	1	1	101	47
putative sigma-54 modulation protein	0	1	1	NA	K05808	GC_00001213, GC_00018546	1	1	101	47
phosphoserine aminotransferase [EC:2.6.1.52]	0	1	1	NA	K00831	GC_00000550	1	1	101	47
glutamyl-Q tRNA(Asp) synthetase [EC:6.1.1.-]	0	1	1	NA	K01894	GC_00000712	1	1	101	47
farnesyl diphosphate synthase [EC:2.5.1.1 2.5.1.10]	0	1	1	NA	K00795	GC_00001594	1	1	101	47
glycine dehydrogenase subunit 1 [EC:1.4.4.2]	0	1	1	NA	K00282	GC_00000639	1	1	101	47
aspartate-semialdehyde dehydrogenase [EC:1.2.1.11]	0	1	1	NA	K00133	GC_00000933	1	1	101	47
ornithine carbamoyltransferase [EC:2.1.3.3]	0	1	1	NA	K00611	GC_00001460	1	1	101	47
signal peptidase II [EC:3.4.23.36]	0	1	1	NA	K03101	GC_00000522	1	1	101	47
alanine or glycine:cation symporter, AGCS family	0	1	1	NA	K03310	GC_00000601	1	1	101	47
DNA topoisomerase I [EC:5.6.2.1]	0	1	1	NA	K03168	GC_00000219, GC_00006030	1	1	101	47
two-component system, NtrC family, sensor kinase [EC:2.7.13.3]	0	1	1	NA	K02482	GC_00000069, GC_00000264, GC_00000455, GC_00001543, GC_00002553, GC_00003418, GC_00003477, GC_00003842, GC_00005323, GC_00017964	1	1	101	47
hydroxyacylglutathione hydrolase [EC:3.1.2.6]	0	1	1	NA	K01069	GC_00001559, GC_00002511	1	1	101	47
enterobactin synthetase component D [EC:6.3.2.14 2.7.8.-]	0	1	1	NA	K02362	GC_00000647, GC_00011106	1	1	101	47
UDP-N-acetylmuramoyl-L-alanyl-D-glutamate--2,6-diaminopimelate ligase [EC:6.3.2.13]	0	1	1	NA	K01928	GC_00001084	1	1	101	47
glutamate N-acetyltransferase / amino-acid N-acetyltransferase [EC:2.3.1.35 2.3.1.1]	0	1	1	NA	K00620	GC_00000345	1	1	101	47
lipopolysaccharide transport system ATP-binding protein	0	1	1	NA	K09691	GC_00003202, GC_00003952	1	1	101	47
two-component system, chemotaxis family, chemotaxis protein CheV	0	1	1	NA	K03415	GC_00000295, GC_00000987	1	1	101	47
hydrogenase small subunit [EC:1.12.99.6]	0	1	1	NA	K06282	GC_00000846, GC_00001501, GC_00002281	1	1	101	47
putative oxidoreductase	0	1	1	NA	K15977	GC_00001157	1	1	101	47
nitric oxide reductase NorQ protein	0	1	1	NA	K04748	GC_00000003	1	1	101	47
UDP-glucuronate 4-epimerase [EC:5.1.3.6]	0	1	1	NA	K08679	GC_00000568	1	1	101	47
uroporphyrin-III C-methyltransferase [EC:2.1.1.107]	0	1	1	NA	K02496	GC_00001502, GC_00003033	1	1	101	47
UPF0755 protein	0	1	1	NA	K07082	GC_00000921	1	1	101	47
putative ABC transport system ATP-binding protein	0	1	1	NA	K02003	GC_00000302, GC_00001711, GC_00002398, GC_00003026, GC_00003183, GC_00005023	1	1	101	47
UPF0716 protein FxsA	0	1	1	NA	K07113	GC_00000869	1	1	101	47
twitching motility protein PilI	0	1	1	NA	K02659	GC_00000737	1	1	101	47
chemotaxis protein MotA	0	1	1	NA	K02556	GC_00000135, GC_00002087, GC_00002252	1	1	101	47
flagellar protein FliL	0	1	1	NA	K02415	GC_00001622, GC_00001933	1	1	101	47
large subunit ribosomal protein L31	0	1	1	NA	K02909	GC_00001161	1	1	101	47
phosphoribosylglycinamide formyltransferase 1 [EC:2.1.2.2]	0	1	1	NA	K11175	GC_00001019	1	1	101	47
formate dehydrogenase major subunit [EC:1.17.1.9]	0	1	1	NA	K00123	GC_00000062, GC_00000234	1	1	101	47
DnaA-homolog protein	0	1	1	NA	K10763	GC_00001650	1	1	101	47
cytochrome c oxidase cbb3-type subunit IV	0	1	1	NA	K00407	GC_00001133, GC_00002145	1	1	101	47
eukaryotic-like serine/threonine-protein kinase [EC:2.7.11.1]	0	1	1	NA	K12132	GC_00000205, GC_00000320, GC_00001587, GC_00003902, GC_00004064, GC_00005528, GC_00007277, GC_00010214, GC_00011526, GC_00013415, GC_00013773, GC_00016134	1	1	101	47
cytochrome c oxidase subunit I [EC:7.1.1.9]	0	1	1	NA	K02274	GC_00000396	1	1	101	47
sulfur-oxidizing protein SoxZ	0	1	1	NA	K17227	GC_00000770, GC_00002964	1	1	101	47
peptidoglycan-associated lipoprotein	0	1	1	NA	K03640	GC_00001376	1	1	101	47
type VI secretion system secreted protein Hcp	0	1	1	NA	K11903	GC_00000755	1	1	101	47
heat-inducible transcriptional repressor	0	1	1	NA	K03705	GC_00001309	1	1	101	47
periplasmic protein CpxP/Spy	0	1	1	NA	K06006	GC_00001985, GC_00002290, GC_00003881, GC_00003951, GC_00004071, GC_00004079, GC_00004537, GC_00004966, GC_00005687	1	1	101	47
two-component system, NtrC family, response regulator HydG	0	1	1	NA	K07713	GC_00001438	1	1	101	47
putative endonuclease	0	1	1	NA	K07460	GC_00001136, GC_00003610, GC_00006476, GC_00012743	1	1	101	47
glutamyl-tRNA reductase [EC:1.2.1.70]	0	1	1	NA	K02492	GC_00000386	1	1	101	47
multicomponent Na+:H+ antiporter subunit E	0	1	1	NA	K05569	GC_00000615, GC_00003354, GC_00005027	1	1	101	47
phospholipid/cholesterol/gamma-HCH transport system substrate-binding protein	0	1	1	NA	K02067	GC_00000739, GC_00001002	1	1	101	47
peptidyl-prolyl cis-trans isomerase SurA [EC:5.2.1.8]	0	1	1	NA	K03771	GC_00000309	1	1	101	47
two-component system, NtrC family, nitrogen regulation sensor histidine kinase NtrY [EC:2.7.13.3]	0	1	1	NA	K13598	GC_00000503, GC_00000557	1	1	101	47
DnaJ like chaperone protein	0	1	1	NA	K05801	GC_00001345	1	1	101	47
multicomponent Na+:H+ antiporter subunit D	0	1	1	NA	K05568	GC_00000273, GC_00001066, GC_00003350, GC_00003356, GC_00005038, GC_00005282, GC_00005941	1	1	101	47
iron-sulfur cluster insertion protein	0	1	1	NA	K15724	GC_00001126	1	1	101	47
NADH-quinone oxidoreductase subunit M [EC:7.1.1.2]	0	1	1	NA	K00342	GC_00000261, GC_00000551, GC_00001625	1	1	101	47
rod shape-determining protein MreB and related proteins	0	1	1	NA	K03569	GC_00000724	1	1	101	47
acyl phosphate:glycerol-3-phosphate acyltransferase [EC:2.3.1.275]	0	1	1	NA	K08591	GC_00001272	1	1	101	47
deoxyadenosine/deoxycytidine kinase [EC:2.7.1.76 2.7.1.74]	0	1	1	NA	K15519	GC_00001399	1	1	101	47
ribose 5-phosphate isomerase A [EC:5.3.1.6]	0	1	1	NA	K01807	GC_00001378	1	1	101	47
glycine cleavage system H protein	0	1	1	NA	K02437	GC_00000898	1	1	101	47
lipopolysaccharide export system ATP-binding protein [EC:7.5.2.5]	0	1	1	NA	K06861	GC_00001248	1	1	101	47
adenylosuccinate synthase [EC:6.3.4.4]	0	1	1	NA	K01939	GC_00001444, GC_00007712	1	1	101	47
putative membrane protein	0	1	1	NA	K08984	GC_00002250, GC_00003090, GC_00004356, GC_00015181	1	1	101	47
nicotinate-nucleotide adenylyltransferase [EC:2.7.7.18]	0	1	1	NA	K00969	GC_00000816	1	1	101	47
aminomethyltransferase [EC:2.1.2.10]	0	1	1	NA	K00605	GC_00001462	1	1	101	47
1,4-alpha-glucan branching enzyme [EC:2.4.1.18]	0	1	1	NA	K00700	GC_00000067	1	1	101	47
serine/threonine protein phosphatase Stp1 [EC:3.1.3.16]	0	1	1	NA	K11915	GC_00001470	1	1	101	47
DNA processing protein	0	1	1	NA	K04096	GC_00001564, GC_00002155, GC_00010129	1	1	101	47
stearoyl-CoA desaturase (Delta-9 desaturase) [EC:1.14.19.1]	0	1	1	NA	K00507	GC_00000223	1	1	101	47
chorismate mutase / prephenate dehydratase [EC:5.4.99.5 4.2.1.51]	0	1	1	NA	K14170	GC_00001035	1	1	101	47
molecular chaperone HscB	0	1	1	NA	K04082	GC_00000800	1	1	101	47
ATP-dependent helicase HepA [EC:5.6.2.-]	0	1	1	NA	K03580	GC_00000684, GC_00006443, GC_00006789, GC_00006836, GC_00007641, GC_00009507, GC_00009556, GC_00009833, GC_00009895, GC_00011593, GC_00012079, GC_00012191, GC_00015353, GC_00016002	1	1	101	47
cytochrome c	0	1	1	NA	K08738	GC_00000033, GC_00003459, GC_00005280	1	1	101	47
cytoskeleton protein RodZ	0	1	1	NA	K15539	GC_00002793, GC_00005574	1	1	101	47
two-component system, chemotaxis family, response regulator Rcp1	0	1	1	NA	K11355	GC_00002683, GC_00003348, GC_00005389	1	1	101	47
orotidine-5'-phosphate decarboxylase [EC:4.1.1.23]	0	1	1	NA	K01591	GC_00000904	1	1	101	47
teichuronic acid biosynthesis glycosyltransferase TuaG [EC:2.4.-.-]	0	1	1	NA	K16698	GC_00000965, GC_00002647	1	1	101	47
phosphoribosylaminoimidazole-succinocarboxamide synthase [EC:6.3.2.6]	0	1	1	NA	K01923	GC_00001439	1	1	101	47
S-sulfo-L-cysteine synthase (O-acetyl-L-serine-dependent) [EC:2.5.1.144]	0	1	1	NA	K12339	GC_00000919	1	1	101	47
Fe-S cluster assembly protein SufB	0	1	1	NA	K09014	GC_00000629	1	1	101	47
general secretion pathway protein C	0	1	1	NA	K02452	GC_00001450, GC_00005001	1	1	101	47
general secretion pathway protein A	0	1	1	NA	K02450	GC_00000012, GC_00000232, GC_00000325, GC_00000479, GC_00001205, GC_00004330, GC_00005580, GC_00006151	1	1	101	47
voltage-gated potassium channel	0	1	1	NA	K10716	GC_00000296, GC_00011957, GC_00016320	1	1	101	47
3-phosphoshikimate 1-carboxyvinyltransferase [EC:2.5.1.19]	0	1	1	NA	K00800	GC_00000679	1	1	101	47
ATP-dependent Clp protease, protease subunit [EC:3.4.21.92]	0	1	1	NA	K01358	GC_00000841, GC_00005871, GC_00011497, GC_00016310	1	1	101	47
polyribonucleotide nucleotidyltransferase [EC:2.7.7.8]	0	1	1	NA	K00962	GC_00000231	1	1	101	47
ATP phosphoribosyltransferase regulatory subunit	0	1	1	NA	K02502	GC_00001204	1	1	101	47
soluble lytic murein transglycosylase [EC:4.2.2.-]	0	1	1	NA	K08309	GC_00001041, GC_00002162, GC_00006276, GC_00008611, GC_00008660	1	1	101	47
topoisomerase IV subunit A [EC:5.6.2.2]	0	1	1	NA	K02621	GC_00000326	1	1	101	47
multicomponent Na+:H+ antiporter subunit C	0	1	1	NA	K05567	GC_00000560, GC_00005202	1	1	101	47
ketohexokinase [EC:2.7.1.3]	0	1	1	NA	K00846	GC_00000669	1	1	101	47
putative transcriptional regulator	0	1	1	NA	K07735	GC_00001314, GC_00003640, GC_00004307, GC_00004610, GC_00005277, GC_00005283, GC_00006004, GC_00006102, GC_00007815, GC_00011054, GC_00012212, GC_00013101, GC_00017009	1	1	101	47
carboxymethylenebutenolidase [EC:3.1.1.45]	0	1	1	NA	K01061	GC_00000377, GC_00002514, GC_00002521	1	1	101	47
TRAP-type transport system small permease protein	0	1	1	NA	K21394	GC_00001250, GC_00001519, GC_00005485	1	1	101	47
UDP-D-galactose:(glucosyl)LPS alpha-1,6-D-galactosyltransferase [EC:2.4.1.-]	0	1	1	NA	K02840	GC_00000029	1	1	101	47
glutamate-5-semialdehyde dehydrogenase [EC:1.2.1.41]	0	1	1	NA	K00147	GC_00001631	1	1	101	47
phage shock protein E	0	1	1	NA	K03972	GC_00002194, GC_00002788, GC_00003372	1	1	101	47
gliding motility-associated transport system permease protein	0	1	1	NA	K25151	GC_00001346	1	1	101	47
ABC-2 type transport system ATP-binding protein	0	1	1	NA	K01990	GC_00000780, GC_00001960, GC_00002492, GC_00003449, GC_00005563	1	1	101	47
L-aspartate oxidase [EC:1.4.3.16]	0	1	1	NA	K00278	GC_00000292	1	1	101	47
acetyl-CoA carboxylase carboxyl transferase subunit beta [EC:6.4.1.2 2.1.3.15]	0	1	1	NA	K01963	GC_00000812	1	1	101	47
type I restriction enzyme, S subunit [EC:3.1.21.3]	0	1	1	NA	K01154	GC_00000085, GC_00006845, GC_00007212, GC_00007256, GC_00007384, GC_00007936, GC_00008327, GC_00008488, GC_00008551, GC_00008716, GC_00008756, GC_00009019, GC_00009147, GC_00009168, GC_00009211, GC_00009370, GC_00009411, GC_00009912, GC_00009970, GC_00010051, GC_00010193, GC_00010286, GC_00010357, GC_00010396, GC_00010399, GC_00010457, GC_00010690, GC_00011368, GC_00011710, GC_00011919, GC_000122…	1	1	101	47
type IV pilus assembly protein PilF	0	1	1	NA	K02656	GC_00000945, GC_00002535, GC_00005336	1	1	101	47
fructose-bisphosphate aldolase, class I [EC:4.1.2.13]	0	1	1	NA	K11645	GC_00000201	1	1	101	47
ATP-binding cassette, subfamily B, bacterial MsbA [EC:7.5.2.6]	0	1	1	NA	K11085	GC_00001497	1	1	101	47
ATP-dependent RNA helicase RhlB [EC:3.6.4.13]	0	1	1	NA	K03732	GC_00000600	1	1	101	47
ribulose-bisphosphate carboxylase small chain [EC:4.1.1.39]	0	1	1	NA	K01602	GC_00001024	1	1	101	47
LysR family transcriptional regulator, hydrogen peroxide-inducible genes activator	0	1	1	NA	K04761	GC_00000747, GC_00000748, GC_00011137	1	1	101	47
glutamate dehydrogenase (NAD(P)+) [EC:1.4.1.3]	0	1	1	NA	K00261	GC_00000913	1	1	101	47
peptide deformylase [EC:3.5.1.88]	0	1	1	NA	K01462	GC_00001977, GC_00002280, GC_00014756	1	1	101	47
beta-N-acetylhexosaminidase [EC:3.2.1.52]	0	1	1	NA	K01207	GC_00001080	1	1	101	47
type VI secretion system protein ImpH	0	1	1	NA	K11895	GC_00000425	1	1	101	47
glc operon protein GlcG	0	1	1	NA	K11477	GC_00001407, GC_00003065, GC_00003386, GC_00003406, GC_00008931	1	1	101	47
two-component system, NarL family, sensor histidine kinase UhpB [EC:2.7.13.3]	0	1	1	NA	K07675	GC_00001007, GC_00002771, GC_00007002, GC_00011990	1	1	101	47
GMP synthase (glutamine-hydrolysing) [EC:6.3.5.2]	0	1	1	NA	K01951	GC_00000074, GC_00001761, GC_00002922, GC_00005005, GC_00007320	1	1	101	47
HSP20 family protein	0	1	1	NA	K13993	GC_00000472, GC_00002091, GC_00002596, GC_00005690, GC_00010094	1	1	101	47
tRNA (cmo5U34)-methyltransferase [EC:2.1.1.-]	0	1	1	NA	K15256	GC_00001008, GC_00003768, GC_00005455	1	1	101	47
4-amino-4-deoxychorismate lyase [EC:4.1.3.38]	0	1	1	NA	K02619	GC_00001489	1	1	101	47
pyridoxine 5-phosphate synthase [EC:2.6.99.2]	0	1	1	NA	K03474	GC_00000886	1	1	101	47
leucyl-tRNA---protein transferase [EC:2.3.2.29]	0	1	1	NA	K21420	GC_00001491	1	1	101	47
riboflavin synthase [EC:2.5.1.9]	0	1	1	NA	K00793	GC_00000310, GC_00001572	1	1	101	47
chromosome partitioning protein	0	1	1	NA	K03496	GC_00000650, GC_00000868, GC_00001145, GC_00001918, GC_00002132, GC_00009306, GC_00010205, GC_00010928, GC_00015445	1	1	101	47
FKBP-type peptidyl-prolyl cis-trans isomerase SlyD [EC:5.2.1.8]	0	1	1	NA	K03775	GC_00002384, GC_00002811, GC_00003499, GC_00005100	1	1	101	47
DNA polymerase III subunit delta [EC:2.7.7.7]	0	1	1	NA	K02340	GC_00001577	1	1	101	47
gliding motility-associated transport system ATP-binding protein	0	1	1	NA	K25152	GC_00001277, GC_00012671	1	1	101	47
4-hydroxythreonine-4-phosphate dehydrogenase [EC:1.1.1.262]	0	1	1	NA	K00097	GC_00000402	1	1	101	47
flagellar basal-body rod modification protein FlgD	0	1	1	NA	K02389	GC_00000732, GC_00005977	1	1	101	47
cyclic di-GMP phosphodiesterase [EC:3.1.4.-]	0	1	1	NA	K07814	GC_00002574, GC_00002786, GC_00003179, GC_00003212, GC_00005549, GC_00005724, GC_00007461	1	1	101	47
type VI secretion system protein ImpE	0	1	1	NA	K11898	GC_00000914	1	1	101	47
guanosine-3',5'-bis(diphosphate) 3'-pyrophosphohydrolase [EC:3.1.7.2]	0	1	1	NA	K21138	GC_00001459	1	1	101	47
pyruvate formate lyase activating enzyme [EC:1.97.1.4]	0	1	1	NA	K04069	GC_00001878, GC_00002286	1	1	101	47
phosphoribosylaminoimidazolecarboxamide formyltransferase / IMP cyclohydrolase [EC:2.1.2.3 3.5.4.10]	0	1	1	NA	K00602	GC_00001597	1	1	101	47
UDP-N-acetylmuramate: L-alanyl-gamma-D-glutamyl-meso-diaminopimelate ligase [EC:6.3.2.45]	0	1	1	NA	K02558	GC_00001553	1	1	101	47
peptide chain release factor 3	0	1	1	NA	K02837	GC_00000254	1	1	101	47
16S rRNA (guanine966-N2)-methyltransferase [EC:2.1.1.171]	0	1	1	NA	K08316	GC_00001540	1	1	101	47
hydrogenase maturation protease [EC:3.4.23.-]	0	1	1	NA	K03605	GC_00001433, GC_00001863, GC_00002081, GC_00002431	1	1	101	47
3-isopropylmalate/(R)-2-methylmalate dehydratase small subunit [EC:4.2.1.33 4.2.1.35]	0	1	1	NA	K01704	GC_00001606, GC_00004701	1	1	101	47
DNA gyrase subunit A [EC:5.6.2.2]	0	1	1	NA	K02469	GC_00000260	1	1	101	47
sulfur carrier protein	0	1	1	NA	K03154	GC_00001293, GC_00002108, GC_00006442	1	1	101	47
nitric oxide reductase NorD protein	0	1	1	NA	K02448	GC_00000103, GC_00000304, GC_00002586, GC_00003475, GC_00004468	1	1	101	47
uptake hydrogenase small subunit [EC:1.12.99.6]	0	1	1	NA	K23548	GC_00000829	1	1	101	47
chorismate synthase [EC:4.2.3.5]	0	1	1	NA	K01736	GC_00001021	1	1	101	47
twitching motility protein PilU	0	1	1	NA	K02670	GC_00000154, GC_00000794	1	1	101	47
anaerobic magnesium-protoporphyrin IX monomethyl ester cyclase [EC:1.21.98.3]	0	1	1	NA	K04034	GC_00000489, GC_00002613, GC_00005081, GC_00005586, GC_00007692, GC_00010132, GC_00010326, GC_00010443, GC_00010767, GC_00011182, GC_00012525	1	1	101	47
putative ABC transport system permease protein	0	1	1	NA	K02004	GC_00000112, GC_00000175, GC_00000363, GC_00002148, GC_00003070, GC_00003185, GC_00004914, GC_00007829	1	1	101	47
LPS-assembly protein	0	1	1	NA	K04744	GC_00001087	1	1	101	47
8-amino-7-oxononanoate synthase [EC:2.3.1.47]	0	1	1	NA	K00652	GC_00001641	1	1	101	47
cell division protein FtsI (penicillin-binding protein 3) [EC:3.4.16.4]	0	1	1	NA	K03587	GC_00000422	1	1	101	47
outer membrane lipase/esterase	0	1	1	NA	K12686	GC_00000049, GC_00002026, GC_00003405, GC_00003729, GC_00006078, GC_00007093	1	1	101	47
blue light- and temperature-responsive anti-repressor	0	1	1	NA	K21973	GC_00000172, GC_00003837, GC_00003912, GC_00005617	1	1	101	47
lipopolysaccharide assembly protein B	0	1	1	NA	K19804	GC_00000779	1	1	101	47
transcription-repair coupling factor (superfamily II helicase) [EC:5.6.2.4]	0	1	1	NA	K03723	GC_00000278	1	1	101	47
tryptophan synthase beta chain [EC:4.2.1.20]	0	1	1	NA	K01696	GC_00000618, GC_00001846	1	1	101	47
peptide-methionine (S)-S-oxide reductase [EC:1.8.4.11]	0	1	1	NA	K07304	GC_00000141, GC_00001343, GC_00003387, GC_00005482	1	1	101	47
protein-L-isoaspartate(D-aspartate) O-methyltransferase [EC:2.1.1.77]	0	1	1	NA	K00573	GC_00000015, GC_00001256, GC_00001371, GC_00002968	1	1	101	47
protoporphyrin/coproporphyrin ferrochelatase [EC:4.98.1.1 4.99.1.9]	0	1	1	NA	K01772	GC_00000277	1	1	101	47
HlyD family secretion protein	0	1	1	NA	K02005	GC_00000144, GC_00003000, GC_00007797	1	1	101	47
rod shape-determining protein MreC	0	1	1	NA	K03570	GC_00000383	1	1	101	47
ubiquinol-cytochrome c reductase iron-sulfur subunit [EC:7.1.1.8]	0	1	1	NA	K00411	GC_00000666	1	1	101	47
V/A-type H+/Na+-transporting ATPase subunit E	0	1	1	NA	K02121	GC_00000740	1	1	101	47
membrane-associated protein	0	1	1	NA	K03975	GC_00001698, GC_00002559, GC_00005623, GC_00015975, GC_00017106	1	1	101	47
inorganic phosphate transporter, PiT family	0	1	1	NA	K03306	GC_00000561, GC_00003278, GC_00004899	1	1	101	47
two-component system, cell cycle response regulator [EC:2.7.7.65]	0	1	1	NA	K02488	GC_00000068, GC_00000253, GC_00002076, GC_00002200, GC_00003655, GC_00005162, GC_00005644, GC_00006023, GC_00006098, GC_00006738	1	1	101	47
3-isopropylmalate/(R)-2-methylmalate dehydratase large subunit [EC:4.2.1.33 4.2.1.35]	0	1	1	NA	K01703	GC_00001034, GC_00004703	1	1	101	47
UDP-N-acetylglucosamine 4,6-dehydratase/5-epimerase [EC:4.2.1.115 5.1.3.-]	0	1	1	NA	K15894	GC_00000225	1	1	101	47
phosphate transport system substrate-binding protein	0	1	1	NA	K02040	GC_00000101, GC_00001959, GC_00002598, GC_00013024	1	1	101	47
O-succinylhomoserine sulfhydrylase [EC:2.5.1.-]	0	1	1	NA	K10764	GC_00000984	1	1	101	47
single-stranded-DNA-specific exonuclease [EC:3.1.-.-]	0	1	1	NA	K07462	GC_00000719	1	1	101	47
nucleoside-diphosphate kinase [EC:2.7.4.6]	0	1	1	NA	K00940	GC_00001195	1	1	101	47
2-isopropylmalate synthase [EC:2.3.3.13]	0	1	1	NA	K01649	GC_00000529, GC_00000598	1	1	101	47
cell division protein FtsA	0	1	1	NA	K03590	GC_00001242	1	1	101	47
protein-glutamine gamma-glutamyltransferase [EC:2.3.2.13]	0	1	1	NA	K22452	GC_00000120, GC_00002895, GC_00004944	1	1	101	47
general secretion pathway protein E [EC:7.4.2.8]	0	1	1	NA	K02454	GC_00001387, GC_00001873, GC_00005222	1	1	101	47
nitrogen regulatory protein P-II 1	0	1	1	NA	K04751	GC_00000032	1	1	101	47
2,3-bisphosphoglycerate-independent phosphoglycerate mutase [EC:5.4.2.12]	0	1	1	NA	K15635	GC_00000259, GC_00001799	1	1	101	47
phospholipid transport system substrate-binding protein	0	1	1	NA	K07323	GC_00000535, GC_00001566	1	1	101	47
N-acetylmuramate 1-kinase [EC:2.7.1.221]	0	1	1	NA	K07102	GC_00001638	1	1	101	47
23S rRNA (adenine2503-C2)-methyltransferase [EC:2.1.1.192]	0	1	1	NA	K06941	GC_00001449, GC_00009110	1	1	101	47
two-component system, HptB-dependent secretion and biofilm response regulator	0	1	1	NA	K20977	GC_00000177	1	1	101	47
ATP-binding cassette, subfamily B, heavy metal transporter	0	1	1	NA	K24821	GC_00000318	1	1	101	47
(E)-4-hydroxy-3-methylbut-2-enyl-diphosphate synthase [EC:1.17.7.1 1.17.7.3]	0	1	1	NA	K03526	GC_00000606	1	1	101	47
glycine cleavage system transcriptional repressor	0	1	1	NA	K03567	GC_00001241, GC_00001867	1	1	101	47
coproporphyrinogen III oxidase [EC:1.3.3.3]	0	1	1	NA	K00228	GC_00000927	1	1	101	47
membrane protein	0	1	1	NA	K07058	GC_00000997	1	1	101	47
fructose-bisphosphate aldolase, class II [EC:4.1.2.13]	0	1	1	NA	K01624	GC_00000634, GC_00000738	1	1	101	47
energy-converting hydrogenase B subunit D	0	1	1	NA	K14113	GC_00003556, GC_00003914, GC_00005348	1	1	101	47
aconitate hydratase 2 / 2-methylisocitrate dehydratase [EC:4.2.1.3 4.2.1.99]	0	1	1	NA	K01682	GC_00000090	1	1	101	47
multicomponent Na+:H+ antiporter subunit F	0	1	1	NA	K05570	GC_00000736, GC_00005503	1	1	101	47
L,D-transpeptidase ErfK/SrfK	0	1	1	NA	K16291	GC_00000825	1	1	101	47
cytochrome c oxidase cbb3-type subunit III	0	1	1	NA	K00406	GC_00001521, GC_00001738, GC_00003081, GC_00003726	1	1	101	47
glucose-6-phosphate isomerase [EC:5.3.1.9]	0	1	1	NA	K01810	GC_00001603	1	1	101	47
acyl-CoA thioester hydrolase [EC:3.1.2.-]	0	1	1	NA	K07107	GC_00000946, GC_00007995, GC_00008485	1	1	101	47
putative molybdopterin biosynthesis protein	0	1	1	NA	K07219	GC_00001452	1	1	101	47
acetyl-CoA carboxylase biotin carboxyl carrier protein	0	1	1	NA	K02160	GC_00001187	1	1	101	47
general secretion pathway protein D	0	1	1	NA	K02453	GC_00000170, GC_00000183, GC_00005049, GC_00011233	1	1	101	47
gliding motility-associatede transport system auxiliary component	0	1	1	NA	K25153	GC_00001632	1	1	101	47
2-polyprenylphenol 6-hydroxylase [EC:1.14.13.240]	0	1	1	NA	K18800	GC_00000711	1	1	101	47
acetolactate synthase I/II/III large subunit [EC:2.2.1.6]	0	1	1	NA	K01652	GC_00000426, GC_00001082, GC_00002610	1	1	101	47
SlyX protein	0	1	1	NA	K03745	GC_00001582	1	1	101	47
lipoyl(octanoyl) transferase [EC:2.3.1.181]	0	1	1	NA	K03801	GC_00000970	1	1	101	47
thioredoxin:protein disulfide reductase [EC:1.8.4.16]	0	1	1	NA	K04084	GC_00000287	1	1	101	47
DNA polymerase IV [EC:2.7.7.7]	0	1	1	NA	K02346	GC_00000126, GC_00000298	1	1	101	47
general secretion pathway protein L	0	1	1	NA	K02461	GC_00001745, GC_00001823, GC_00005522	1	1	101	47
general secretion pathway protein H	0	1	1	NA	K02457	GC_00001830, GC_00002017, GC_00005504	1	1	101	47
pyruvate-ferredoxin/flavodoxin oxidoreductase [EC:1.2.7.1 1.2.7.-]	0	1	1	NA	K03737	GC_00000209, GC_00002503, GC_00003569	1	1	101	47
homoserine kinase type II [EC:2.7.1.39]	0	1	1	NA	K02204	GC_00000838	1	1	101	47
holliday junction DNA helicase RuvB [EC:5.6.2.4]	0	1	1	NA	K03551	GC_00000599	1	1	101	47
iron-sulfur cluster assembly protein	0	1	1	NA	K13628	GC_00001132, GC_00002066, GC_00003135	1	1	101	47
polar amino acid transport system substrate-binding protein	0	1	1	NA	K02030	GC_00001001, GC_00002624, GC_00003882, GC_00004877, GC_00005070, GC_00005288, GC_00005717, GC_00005778, GC_00005989, GC_00010934, GC_00012020, GC_00014784, GC_00016623, GC_00017677	1	1	101	47
ribosome-associated protein	0	1	1	NA	K09710	GC_00000741, GC_00000895, GC_00003088	1	1	101	47
histidinol dehydrogenase [EC:1.1.1.23]	0	1	1	NA	K00013	GC_00001498	1	1	101	47
ApaG protein	0	1	1	NA	K06195	GC_00001163	1	1	101	47
succinyl-CoA synthetase beta subunit [EC:6.2.1.5]	0	1	1	NA	K01903	GC_00000011	1	1	101	47
cardiolipin synthase (CMP-forming) [EC:2.7.8.41]	0	1	1	NA	K08744	GC_00001232	1	1	101	47
glyceraldehyde 3-phosphate dehydrogenase (phosphorylating) [EC:1.2.1.12]	0	1	1	NA	K00134	GC_00001128	1	1	101	47
myo-inositol-1(or 4)-monophosphatase [EC:3.1.3.25]	0	1	1	NA	K01092	GC_00000508, GC_00002665, GC_00005797, GC_00013566	1	1	101	47
biopolymer transport protein TolQ	0	1	1	NA	K03562	GC_00000862	1	1	101	47
NitT/TauT family transport system substrate-binding protein	0	1	1	NA	K02051	GC_00002712, GC_00005247, GC_00009620, GC_00015311	1	1	101	47
flagellar biosynthesis protein FlhG	0	1	1	NA	K04562	GC_00000728	1	1	101	47
lipopolysaccharide transport system permease protein	0	1	1	NA	K09690	GC_00003215, GC_00004163	1	1	101	47
phosphatidylglycerophosphatase C [EC:3.1.3.27]	0	1	1	NA	K18697	GC_00000749	1	1	101	47
type VI secretion system protein ImpF	0	1	1	NA	K11897	GC_00001262	1	1	101	47
TldD protein	0	1	1	NA	K03568	GC_00001196	1	1	101	47
lipopolysaccharide assembly protein A	0	1	1	NA	K08992	GC_00000708, GC_00002262	1	1	101	47
inner membrane protein	0	1	1	NA	K07038	GC_00000346, GC_00001185, GC_00001646, GC_00002158, GC_00010701	1	1	101	47
RNA polymerase sigma-54 factor	0	1	1	NA	K03092	GC_00001086	1	1	101	47
threonine dehydratase [EC:4.3.1.19]	0	1	1	NA	K01754	GC_00000834, GC_00004218	1	1	101	47
cyclase [EC:4.-.-.-]	0	1	1	NA	K05555	GC_00000813, GC_00002050, GC_00002413, GC_00004568, GC_00005078, GC_00005746	1	1	101	47
CreA protein	0	1	1	NA	K05805	GC_00001038	1	1	101	47
two-component system, OmpR family, response regulator QseB	0	1	1	NA	K07666	GC_00000023	1	1	101	47
dissimilatory sulfite reductase beta subunit [EC:1.8.99.5]	0	1	1	NA	K11181	GC_00000028	1	1	101	47
putative tryptophan/tyrosine transport system substrate-binding protein	0	1	1	NA	K01989	GC_00002353, GC_00002475, GC_00003862, GC_00005260	1	1	101	47
LysR family transcriptional regulator, transcriptional activator of the cysJI operon	0	1	1	NA	K21900	GC_00000756	1	1	101	47
formamidopyrimidine-DNA glycosylase [EC:3.2.2.23 4.2.99.18]	0	1	1	NA	K10563	GC_00000375	1	1	101	47
hydrogenase nickel incorporation protein HypB	0	1	1	NA	K04652	GC_00000086, GC_00001820	1	1	101	47
flagellar assembly protein FliH	0	1	1	NA	K02411	GC_00000906, GC_00006015, GC_00006338	1	1	101	47
prephenate dehydrogenase [EC:1.3.1.12]	0	1	1	NA	K04517	GC_00001421	1	1	101	47
Fur family transcriptional regulator, iron response regulator	0	1	1	NA	K09826	GC_00001410	1	1	101	47
iron(III) transport system substrate-binding protein	0	1	1	NA	K02012	GC_00000888, GC_00003320	1	1	101	47
membrane fusion protein, multidrug efflux system	0	1	1	NA	K03585	GC_00000174, GC_00000939, GC_00002116, GC_00002314, GC_00002697, GC_00003399, GC_00003470, GC_00005415	1	1	101	47
[truncated: 214 more rows]
