# Supplementary material for: Adaptations to nitrogen availability drive ecological divergence of chemosynthetic symbionts
Source: PLoS Genet. 2024 May 31;20(5):e1011295. doi: 10.1371/journal.pgen.1011295 (PMC11168628; doi:10.1371/journal.pgen.1011295)
Supplement: S5 Dataset — (XLSX) [file pgen.1011295.s007.xlsx]

## Sheet: Sheet1
S5 Dataset. Read mapping to nifHDKT and nitrogenase HMM search result.
Sample	Total_reads	Reads_mapped_NifHdtk	Percent_mapped_NifHdtk	Region	HMM_hits	Species
codorcahuit005	80513338	12214	0.0151702	CAR	2	Codakia orbicularis
codorcahuit006	51913328	13947	0.0268659	CAR	2	Codakia orbicularis
codorguadel001	36847900	2800	0.0075988	CAR	1	Codakia orbicularis
codorguadel002	37822482	4270	0.0112896	CAR	1	Codakia orbicularis
codorguadel003	27110356	2147	0.00791948	CAR	1	Codakia orbicularis
codorguadel004	27822196	1356	0.00487381	CAR	1	Codakia orbicularis
cteimbastim119run1	15222754	4870	0.0319916	CAR	1	Ctena imbricatula
cteimbastim120rep	16592534	2263	0.0136387	CAR	1	Ctena imbricatula
cteimbastim120run1	9164510	1308	0.0142724	CAR	1	Ctena imbricatula
cteimbastim121rep	16166974	3495	0.0216181	CAR	1	Ctena imbricatula
cteimbastim121run1	29850	5	0.0167504	CAR	1	Ctena imbricatula
cteimbastim121run2	15998	12	0.0750094	CAR	1	Ctena imbricatula
cteimcahuit007	20343538	3137	0.0154201	CAR	2	Ctena sp. "COSTE Cahuita"
cteimcahuit008	6188265	993	0.0160465	CAR	2	Ctena sp. "COSTE Cahuita"
cteimcahuit009	9927452	1069	0.0107681	CAR	4	Ctena sp. "COSTE Cahuita"
cteimcahuit010	11952770	1804	0.0150927	CAR	2	Ctena sp. "COSTE Cahuita"
cteimcahuit011	15506990	181	0.00116722	CAR	2	Ctena sp. "COSTE Cahuita"
cteimcahuit013	10304454	1900	0.0184386	CAR	1	Ctena sp. "COSTE Cahuita"
cteimcahuit014	16182006	1811	0.0111914	CAR	2	Ctena sp. "COSTE Cahuita"
cteimcahuit015	10366704	2137	0.0206141	CAR	2	Ctena sp. "COSTE Cahuita"
cteimcahuit016	10006887	526	0.00525638	CAR	2	Ctena sp. "COSTE Cahuita"
cteimcahuit017	21326697	1163	0.00545326	CAR	1	Ctena sp. "COSTE Cahuita"
cteimcahuit018	12957460	565	0.00436042	CAR	1	Ctena sp. "COSTE Cahuita"
cteimcahuit019	14807346	1078	0.00728017	CAR	2	Ctena sp. "COSTE Cahuita"
cteimcahuit020	17312156	4770	0.0275529	CAR	1	Ctena sp. "COSTE Cahuita"
cteimcahuit021	26788845	186	0.000694319	CAR	2	Ctena sp. "COSTE Cahuita"
cteimcahuit022	14082530	1724	0.0122421	CAR	2	Ctena sp. "COSTE Cahuita"
cteimcahuit022run2	8796604	897	0.0101971	CAR	2	Ctena sp. "COSTE Cahuita"
cteimcahuit023	11117671	1296	0.0116571	CAR	2	Ctena sp. "COSTE Cahuita"
cteimcahuit024	13280604	1004	0.0075599	CAR	2	Ctena sp. "COSTE Cahuita"
cteimcahuit025	18124612	1683	0.00928572	CAR	1	Ctena sp. "COSTE Cahuita"
cteimguadel002	15887635	613	0.00385835	CAR	1	Ctena imbricatula
cteimguadel003	2064412	43	0.00208292	CAR	1	Ctena imbricatula
cteimguadel004	12777513	1679	0.0131403	CAR	2	Ctena imbricatula
cteimguadel005	2336225	55	0.00235423	CAR	1	Ctena imbricatula
cteimguadel007	12147282	2065	0.0169997	CAR	1	Ctena imbricatula
cteimguadel008	26165230	3046	0.0116414	CAR	2	Ctena imbricatula
cteimguadel009	2064765	47	0.00227629	CAR	2	Ctena imbricatula
cteimguadel010	13832701	1757	0.0127018	CAR	1	Ctena imbricatula
cteimstrist051	10738342	1890	0.0176005	CAR	1	Ctena imbricatula
cteimstrist052	13120437	2386	0.0181854	CAR	1	Ctena imbricatula
cteimstrist053	13541726	1940	0.0143261	CAR	1	Ctena imbricatula
cteimstrist066	12427121	2302	0.018524	CAR	1	Ctena imbricatula
cteimstrist067	9469516	1314	0.0138761	CAR	1	Ctena imbricatula
cteimstrist069	9979828	1782	0.017856	CAR	1	Ctena imbricatula
cteimstrist070	6113395	971	0.0158832	CAR	1	Ctena imbricatula
cteimstrist070rep	8335271	1615	0.0193755	CAR	1	Ctena imbricatula
cteimstrist071rep	7277099	1916	0.0263292	CAR	1	Ctena imbricatula
cteimstrist072	15381058	2496	0.0162278	CAR	2	Ctena imbricatula
cteimstrist073	17545231	4751	0.0270786	CAR	1	Ctena imbricatula
cteimstrist074	6810715	1497	0.0219801	CAR	1	Ctena imbricatula
cteimstrist074rep	7914349	1690	0.0213536	CAR	1	Ctena imbricatula
cteimstrist075	8675958	1473	0.016978	CAR	1	Ctena imbricatula
cteimstrist080	16074072	2408	0.0149806	CAR	1	Ctena imbricatula
cteimstrist082	14074728	1921	0.0136486	CAR	1	Ctena imbricatula
cteimstrist091	9150664	3613	0.0394835	CAR	1	Ctena imbricatula
cteimstrist092	14614560	2191	0.0149919	CAR	1	Ctena imbricatula
cteimstrist092run1	8452786	1429	0.0169057	CAR	1	Ctena imbricatula
cteimstrist093	12544739	1420	0.0113195	CAR	1	Ctena imbricatula
cteimstrist094	16676930	4030	0.0241651	CAR	1	Ctena imbricatula
TimeNewSpPV15	29902694	6581	0.0220081	CAR	1	Ctena sp. "COSTE Cahuita"
TimeNewSpPV16	26216580	807	0.0030782	CAR	3	Ctena sp. "COSTE Cahuita"
TimeNewSpPV17	31019088	11203	0.0361165	CAR	4	Ctena sp. "COSTE Cahuita"
TimeNewSpPV18	25413034	6801	0.0267619	CAR	2	Ctena sp. "COSTE Cahuita"
TimeNewSpPV19	25401292	4640	0.0182668	CAR	2	Ctena sp. "COSTE Cahuita"
TimeNewSpPV20	29451290	4462	0.0151504	CAR	1	Ctena sp. "COSTE Cahuita"
TimeNewSpPV21	28808888	4836	0.0167865	CAR	2	Ctena sp. "COSTE Cahuita"
TimeNewSpPV22	25906546	3897	0.0150425	CAR	1	Ctena sp. "COSTE Cahuita"
TimeNewSpPV23	22289050	2596	0.011647	CAR	2	Ctena sp. "COSTE Cahuita"
TimeNewSpPV24	26918060	3692	0.0137157	CAR	1	Ctena sp. "COSTE Cahuita"
TimeNewSpPV25	26753128	2272	0.00849246	CAR	1	Ctena sp. "COSTE Cahuita"
TimeNewSpPV26	29896272	2843	0.00950955	CAR	2	Ctena sp. "COSTE Cahuita"
TimeNewSpPV27	28389268	641	0.0022579	CAR	2	Ctena sp. "COSTE Cahuita"
coddibajacam12rep	19610400	8	4.07947e-05	TEP	1	Codakia distinguenda
coddigalapam13run1	14906188	10	6.70862e-05	TEP	0	Codakia distinguenda
coddisantah006	19239320	2	1.03954e-05	TEP	0	Codakia distinguenda
coddisantah006rep	14840298	0	0	TEP	0	Codakia distinguenda
ctemesantah003	17255042	0	0	TEP	0	Ctena cf. galapagana
ctemesantah004	15905890	0	0	TEP	0	Ctena cf. galapagana
ctemesantah005	16034556	0	0	TEP	0	Ctena cf. galapagana
ctemesantah007	16792914	0	0	TEP	0	Ctena cf. galapagana
ctemesantah008	16390200	0	0	TEP	0	Ctena cf. galapagana
ctemesantah010	12671172	0	0	TEP	0	Ctena cf. galapagana
ctemesantah011	20539252	3	1.46062e-05	TEP	0	Ctena cf. galapagana
ctemesantah012	15415007	3	1.94616e-05	TEP	0	Ctena cf. galapagana
ctemesantah013	14720815	0	0	TEP	0	Ctena cf. galapagana
ctemesantah014	14481893	1	6.90517e-06	TEP	0	Ctena cf. galapagana
ctemesantah015	10714803	0	0	TEP	0	Ctena cf. galapagana
ctemesantah016	8350444	0	0	TEP	0	Ctena cf. galapagana
ctemesantah017	73229309	0	0	TEP	1	Ctena cf. galapagana
ctemesantah018	25154149	0	0	TEP	0	Ctena cf. galapagana
ctemesantah019	8171360	0	0	TEP	0	Ctena cf. galapagana
ctemesantah020	17225574	0	0	TEP	0	Ctena cf. galapagana
ctemesantah027	7717689	0	0	TEP	0	Ctena cf. galapagana
ctemesantah028	8777210	0	0	TEP	0	Ctena cf. galapagana
ctemesantah030	19672496	0	0	TEP	0	Ctena cf. galapagana
ctemesantah033	8908789	0	0	TEP	0	Ctena cf. galapagana
ctemesantah034	7913251	0	0	TEP	0	Ctena cf. galapagana
ctemesantah035	7930978	1	1.26088e-05	TEP	0	Ctena cf. galapagana
ctemesantah036	8979754	0	0	TEP	0	Ctena cf. galapagana
ctemesantah037	7763889	0	0	TEP	0	Ctena cf. galapagana
ctemesantah038	8688356	1	1.15097e-05	TEP	0	Ctena cf. galapagana
ctemesantah039	8231953	0	0	TEP	0	Ctena cf. galapagana
ctemesantah040	9764033	0	0	TEP	0	Ctena cf. galapagana
ctemesantah041	8712871	0	0	TEP	0	Ctena cf. galapagana
ctemesantah042	8913965	0	0	TEP	0	Ctena cf. galapagana
ctemesantah043	8718811	0	0	TEP	0	Ctena cf. galapagana
ctemesantah044	7796653	0	0	TEP	0	Ctena cf. galapagana
ctemesantah045	8970519	0	0	TEP	0	Ctena cf. galapagana
ctemesantah046	9007792	1	1.11015e-05	TEP	0	Ctena cf. galapagana
ctemesantah047	9556033	1	1.04646e-05	TEP	0	Ctena cf. galapagana
ctemesantah048	9531232	0	0	TEP	0	Ctena cf. galapagana
ctemesantah049	10035875	1	9.96425e-06	TEP	0	Ctena cf. galapagana
ctemesantah050	8636247	0	0	TEP	0	Ctena cf. galapagana
ctemesantah051	8568408	0	0	TEP	0	Ctena cf. galapagana
