# Supplementary material for: Adaptations to nitrogen availability drive ecological divergence of chemosynthetic symbionts
Source: PLoS Genet. 2024 May 31;20(5):e1011295. doi: 10.1371/journal.pgen.1011295 (PMC11168628; doi:10.1371/journal.pgen.1011295)
Supplement: S6 Dataset — (XLSX) [file pgen.1011295.s008.xlsx]

## Sheet: Sheet1
S6 Dataset. Presence and absence of nitrogen fixation potential in symbiont MAGs.
MAG_ID	Clade	Nitrogen_Fixation
Allochromatium_humboldtianum_GCF_013385175_1	Outgroup_Chromatiales	YES
Allochromatium_palmeri_GCF_009720725_1	Outgroup_Chromatiales	YES
Allochromatium_vinosum_DSM_180_GCF_000025485_1	Outgroup_Chromatiales	YES
Allochromatium_vinosum_GCF_016584135_1	Outgroup_Chromatiales	YES
Allochromatium_warmingii_GCF_900107145_1	Outgroup_Chromatiales	YES
Anodontia_alba_BocasdelToro_SYM_3PP	CTENA4	YES
bacterium_endosymbiont_of_Escarpia_laminata_GCA_003660225_1	Syboglinidae_symbionts	YES
bacterium_endosymbiont_of_Escarpia_laminata_GCA_003660235_1	Syboglinidae_symbionts	YES
Beggiatoa_alba_ASM24501v1	Outgroup_Chromatiales	NO
Caldichromatium_japonicum_GCF_011290485_1	Outgroup_Chromatiales	NO
Candidatus_Accumulibacter_phosphatis_ASM1293995v1	Outgroup_Chromatiales	NO
Candidatus_Endoriftia_persephone_GCF_023733635_1	Ca.E.persephone	NO
Candidatus_Polarisedimenticolaceae_bacterium_GCA_021647945_1	Outgroup_Chromatiales	NO
Candidatus_Polarisedimenticolaceae_bacterium_GCA_021648685_1	Outgroup_Chromatiales	YES
Candidatus_Thiodictyon_intracellulare_GCA_016292295_1	Outgroup_Chromatiales	YES
Candidatus_Thiodictyon_syntrophicum_GCF_002813775_1	Outgroup_Chromatiales	NO
Candidatus_Thiosymbion_ectosymbiont_of_Catanema_sp_Cochon2018_GCA_011392765_1	Outgroup_Chromatiales	YES
Candidatus_Thiosymbion_ectosymbiont_of_Robbea_hypermnestra_GCA_020443945_1	Outgroup_Chromatiales	NO
Candidatus_Thiosymbion_oneisti_GCF_004359955_1	Outgroup_Chromatiales	NO
Candidatus_Thiosymbion_sp_GCA_018435665_1	Outgroup_Chromatiales	NO
Candidatus_Thiosymbion_sp_GCA_018437105_1	Outgroup_Chromatiales	NO
Candidatus_Vondammii_sp_HM_W22_GCF_022530855_1	Outgroup_Chromatiales	YES
Cardiolucina_cfQuadrata_Madagascar_SYM_L029	Ca.T.endolucinida	YES
Chavani_striata_OkinawaJapan_SYMTRANSOCEAN_L201	Ca.T.taylori	YES
Chromatiaceae_bacterium_2141T_STBD_0c_01a_GCA_002009425_1	Outgroup_Chromatiales	YES
Chromatiaceae_bacterium_GCA_003562815_1	Outgroup_Chromatiales	NO
Chromatiaceae_bacterium_GCA_007693535_1	Outgroup_Chromatiales	YES
Chromatiaceae_bacterium_GCA_012962365_1	Outgroup_Chromatiales	YES
Chromatiaceae_bacterium_GCA_013426805_1	Outgroup_Chromatiales	YES
Chromatiaceae_bacterium_GCA_016714645_1	Outgroup_Chromatiales	NO
Chromatiaceae_bacterium_GCA_016938795_1	Outgroup_Chromatiales	YES
Chromatiaceae_bacterium_GCA_019356535_1	Outgroup_Chromatiales	NO
Chromatiaceae_bacterium_GCA_020851955_1	Outgroup_Chromatiales	NO
Chromatiaceae_bacterium_GCA_022340805_1	Outgroup_Chromatiales	NO
Chromatiaceae_bacterium_GCA_024235175_1	Outgroup_Chromatiales	YES
Chromatiaceae_bacterium_GCA_024235215_1	Outgroup_Chromatiales	NO
Chromatiaceae_bacterium_GCA_024235255_1	Outgroup_Chromatiales	NO
Chromatiaceae_bacterium_GCA_024235395_1	Outgroup_Chromatiales	NO
Chromatiales_bacterium_GCA_022360905_1	Ca.T.NA	YES
Chromatiales_bacterium_GCA_024712425_1	Outgroup_Chromatiales	YES
Chromatiales_bacterium_GCA_024762475_1	Outgroup_Chromatiales	YES
Chromatium_okenii_GCA_019163185_1	Outgroup_Chromatiales	YES
Chromatium_okenii_GCF_016583745_1	Outgroup_Chromatiales	YES
Chromatium_weissei_GCF_016583765_1	Outgroup_Chromatiales	YES
Clathrolucina_costata_Bastimentos_SYM_clacobastim110	Ca.T.endolucinidaCAR	YES
Clathrolucina_costata_Bastimentos_SYMTRANSOCEAN_clacobastim108	Ca.T.taylori	YES
Clathrolucina_costata_Bastimentos_SYMTRANSOCEAN_clacobastim110	Ca.T.taylori	YES
Clathrolucina_costata_Bastimentos_SYMTRANSOCEAN_clacobastim111COMBINEDruns	Ca.T.taylori	YES
Clathrolucina_costata_CahuitaNorth_SYMTRANSOCEAN_clacocahuit002	Ca.T.taylori	YES
Clathrolucina_costata_Carenero_SYMTRANSOCEAN_unknocarene035	Ca.T.taylori	YES
Clathrolucina_costata_Cristobal_SYM_clacocristo016	Ca.T.endolucinidaCAR	YES
Clathrolucina_costata_Cristobal_SYMTRANSOCEAN_clacocristo010	Ca.T.taylori	YES
Clathrolucina_costata_Jamaica_SYMTRANSOCEAN_clacojamaic003	Ca.T.taylori	YES
Clathrolucina_costata_StMartin_SYM1_clacostmartm61COMBINEDruns	Ca.T.endolucinidaCAR	NO
Codakia_distinguenda_BajaCalifornia_SYM1_coddibajacam12rep	Ca.T.endolucinidaTEP	NO
Codakia_distinguenda_Galapagos_SYM1_coddigalapam13run1	Ca.T.endolucinidaTEP	YES
Codakia_orbicularis_Guadeloupe_SYM1_codorguadel001	Ca.T.endolucinidaCAR	NO
Codakia_rugifera_BendalongNSW_SYM_L098	Rugifera1	YES
Codakia2	Ca.T.endolucinidaCAR	YES
Cryptophysema_vesicula_EastTimor_SYM_L069	PEGO	YES
Cryptophysema_vesicula_Okinawa_SYM_L067	PEGO	YES
Ctena_bella_FrenchPoly_SYM1_ctebefrenchm22	Ca.T.NA	YES
Ctena_bella_Hawaii_SYM1_ctebehawaiim21	Ca.T.NA	YES
Ctena_bella_Hawaii_SYM1_ctebehawaiim23	Ca.T.endolucinidaHawaii	NO
Ctena_bella_Hawaii_SYM1_ctebehawaiim37	Ca.T.endolucinidaHawaii	NO
Ctena_eburnea_CapeVerdeIslands_SYM_L127	Ca.T.NA	YES
Ctena_GCA_003058525	CTENA4	YES
Ctena_GCA_003094535	CTENA2	YES
Ctena_GCA_003094555	CTENA3	YES
Ctena_imbricatula_STRI_SYM1_cteimstrist093	Ca.T.fergusoni	YES
Ctena_imbriculata_Galeta_SYM_CteimGalet29	Ca.T.taylori	YES
Ctena_imbriculata_Galeta_SYM_CteimGalet30	Ca.T.taylori	YES
Ctena_imbriculata_Guadeloupe_SYM2_cteimguadel008	Ca.T.endolucinidaCAR	NO
Ctena_spCRC_Cahuita_SYM_TimeNewSpPV17	Ca.T.endolucinidaCAR	YES
Ctena_spCRC_Cahuita_SYM_TimeNewSpPV21	Ca.T.taylori	YES
Ctena_spCRC_Cahuita_SYM2_TimeNewSpPV16	Ca.T.endolucinidaCAR	YES
Ctena_spCRC_Cahuita_SYM2_TimeNewSpPV18	Ca.T.taylori	YES
Ctena_spCRC_Cahuita_SYM2_TimeNewSpPV23	Ca.T.taylori	YES
Ctena_spCRC_CahuitaEast_SYM_cteimcahuit009	Ca.T.endolucinidaCAR	YES
Ctena_spCRC_CahuitaEast_SYM2_cteimcahuit017	Ca.T.endolucinidaCAR	YES
Ctena_spCRC_CahuitaEast_SYMTRANSOCEAN_cteimcahuit007	Ca.T.taylori	YES
Ctena_spCRC_CahuitaEast_SYMTRANSOCEAN_cteimcahuit009	Ca.T.taylori	YES
Ctena_spCRC_CahuitaEast_SYMTRANSOCEAN_cteimcahuit010	Ca.T.taylori	YES
Ctena_spCRC_CahuitaEast_SYMTRANSOCEAN_cteimcahuit011	Ca.T.taylori	YES
Ctena_spCRC_CahuitaEast_SYMTRANSOCEAN_cteimcahuit014	Ca.T.taylori	YES
Ctena_spCRC_CahuitaEast_SYMTRANSOCEAN_cteimcahuit019	Ca.T.taylori	YES
Ctena_spCRC_CahuitaEast_SYMTRANSOCEAN_cteimcahuit022	Ca.T.taylori	YES
Ctena_spCRC_CahuitaEast_SYMTRANSOCEAN_cteimcahuit023	Ca.T.taylori	YES
Ctena_spCRC_Carenero_SYM_unknocarene033	Ca.T.endolucinidaCAR	NO
Ctena_spCRP_SantaElena_SYM1_ctemesantah007	Ca.T.endolucinidaTEP	NO
Ctena_spCRP_SantaElena_SYM1_ctemesantah013	Ca.T.endolucinidaTEP	NO
Ctena_spCRP_SantaElena_SYM1_ctemesantah038	Ca.T.endolucinidaTEP	NO
Ctena_spCRP_SantaElena_SYM1_ctemesantah040	Ca.T.larai	NO
Ctena_spCRP_SantaElena_SYM2_ctegasantah002	Ca.T.boucheti	NO
Ctena_spCRP_SantaElena_SYM2_ctemesantah038	Ca.T.boucheti	NO
Ctena_spUNKNOWN_Coiba_SYM1_cteimmachet001	Ca.T.boucheti	NO
Ctena3	Ca.T.endolucinidaCAR	NO
Deltaproteobacteria_bacterium_GCA_019309765_1	Outgroup_Desulfobacterales	NO
Desulfobacteraceae_bacterium_4572_35_1_GCA_002084705_1	Outgroup_Desulfobacterales	YES
Desulfuromonas_sp_GCA_021162745_1	Outgroup_Desulfobacterales	NO
Divalinga_quadrisulcata_Jamaica_SYM_divaljamaic004	Ca.T.endolucinidaCAR	NO
Dulcina_madagascarenis_Madagascar_SYM_L019	Leuco	NO
Dulcina_madagascarenis_Madagascar_SYM_L020	Leuco	NO
endosymbiont_of_Escarpia_spicata_GCA_003349915_1	Syboglinidae_symbionts	NO
endosymbiont_of_Lamellibrachia_barhami_GCF_011947365_2	Syboglinidae_symbionts	NO
endosymbiont_of_Ridgeia_piscesae_GCF_001443665_1	Ca.E.persephone	NO
endosymbiont_of_Seepiophila_jonesi_GCA_003349935_1	Syboglinidae_symbionts	NO
endosymbiont_of_unidentified_scaly_snail_isolate_Monju_GCF_000801295_1	Outgroup_Chromatiales	YES
Epidulcina_cfdelphinae_Madagascar_SYM1_3502H	Leuco	YES
Epidulcina_cfdelphinae_Madagascar_SYM2_3502H	Leuco	YES
gamma_proteobacterium_endosymbiont_of_Lamellibrachia_anaximandri_GCA_016756835_1	Syboglinidae_symbionts	NO
gamma_proteobacterium_endosymbiont_of_Lamellibrachia_anaximandri_GCA_016756855_1	Syboglinidae_symbionts	NO
gamma_proteobacterium_endosymbiont_of_Lamellibrachia_anaximandri_GCA_016756955_1	Syboglinidae_symbionts	NO
gamma_proteobacterium_SS_5_GCA_009497875_2	Outgroup_Chromatiales	NO
gamma_proteobacterium_symbiont_of_Paraescarpia_echinospica_GCA_008642435_1	Syboglinidae_symbionts	NO
Gammaproteobacteria_bacterium_GCA_003696905_1	Outgroup_Chromatiales	YES
Gammaproteobacteria_bacterium_GCA_003972985_1	Outgroup_Chromatiales	NO
Gammaproteobacteria_bacterium_GCA_009928645_1	Outgroup_Chromatiales	NO
Gammaproteobacteria_bacterium_GCA_009929855_1	Outgroup_Chromatiales	NO
Gammaproteobacteria_bacterium_GCA_011389885_1	Outgroup_Chromatiales	NO
Gammaproteobacteria_bacterium_GCA_011390365_1	Outgroup_Chromatiales	NO
Gammaproteobacteria_bacterium_GCA_013041975_1	Outgroup_Chromatiales	NO
Gammaproteobacteria_bacterium_GCA_013607755_1	Syboglinidae_symbionts	NO
Gammaproteobacteria_bacterium_GCA_015488385_1	Outgroup_Chromatiales	NO
Gammaproteobacteria_bacterium_GCA_018812525_1	Outgroup_Chromatiales	NO
Gammaproteobacteria_bacterium_GCA_020445185_1	Outgroup_Chromatiales	NO
Gammaproteobacteria_bacterium_GCA_020445205_1	Outgroup_Chromatiales	YES
Gammaproteobacteria_bacterium_GCA_020445225_1	Outgroup_Chromatiales	NO
Gammaproteobacteria_bacterium_GCA_020445255_1	Outgroup_Chromatiales	NO
Gammaproteobacteria_bacterium_GCA_020445335_1	Outgroup_Chromatiales	YES
Gammaproteobacteria_bacterium_GCA_020445405_1	Outgroup_Chromatiales	YES
Gammaproteobacteria_bacterium_GCA_020445415_1	Outgroup_Chromatiales	YES
Gammaproteobacteria_bacterium_GCA_021773975_1	Outgroup_Chromatiales	YES
Gammaproteobacteria_bacterium_GCA_024206335_1	Outgroup_Chromatiales	YES
Gammaproteobacteria_bacterium_GCA_024227135_1	Outgroup_Chromatiales	YES
Gammaproteobacteria_bacterium_GCA_024275295_1	Outgroup_Chromatiales	YES
Gammaproteobacteria_bacterium_GCA_024510845_1	Outgroup_Chromatiales	NO
Gammaproteobacteria_bacterium_RIFOXYD12_FULL_61_37_GCA_001801995_1	Outgroup_Chromatiales	YES
GCF_001443665_1_ASM144366v1_genomic	Ca.E.persephone	NO
Gloverina_cfVestifex_BismarckSea_SYM_L005R	Glov1	NO
Gonimyrtea_cfFemisimica_IlesSalomon_SYM_L011	Ustal1	YES
Halochromatium_glycolicum_GCF_016584085_1	Outgroup_Chromatiales	YES
Halochromatium_roseum_GCF_016653315_1	Outgroup_Chromatiales	YES
Halochromatium_salexigens_GCF_016653295_1	Outgroup_Chromatiales	YES
Imhoffiella_purpurea_GCF_000585215_1	Outgroup_Chromatiales	NO
Lamprobacter_modestohalophilus_GCF_016583905_1	Outgroup_Chromatiales	NO
Lamprocystis_purpurea_DSM_4197_GCF_000379525_1	Outgroup_Chromatiales	NO
Loripes_clausus_Mozambique_SYMTRANSOCEAN_L191	Ca.T.taylori	NO
Loripes_clausus_Mozambique_SYMTRANSOCEAN_L192	Ca.T.taylori	NO
Loripes_clausus_Mozambique_SYMTRANSOCEAN_L193	Ca.T.taylori	NO
Loripes_orbiculatus_Dorset_SYM_L175	Ca.T.lotti	NO
Loripes_orbiculatus_Mauritania_SYMTRANSOCEAN_3503D	Ca.T.taylori	NO
Loripes_orbiculatus_Mauritania_SYMTRANSOCEAN_3503E	Ca.T.taylori	NO
Loripes_orbiculatus_Mauritania_SYMTRANSOCEAN_LLM	Ca.T.taylori	NO
Loripes_orbiculatus_montenegro_SYM_KOTO1	Ca.T.lotti	NO
Loripes_orbiculatus_Piran_SYM_LLP1	Ca.T.lotti	YES
Lucina_adansoni_CapeVerdeIslands_SYM_L143	Ca.T.endolucinida	YES
Lucina_adansoni_CapeVerdeIslands_SYM_L144	Ca.T.endolucinida	YES
Lucinisca_fenestrata_PanamaBay_SYM_L149	Ca.T.boucheti	YES
Lucinoma_aequizonata_California_SYM_LCM9	Aeq1	YES
Lucinoma_annulata_SouthCalifornia_SYM_L136	Ca.T.gloverae	YES
Lucinoma_borealis_DevonUK_SYM_L141	Ca.T.gloverae	YES
Lucinoma_borealis_DevonUK_SYM_L142	Ca.T.gloverae	YES
Lucinoma_borealis_Sweden_SYM_SM001	Ca.T.gloverae	YES
Lucinoma_borealis_Sweden_SYM_SM003	Ca.T.gloverae	YES
Lucinoma_capensis_Nambia_SYM_LCAP2	Ca.T.gloverae	NO
Lucinoma_mystery_SalomonSea_SYM_L038	Lucinoma1	NO
Magnetococcus_marinus_ASM1486v1	Outgroup_Chromatiales	NO
Marichromatium_bheemlicum_GCF_012276755_1	Outgroup_Chromatiales	YES
Marichromatium_gracile_GCF_001583505_1	Outgroup_Chromatiales	YES
Marichromatium_gracile_GCF_004343155_1	Outgroup_Chromatiales	YES
Marichromatium_gracile_GCF_021457485_1	Outgroup_Chromatiales	YES
Marichromatium_purpuratum_984_GCF_000224005_2	Outgroup_Chromatiales	YES
Marichromatium_sp_AB31_GCF_003718685_1	Outgroup_Chromatiales	NO
Marichromatium_sp_AB32_GCF_003718675_1	Outgroup_Chromatiales	YES
Methylomonas_methanica_ASM164404v1	Outgroup_Chromatiales	NO
Monitilora_ramsayi_MoretonBayQL_SYM_L094	Monit1	NO
Monitilora_ramsayi_MoretonBayQL_SYM_L095	Monit2	NO
Myrtea_sp_madagascar_SYM_L025	Myrt1	NO
Myrtea_spinifera_Sweden_SYM_3502F	Myrt1	NO
Phacoides_pectinatus_Galeta_SYM_Gal39	Ca.S.endophacoidesPanama	NO
Phacoides_pectinatus_Guadeloupe_SYM_PhPec4	Ca.S.endophacoidesGuadeloupe	YES
Phacoides_pectinatus_STRI_SYM_2PP1	Ca.S.endophacoidesPanama	NO
Rhabdochromatium_marinum_GCF_016583795_1	Outgroup_Chromatiales	NO
Rostrolucina_anterorostrata_Indonesia_SYM_L042	Lucinoma1	YES
Rugalucina_munda_TinBayQL_SYMTRANSOCEAN_L046	Ca.T."RUGA"	NO
Sedimenticola_endophacoides_GCA_003062345	Ca.S.endophacoidesFlorida	NO
Sedimenticola_selenatireducens_DSM_17993_GCF_000428045_1	Sedimenticola	YES
Sedimenticola_selenatireducens_GCA_002868805_1	Sedimenticola	YES
Sedimenticola_selenatireducens_GCF_007625115_1	Sedimenticola	NO
Sedimenticola_sp_GCA_002869585_1	Sedimenticola	YES
Sedimenticola_sp_GCA_011051655_1	Outgroup_Chromatiales	YES
Sedimenticola_thiotaurini_GCA_001007875	Sedimenticola	YES
Sedimenticola_thiotaurini_GCA_007713595_1	Sedimenticola	YES
Sedimenticola_thiotaurini_GCA_011051715_1	Outgroup_Chromatiales	YES
Sideroxydans_lithotrophicus_ASM2570v1	Outgroup_Chromatiales	YES
Solemya_elarraichensis_gill_symbiont_GCF_002021095_1	Outgroup_Chromatiales	YES
Solemya_velum_gill_symbiont_GCF_000787395_1	Outgroup_Chromatiales	YES
Stewartia_GCA_003676105	Ca.T.taylori	NO
Stewartia_GCA_003676145	Ca.T.taylori	YES
Stutzerimonas_stutzeri_ASM1970453v1	Outgroup_Chromatiales	YES
Teredinibacter_turnerae_ASM96425v1	Outgroup_Chromatiales	YES
Thermochromatium_tepidum_ATCC_43061_GCF_009664085_1	Outgroup_Chromatiales	YES
Thiocapsa_bogorovii_GCF_021228795_1	Outgroup_Chromatiales	YES
Thiocapsa_imhoffii_GCF_016583985_1	Outgroup_Chromatiales	YES
Thiocapsa_marina_5811_GCF_000223985_1	Outgroup_Chromatiales	YES
Thiocapsa_rosea_GCF_003634315_1	Outgroup_Chromatiales	YES
Thiocapsa_roseopersicina_GCF_900106925_1	Outgroup_Chromatiales	YES
Thiocapsa_sp_GCA_018400095_1	Outgroup_Chromatiales	YES
Thiocapsa_sp_GCA_022340925_1	Outgroup_Chromatiales	YES
Thiocapsa_sp_KS1_GCF_001499735_1	Outgroup_Chromatiales	YES
Thiocapsa_sp_UBA6158_GCA_002423035_1	Outgroup_Chromatiales	NO
Thiococcus_pfennigii_GCF_016583835_1	Outgroup_Chromatiales	YES
Thiococcus_pfennigii_GCF_016583935_1	Outgroup_Chromatiales	YES
Thiocystis_minor_GCF_016653465_1	Outgroup_Chromatiales	YES
Thiocystis_violacea_GCF_016583565_1	Outgroup_Chromatiales	YES
Thiocystis_violacea_GCF_016583575_1	Outgroup_Chromatiales	NO
Thiocystis_violascens_DSM_198_GCF_000227745_2	Outgroup_Chromatiales	NO
Thiocystis_violascens_GCA_020721065_1	Outgroup_Chromatiales	YES
Thiodiazotropha_endoloripes_GCA_001708975	Ca.T.weberae	YES
Thioflavicoccus_mobilis_8321_GCF_000327045_1	Outgroup_Chromatiales	YES
Thiohalocapsa_halophila_GCF_016583825_1	Outgroup_Chromatiales	YES
Thiohalocapsa_marina_GCF_008632335_1	Outgroup_Chromatiales	YES
Thiohalocapsa_sp_GCA_021736785_1	Outgroup_Chromatiales	YES
Thiohalocapsa_sp_GCA_022340605_1	Outgroup_Chromatiales	YES
Thiohalocapsa_sp_ML1_GCF_001469165_1	Outgroup_Chromatiales	YES
Thiohalocapsa_sp_PB_PSB1_GCA_016745215_1	Outgroup_Chromatiales	NO
Thiolapillus_brandeum_GCF_000828615_1	Outgroup_Chromatiales	NO
Thiolapillus_sp_GCA_024512605_1	Outgroup_Chromatiales	NO
Thiorhodococcus_mannitoliphagus_GCF_010915725_1	Outgroup_Chromatiales	NO
Thiorhodococcus_minor_GCF_010820565_1	Outgroup_Chromatiales	NO
Thiorhodospira_sibirica_ASM22772v3	Outgroup_Chromatiales	NO
Thiorhodovibrio_frisius_ASM22872v3	Outgroup_Chromatiales	NO
Thiorhodovibrio_winogradskyi_GCF_016653415_1	Outgroup_Chromatiales	NO
Thiospirillum_jenense_GCF_014145225_1	Outgroup_Chromatiales	NO
Thiothrix_nivea_ASM26013v1	Outgroup_Chromatiales	NO
Tolumonas_auensis_ASM2306v1	Outgroup_Chromatiales	NO
Troendleina_suluensis_Philippines_SYM_L032	Ca.T.gloverae	NO
uncultured_Chromatium_sp_GCA_903897335_1	Outgroup_Chromatiales	YES
uncultured_Lamprocystis_sp_GCA_903960435_1	Outgroup_Chromatiales	YES
uncultured_Thiocystis_sp_GCA_903866365_1	Outgroup_Chromatiales	YES
uncultured_Thiodictyon_sp_GCA_903828115_1	Outgroup_Chromatiales	YES
uncultured_Thiodictyon_sp_GCA_903946935_1	Outgroup_Chromatiales	YES
uncultured_Thiohalocapsa_sp_GCA_913062725_1	Outgroup_Chromatiales	YES
